# Supplementary material for: Interleukin-6 trans-signaling is a candidate mechanism to drive progression of human DCCs during clinical latency
Source: Nat Commun. 2020 Oct 5;11:4977. doi: 10.1038/s41467-020-18701-4 (PMC7536220; doi:10.1038/s41467-020-18701-4)
Supplement: Supplementary file 5 — Supplementary Data 2 [file 41467_2020_18701_MOESM5_ESM.xlsx]

## Sheet: LRC_vs_(nLRC+QSC)
ProbeID (for detailed information on Probe-ID see Suppl. Table 3)	GeneSymbol	log2(LRC)-log2(nLRC+QSC)	FDR-corrected p-value
A_23_P157299	AEBP1	5.80956	4.34147e-09
A_23_P97990	HTRA1	4.1716	8.22688e-07
A_24_P190472	SLPI	-6.34607	8.22688e-07
A_24_P49267	AZGP1P1	-4.24133	8.22688e-07
A_23_P71268	AZGP1	-4.63937	1.15429e-06
A_24_P382187	IGFBP4	4.33487	2.7876e-06
A_23_P149529	TACSTD2	-4.53843	1.33367e-05
A_23_P210465	PI3	-5.09908	1.57961e-05
A_32_P131449	SPARC	3.26059	7.75437e-05
A_24_P334130	FN1	5.47255	9.39351e-05
A_23_P381945	KRT7	-4.1179	9.39351e-05
A_23_P99515	MEDAG	3.94244	9.4853e-05
A_23_P142533	COL3A1	3.96841	0.000128234
A_23_P134426	GPNMB	4.83727	0.000139485
A_23_P116898	A2M	5.8278	0.000139485
A_23_P163787	MMP2	4.51209	0.000143392
A_24_P55295	GJA1	3.47381	0.000143392
A_24_P115183	CLDN4	-3.42248	0.000338678
A_23_P218937	PCDHGC3	3.72924	0.000351841
A_24_P82106	MMP14	4.11299	0.000673142
A_24_P265274	COL1A2	3.89927	0.000726405
A_23_P18078	RARRES1	-4.6243	0.000756936
A_23_P169437	LCN2	-4.9153	0.000756936
A_23_P34126	BGN	2.81056	0.000756936
A_23_P150931	LMBR1L	3.02628	0.000824822
A_23_P170608	TSPYL2	3.46797	0.000856481
A_32_P82403	ANKRD11	2.76201	0.000856481
A_23_P316012	RHOJ	2.64004	0.000971943
A_23_P257043	GEM	4.26201	0.00104047
A_23_P363149	DKK3	2.67821	0.00115641
A_32_P231617	TM4SF1	-4.0391	0.00127026
A_24_P32895	PPIAP82	-1.83121	0.00127026
A_24_P42136	KRT18P51	-3.27681	0.00127026
A_24_P201702	CLEC2B	3.07098	0.00131164
A_23_P138308	CD58	-3.51317	0.00174074
A_24_P347411	POSTN	2.91212	0.00174074
A_23_P136777	APOD	4.4892	0.00177982
A_23_P107401	TIMP2	3.32221	0.00206103
A_32_P58977	COL6A1	3.76639	0.0022415
A_32_P14187	TFAP2A	-3.42612	0.0022415
A_23_P214789	SNX9	2.59792	0.0022415
A_24_P67395	KRT8P45	-3.13592	0.00267884
A_23_P66798	KRT19	-2.71444	0.00316483
A_23_P2492	C1S	4.29934	0.00355322
A_23_P200928	NID1	2.99792	0.0036994
A_23_P361333	C3orf20	-2.12462	0.0046264
A_32_P30320	SERPINH1	2.21628	0.0046264
A_23_P64873	DCN	3.07393	0.0053913
A_24_P489695	KRT8P41	-3.06956	0.0053913
A_23_P166848	LTF	-5.48398	0.0054516
A_24_P119141	PROS2P	2.16733	0.00564251
A_23_P127721	P2RX3	-3.5327	0.00585077
A_24_P358857	KRT8P24	-2.71266	0.00585077
A_23_P139682	PZP	2.61164	0.00585077
A_23_P36562	ITGA5	2.33186	0.00607625
A_32_P128603	MIR421///FTX	2.94123	0.00607625
A_23_P81103	SFRP2	2.67207	0.00607625
A_32_P203592	SMG1P6///SMG1P7	2.63719	0.00762522
A_23_P86390	NRP1	2.98313	0.00809727
A_23_P137391	ENO1	-2.05899	0.008102
A_23_P165624	TNFAIP6	3.32384	0.00810546
A_23_P103672	NES	2.61318	0.00810546
A_24_P33140	TIMP3	2.69169	0.00812193
A_23_P38085	CARHSP1///LOC100130283	-2.91375	0.00829485
A_24_P357836	KRT8P10	-2.65703	0.0085023
A_24_P250650	LOC112268423///RABL2A///RABL2B	3.2429	0.00853375
A_24_P93321	KRT8P21	-3.28108	0.00915702
A_23_P88404	TGFB3	2.64347	0.00915702
A_23_P99320	KRT18	-2.90486	0.00915702
A_24_P87824	ZMYND8	-3.05596	0.00915702
A_23_P23630	ACAP3	2.06295	0.00964658
A_24_P410408	KRT83	-2.37287	0.00964658
A_23_P353865	KRT19P2	-2.21648	0.00964658
A_24_P920188	ZNF24	-1.9805	0.00964658
A_23_P54313	CD276	3.92211	0.00964658
A_23_P62115	TIMP1	2.65397	0.00964658
A_24_P150580	RASL12	1.96458	0.00964658
A_24_P80204	MALL	-3.50127	0.00964658
A_32_P103060	CNBP	2.05476	0.0104383
A_24_P247454	KRT18P19	-3.68505	0.0110921
A_24_P418216	KRT8P14	-2.49022	0.0110921
A_23_P36658	MGST1	-2.64311	0.0113251
A_23_P158593	COL5A1	2.30739	0.011455
A_23_P380848	TXNDC17	3.12197	0.0118617
A_32_P6868	WWTR1	1.87434	0.0121592
A_24_P298179	CTSLP8	2.61616	0.0123363
A_32_P218734	COL5A2	2.88454	0.0123363
A_23_P436336	LINC00265	-2.50028	0.0141435
A_32_P40547	MEG3	2.39095	0.0144546
A_23_P36831	GPRC5A	-3.09387	0.0170657
A_23_P12680	PSAP	2.53448	0.0171411
A_24_P937528	SNHG7	-2.46818	0.0171411
A_24_P87036	ANO1	2.04394	0.0171411
A_23_P163467	CCDC9B	-2.71001	0.0171905
A_24_P367100	ASS1P8	-2.8577	0.018058
A_23_P142974	ARHGAP25	1.94257	0.0183329
A_24_P409071	MTERF4///SNED1	1.94486	0.0187916
A_24_P210406	KLF5	-2.72302	0.0190149
A_23_P5983	PLTP	2.91636	0.0193782
A_24_P256063	KRT18P65	-3.304	0.0198316
A_24_P247074	KRT8P37	-2.72062	0.0198316
A_23_P126735	IL10	-2.26427	0.0198316
A_23_P393401	NPIPA8///NPIPA9///NPIPA1	2.8288	0.0198316
A_24_P53976	GLUL	2.21891	0.0198316
A_23_P168669	CROT	1.56725	0.0198316
A_23_P373708	KRT18P55	-3.21337	0.0198316
A_23_P104193	ITGB1	2.03782	0.0209262
A_23_P435407	GPC4	2.3502	0.0209262
A_32_P13823	SEMA3B-AS1	2.23629	0.0216568
A_24_P177634	COX7A2P2	-2.72758	0.0222609
A_23_P88503	MESD	2.84073	0.0222609
A_23_P20566	TPM2	2.39545	0.0222609
A_23_P361014	TSHZ3	2.847	0.0222609
A_32_P306001	ELP4///PAX6	1.58129	0.0228716
A_23_P44291	CRTAP	2.31075	0.0228716
A_24_P358474	KRT8P15	-3.08832	0.0229581
A_24_P358328	TPI1P2	-2.03295	0.0234184
A_24_P244800	NDRG2	-3.86552	0.0234184
A_23_P78543	AP1M2	-2.81854	0.023506
A_32_P216872	NPIPB14P	2.29121	0.0236172
A_24_P95198	LOC107987135///PRRC2B	2.069	0.0246602
A_24_P70993	CD99	2.53719	0.024755
A_24_P35109	CLDN3	-2.42234	0.0252846
A_23_P121716	ANXA3	-3.29387	0.0262508
A_23_P161190	VIM	2.68399	0.0266051
A_23_P2920	SERPINA3	-3.59694	0.0266139
A_32_P138042	PGK1	-2.3628	0.0266139
A_23_P203577	RPL27A	1.35484	0.0266139
A_24_P623734	C2orf72///LOC112268432	1.46341	0.0266139
A_24_P257259	MOBP	-1.61866	0.0266139
A_24_P170283	LDHAP1	-1.65832	0.0273396
A_24_P52887	ENDOU	1.42539	0.0278034
A_23_P132910	RBM47	-1.46772	0.0278034
A_23_P325690	ANKRD35	2.16574	0.0282061
A_24_P496297	HSD3BP3	-2.32141	0.0293499
A_24_P114551	LPP	2.22568	0.0293828
A_23_P29555	SEC13	2.60493	0.0302883
A_23_P121646	SLC34A2	-3.73457	0.0302883
A_24_P584463	KRT18P68	-3.08336	0.0302883
A_24_P88721	RABL2A	2.3073	0.0302883
A_24_P56689	ZNF205	-1.31949	0.0302883
A_23_P80389	TRMU	2.25863	0.0311546
A_23_P384044	CNIH3	2.06832	0.0314227
A_24_P103004	SLC20A1	2.82561	0.0320777
A_23_P137856	MUC1	-3.18863	0.0320777
A_23_P104188	ELF3	-2.83252	0.0320777
A_24_P686014	KRT18P9	-2.3508	0.0320966
A_23_P377806	TNRC6A	2.07463	0.032108
A_24_P357468	TRAV8-2///TRAV8-4	-2.22386	0.0322129
A_23_P44724	CSRP2	1.59649	0.0322991
A_23_P139704	DUSP6	2.37782	0.032342
A_23_P90089	GCDH	1.96641	0.032342
A_23_P1343	STAM	1.22393	0.0326007
A_23_P124837	LRP1	2.81112	0.0326007
A_23_P316531	GPR25	-1.73603	0.0327788
A_24_P319635	MCL1	2.87595	0.0331584
A_24_P610945	KRT17P1///KRT17P2	-2.87852	0.0331584
A_23_P49060	SPINT1	-2.69329	0.0331584
A_24_P105733	TNS1	1.79016	0.033394
A_23_P502343	ADAM33	2.03228	0.033394
A_24_P268676	BHLHE40	-2.56442	0.0335214
A_23_P134366	ETV1	1.90825	0.0335214
A_23_P334186	MEF2D	2.63226	0.0336852
A_23_P324327	GPRC5B	-2.81435	0.0336852
A_23_P126313	ADCY10	1.71089	0.0340563
A_23_P57784	CLDN1	-2.62805	0.034099
A_24_P823219	CRYBB2P1	2.18517	0.0343781
A_24_P362100	SKI	2.10367	0.0343781
A_32_P223786	ATP1B1	-1.70409	0.0343781
A_24_P320036	GNAT1	-2.24454	0.0343781
A_24_P269327	LOC84214	-2.54262	0.0343781
A_23_P216448	NFIB	-3.04192	0.0352955
A_23_P122815	CALU	2.06846	0.0359607
A_23_P79221	ACVR1	1.87043	0.0360342
A_23_P134935	DUSP4	-2.05994	0.0360342
A_23_P28307	ASS1P2	-2.52467	0.0364797
A_23_P202448	CXCL12	1.3728	0.0367622
A_23_P300033	PDGFRA	2.34155	0.0373423
A_23_P56630	STAT1	2.52045	0.038052
A_24_P230130	PPIAP49	-1.49879	0.0383493
A_23_P166023	PFDN4	-1.69424	0.0387711
A_24_P117323	KLHL22	2.00378	0.0404438
A_24_P118361	KRT19P3	-1.94382	0.0415568
A_24_P99244	FGF7	2.323	0.0422099
A_24_P350060	KRT18P42	-3.31313	0.0422099
A_23_P134953	PLIN2	2.4809	0.0425025
A_23_P69586	FAT1	1.98259	0.0425025
A_32_P132860	UNQ6494	1.71426	0.0425025
A_23_P67648	CAPNS1	-2.33401	0.043013
A_23_P110957	FOXF2	1.31003	0.0432948
A_23_P216579	PALM2AKAP2	2.52745	0.0433144
A_24_P252155	ADGRF1	-2.23246	0.0433144
A_24_P844100	KRT8P32	-2.14709	0.0433144
A_23_P93787	HGF	1.86653	0.0433144
A_24_P258633	TUBB3	-1.47596	0.043643
A_24_P399490	KLK10	-2.80237	0.043643
A_23_P15864	MBD2	-2.45916	0.043643
A_32_P121234	S100A10	-3.0439	0.0441213
A_23_P383227	S100A1	-2.45539	0.044568
A_24_P323778	PPIAP1	-1.51036	0.044568
A_23_P433016	FBLN1	1.86115	0.044568
A_24_P273157	OBSCN	1.93323	0.0448241
A_23_P130531	CDC37	2.54579	0.0448241
A_24_P161403	PPIAP74	-1.49027	0.0453925
A_23_P213766	ANKH	2.42713	0.0454753
A_23_P7976	H1-4	-2.2935	0.0455256
A_23_P78302	NFE2L1	2.36585	0.046614
A_23_P212475	SHISA5	1.92739	0.046614
A_23_P303087	PTN	3.12115	0.046614
A_23_P429046	WASHC2A	2.40253	0.046614
A_32_P44568	CLCN3P1///LDHAP4	-1.83054	0.0469957
A_23_P91104	KCNK3	1.52412	0.0491553
A_23_P164284	CLDN7	-2.25221	0.0491553
A_32_P25838	TNFAIP2	-1.43551	0.0491553
A_23_P206707	MT1G	1.73187	0.0498964
A_24_P246943	PPIAP33	-1.43246	0.0498964
A_24_P745352	KRT8P49	-2.74905	0.0501953
A_23_P118967	LAMA1	2.25515	0.0507865
A_24_P230057	KRT18P49	-2.33668	0.0508207
A_23_P219105	FGFR1	1.93493	0.0521246
A_32_P17182	THBS1	2.70523	0.0536184
A_23_P90375	TMEM259	1.36538	0.0552027
A_23_P4494	DSC2	-2.27174	0.0552027
A_32_P143377	TMEM30B	-2.41182	0.0552027
A_23_P106844	MT2A	3.22748	0.0559552
A_23_P311087	ZNF281	1.5514	0.0579013
A_24_P300777	ADAM8	1.17654	0.0579013
A_24_P365721	SLC6A14	-2.29425	0.0579013
A_23_P4782	CACNG7	-1.56252	0.0579013
A_23_P148519	FAM156A///FAM156B	2.86085	0.0579827
A_23_P205959	ALDH1A3	-2.82536	0.0582322
A_23_P141194	MRPL58	-1.64342	0.0582322
A_23_P145681	ACTL6B	1.46176	0.0582322
A_23_P217866	IFI16	2.20393	0.0582322
A_23_P46369	RAB13	1.56553	0.0582322
A_24_P285831	NDUFB5	-2.15499	0.0582322
A_23_P34142	TCEAL9	2.01772	0.0585987
A_23_P87727	CAPZA3	1.65741	0.0585987
A_24_P898915	LOC729218	-1.71694	0.0585987
A_24_P307974	TAF8	-1.57586	0.0585987
A_24_P293192	FXYD3	-2.2822	0.0585987
A_23_P138835	CAPN1	-3.22008	0.059155
A_24_P914062	RORA	2.10231	0.0593981
A_23_P305863	MUC5B	-2.64795	0.0593981
A_24_P945194	PDCD6IP	1.50425	0.0593981
A_23_P306867	NR4A3	1.60008	0.0603782
A_24_P307126	LDHAP3	-1.4234	0.0610784
A_23_P376497	IGFBP5	3.27341	0.0610784
A_32_P64716	DNAJC3-DT	1.28313	0.0618313
A_23_P329212	ETS1	-1.7749	0.0632645
A_23_P209904	GPC1	2.0068	0.0633514
A_24_P246573	KAZN	1.39522	0.0633514
A_23_P369899	TMEM158	1.56293	0.0645701
A_24_P383762	RASGEF1C	-1.98089	0.0645701
A_24_P392540	PPIAP78	-1.50364	0.0645701
A_23_P141394	ARSG///WIPI1	1.71717	0.0647387
A_24_P288448	RASSF2	1.52777	0.0647387
A_24_P272761	CRB2///DENND1A	2.03172	0.0647387
A_23_P166459	LGALS1	3.06598	0.0649842
A_24_P860797	PAIP2B	-1.66073	0.0660557
A_23_P94030	LAMB1	2.16657	0.0660557
A_23_P1029	MFAP2	1.87403	0.0660557
A_32_P214795	MDH2	-2.20462	0.0660557
A_32_P159320	INTU	1.60005	0.0663626
A_23_P251499	PCOLCE	2.56985	0.0671834
A_32_P44512	ST13P3	1.36975	0.0677841
A_23_P135273	DNM1	2.17088	0.0678466
A_24_P385739	EIF5A2	1.17155	0.0678466
A_24_P110101	PPP1R11P1	-1.56276	0.0678466
A_24_P324465	H3C13///H3P4///HIST2H3PS2	-1.2528	0.0679069
A_24_P88690	SLC11A1	-1.06768	0.0679069
A_32_P202057	YWHAQ	2.33223	0.0679069
A_24_P307306	GAPDHP33///LINC00622	-1.28127	0.069493
A_24_P186539	CD209	1.18101	0.069493
A_23_P24515	ACAT1	1.88481	0.069493
A_24_P11315	OLFML3	1.42436	0.069493
A_32_P63166	EIF4A1///SENP3-EIF4A1	1.43085	0.069493
A_24_P923765	MEX3D	-1.05742	0.0699082
A_23_P141730	DSG2	-1.96598	0.0699082
A_24_P230288	HLA-G	-1.70965	0.0700312
A_32_P32061	C2orf27A	1.99865	0.0749325
A_23_P44617	COPG1	1.79137	0.0750506
A_23_P210210	EPAS1	1.81602	0.0755735
A_23_P109677	PPIAP70	-1.38887	0.0758912
A_24_P935667	LRRK1	1.21001	0.0758912
A_23_P106906	PPL	-2.62562	0.0765925
A_23_P91081	EPCAM	-2.36227	0.0768323
A_24_P93111	KRT8P36	-1.16323	0.0771015
A_32_P800179	CARD8	1.42113	0.0771015
A_24_P205364	SHMT1	-2.41161	0.0771015
A_24_P504405	SNRPF	1.65675	0.0771015
A_23_P215283	TAC1	2.41813	0.0771015
A_23_P75056	GATA3	-2.13192	0.078584
A_23_P518	VTCN1	-2.61788	0.078584
A_23_P212696	FSTL1	2.0971	0.078584
A_23_P106389	SEMA7A	2.54974	0.0801515
A_32_P87703	GGCX///MAT2A	1.51779	0.0801515
A_24_P348594	UPK3A	1.28553	0.0801515
A_23_P115785	FANK1	2.22986	0.0807137
A_24_P228149	KRT13	-1.95002	0.0807137
A_24_P358606	ASS1P10	-1.91306	0.0811571
A_32_P215745	TNC	2.37709	0.0811571
A_23_P165608	SEMA4F	1.20359	0.0819794
A_23_P43283	ADGRA2	1.83951	0.0837317
A_24_P64442	EHF	-2.37251	0.0837738
A_23_P151459	MYCBP2	1.8524	0.0839077
A_23_P119683	MIER2	1.64543	0.084676
A_32_P69149	STEAP1B	1.94076	0.0871331
A_24_P340679	PPIAP19	-1.35782	0.0879304
A_24_P65597	RPS19	-1.5789	0.0880963
A_23_P372874	S100A13	-1.94191	0.0880963
A_24_P188377	CD55	-2.61478	0.0882934
A_23_P427622	SPPL3	-2.09914	0.089204
A_24_P932293	ZSWIM8	-2.02014	0.0892779
A_24_P454313	HNRNPA1	2.18332	0.090031
A_24_P593036	LINC00673	-2.04555	0.090751
A_24_P843309	KRT8P20	-2.21727	0.0908189
A_24_P388536	WDR82	1.84259	0.0914185
A_24_P365901	TSPAN33	1.31948	0.0915239
A_23_P15369	CD300LB	2.08333	0.0915239
A_23_P89030	C16orf95	1.73305	0.0915651
A_23_P70991	AIMP2///EIF2AK1	1.80699	0.0917935
A_23_P27332	TCF4	1.8427	0.0918167
A_23_P340457	COPS4	2.18088	0.0929089
A_24_P247233	KRT18P16	-1.92727	0.0929089
A_23_P86682	MYOF	-2.43315	0.0929089
A_23_P136173	CSF2RA	-1.55827	0.0929089
A_23_P95879	RPL38	-1.37921	0.0946286
A_23_P384857	RPLP2P1	-1.74314	0.0951635
A_23_P69840	SLC35A4	-1.93935	0.0951635
A_23_P217015	SET	-2.00426	0.0955493
A_24_P890995	KRT8P26	-2.21093	0.0958586
A_23_P35230	CD46	-2.08945	0.097403
A_23_P125033	KCNAB3	1.5057	0.097403
A_24_P289420	WASHC2A///WASHC2C	1.99742	0.0975945
A_32_P160972	ABRACL	-2.35808	0.0975945
A_32_P44657	ST13P18	1.26684	0.0975945
A_24_P665504	LINC01000///LINC01001///LINC01061///LOC100132062///LOC100132287///LOC100133331///LOC101927999///LOC107987398///LOC729218///LOC729737	-1.65162	0.0985463
A_24_P679997	FBN1	1.5961	0.0988107
A_24_P322229	RASL10B	1.06174	0.0992074
A_23_P57667	PLXNA1	2.01388	0.100977
A_23_P36322	INPPL1	1.34918	0.101351
A_23_P35114	PLEKHO1	1.32871	0.101502
A_23_P2294	HELB	1.09912	0.101502
A_23_P152818	KAT7	1.8906	0.101502
A_23_P357104	ANXA6	2.01492	0.101502
A_24_P341476	PPIAP51	-1.10113	0.101502
A_23_P94501	ANXA1	-2.49807	0.101502
A_23_P152024	CSK	-2.06608	0.101502
A_23_P98532	ZDHHC5	2.27703	0.101685
A_32_P63342	CTNNA1	-1.40492	0.101685
A_24_P216313	ERGIC3	-2.25878	0.101685
A_32_P80678	ADAM9	-2.0225	0.101854
A_32_P27558	ZNF605	1.16761	0.101854
A_24_P86240	BMP2K	1.20368	0.103097
A_24_P330773	CALCOCO2	1.34668	0.103097
A_24_P213336	KRT8P23	-1.83898	0.103097
A_23_P209183	COLGALT1	1.36709	0.103097
A_23_P25525	GTF3A	1.90728	0.103219
A_23_P133814	H3C3	-1.38438	0.103219
A_23_P122254	NUP153	1.61909	0.103474
A_24_P24645	KRT18P21	-1.9894	0.104098
A_23_P218096	RBM26	1.56229	0.104106
A_23_P157128	SKAP2	-1.02469	0.104668
A_23_P15765	TNRC6C	1.187	0.104668
A_24_P382489	SLC27A1	1.38218	0.104668
A_23_P81690	COX7A2	-2.01446	0.106448
A_24_P303199	ARL15	1.20988	0.106448
A_23_P40880	CMTM8	-1.66805	0.107013
A_23_P253412	MRPL50	2.40694	0.107013
A_23_P350551	C12orf57	2.38505	0.107013
A_24_P416055	C15orf40///RAMAC	-2.70086	0.107013
A_24_P68585	SHC1	2.32021	0.107013
A_24_P798431	SMIM14	2.20845	0.107013
A_23_P128940	VCPKMT	1.87349	0.107013
A_23_P150053	ACTA2	2.83819	0.107013
A_24_P393740	FYB1	1.2857	0.1071
A_23_P68700	DNAJC28	1.00648	0.107773
A_24_P273143	CYTOR	-2.23393	0.107773
A_32_P193079	RPS11	-1.97611	0.107773
A_23_P61529	GLB1	0.958818	0.107773
A_24_P229350	FMNL3	2.10463	0.107773
A_23_P141342	ARHGAP27	-1.4245	0.108392
A_32_P198399	ADH5	1.73377	0.108392
A_32_P113322	CLU///EPHX2	1.17701	0.108733
A_23_P154698	CDS2	-1.55225	0.108733
A_24_P662086	GAPDHP62///ANKRD46	-1.06669	0.108733
A_32_P207390	ITM2B	1.39203	0.108733
A_24_P401124	KRT8P2	-2.38063	0.108733
A_24_P295412	VCP	1.75721	0.10917
A_23_P436476	RBM34	-1.87289	0.109449
A_23_P116235	MDK	1.52472	0.109449
A_24_P388659	ARHGAP24	1.73717	0.109449
A_23_P121795	SORBS2	-1.84048	0.110209
A_24_P910733	CCDC50	-1.20463	0.111466
A_24_P307486	PPIAP9	-1.11282	0.111485
A_24_P296274	LINC00052	1.22038	0.111485
A_32_P56525	TCAF1	1.67702	0.111485
A_24_P194081	FXYD5	-2.16727	0.111485
A_24_P932887	SPOCD1	1.29133	0.11268
A_23_P252193	ITGA9	1.72372	0.114087
A_24_P333663	MAPK6	1.70107	0.114283
A_24_P6517	PLEKHG1	2.19315	0.11486
A_24_P261005	SMIM19	-2.03915	0.114889
A_24_P376483	HLA-A	-1.26053	0.115319
A_23_P89123	CFDP1	1.94503	0.115319
A_24_P60441	EVC	1.91218	0.115319
A_24_P102512	CABIN1	-1.36996	0.115319
A_23_P369447	FGF7P3///FGF7P6///GLIDR///LOC102724238///LOC554249	1.51093	0.116923
A_23_P24796	FAM160A2	1.74278	0.117275
A_24_P321184	CTSLP6///CTSLP4///CTSLP1	1.58992	0.117494
A_23_P346884	RBPJL	1.43875	0.119172
A_32_P53603	SHISA8	1.36805	0.120397
A_23_P407840	FNDC1	1.31108	0.121189
A_23_P319640	LBX2-AS1	1.28163	0.122632
A_24_P913339	SLC35F6	-1.56853	0.123797
A_23_P374782	SH3KBP1	1.25498	0.123903
A_23_P162874	HSP90AA1	-1.71781	0.124204
A_32_P60065	F2RL2	2.08595	0.125582
A_23_P72411	CYP4X1	1.77613	0.125745
A_23_P38106	SPHK1	1.45067	0.125745
A_24_P303974	CDC123	1.78863	0.126604
A_23_P357936	ASTN2	1.50633	0.126748
A_23_P32253	NFIL3	1.83981	0.127185
A_23_P63897	CTBP2	-2.07883	0.127185
A_23_P251173	EIF2AK1	-1.8762	0.127185
A_24_P753592	KRT8	-2.01016	0.128188
A_23_P65609	GTF2A1	1.50331	0.128251
A_23_P40936	MRPS25///NR2C2	1.0578	0.129864
A_24_P85317	CHD2	1.29374	0.129864
A_32_P71744	RCAN3	-1.10188	0.131572
A_24_P255954	KRT18P33	-2.18723	0.131572
A_24_P11384	ERRFI1	-2.24211	0.131602
A_24_P290481	EZR	-2.33156	0.131602
A_32_P184367	SNORA70C///SNORA70G///RPL10P12///RPL10P3	-2.04943	0.132414
A_24_P365975	COL8A2	1.30681	0.132436
A_24_P93703	MMP19///TMEM198B	1.1265	0.133606
A_23_P309396	RP1L1	1.39805	0.133606
A_32_P5040	NOTCH2NLA///NOTCH2NLB///NOTCH2NLC	1.6639	0.133739
A_24_P395610	GAS7	1.83801	0.133739
A_24_P306968	RPS11P7	-1.49111	0.133739
A_24_P354689	SPOCK1	1.61143	0.134482
A_23_P333420	RANGAP1	-2.35358	0.134482
A_32_P115162	ACTN1	1.65964	0.135175
A_32_P193952	FAM66B	1.42866	0.135175
A_23_P80752	PLXND1	1.35371	0.135175
A_23_P31840	EEF1D	1.65497	0.135241
A_32_P79178	ENO4///SHTN1	1.07328	0.135491
A_23_P47304	CASP5	-1.44951	0.135491
A_23_P326325	TBC1D32	1.07115	0.136078
A_23_P402194	BHLHE22	1.31068	0.137145
A_23_P344988	ICK	1.29316	0.137322
A_24_P194000	SAE1	-1.2229	0.13737
A_23_P59358	CEP57L1	-1.62003	0.139788
A_24_P198598	PML	1.28	0.139788
A_23_P152548	SCPEP1	2.02027	0.141015
A_23_P500741	CBFA2T3	1.30627	0.141695
A_23_P14957	CDR2	1.37283	0.142012
A_23_P92983	BHMT2	1.5291	0.142012
A_32_P144220	HAUS2///MYL12BP1	-1.03321	0.142214
A_23_P137830	PPIAP35///MRPS17P1	-1.12094	0.142214
A_23_P87013	TAGLN	2.72888	0.142792
A_23_P431933	CAMKK1	2.02495	0.142792
A_23_P87329	NAT10	-1.67995	0.142792
A_24_P798709	NIPAL2	1.51146	0.142792
A_23_P46141	CTSS	-1.64894	0.142792
A_23_P202458	ZNF22	1.40221	0.143149
A_32_P187327	TUBB4BP3	-1.98777	0.143615
A_24_P171274	LOR	-1.02093	0.143901
A_32_P184937	CYTOR///MIR4435-2HG	-1.76549	0.143901
A_32_P82475	SNHG10	1.51111	0.144302
A_24_P116233	SPRYD7	1.17737	0.144302
A_32_P197026	SLC25A37	-1.56913	0.145768
A_24_P116669	CANT1	1.99326	0.146471
A_23_P428248	TTC21A	1.35456	0.146471
A_23_P1638	RBM4B	1.5194	0.146471
A_24_P86993	JAM3	1.59643	0.14828
A_32_P123027	EID1	1.58786	0.150252
A_32_P58374	TRUB1	1.80528	0.150263
A_23_P64372	TCN1	-2.13211	0.151365
A_23_P303242	MT1X	1.946	0.152038
A_32_P827528	S1PR2	2.10929	0.152038
A_24_P152094	PPIAP26	-1.24602	0.152038
A_23_P132121	SIK1B	-1.74383	0.152038
A_23_P44195	MSI2	1.93391	0.152038
A_23_P139841	KCNC2	0.953732	0.152038
A_24_P696270	ITPRIPL2	1.5058	0.152038
A_32_P2730	LOC105371453	1.19017	0.152038
A_23_P502413	SERPINB4	-2.58189	0.152038
A_23_P369343	KLK8	-1.88117	0.152038
A_24_P403417	PTGES	2.12543	0.152038
A_32_P56415	CALM1	-1.2171	0.152038
A_24_P236935	KLK6	-2.21371	0.153945
A_32_P721983	TOX4P1	-1.71572	0.154198
A_24_P13311	SLC15A4	-1.46467	0.154198
A_23_P54573	ZFPM1	-1.05865	0.154319
A_23_P258463	PROM1	-2.03622	0.154389
A_23_P163782	MT1H///MT1HL1	2.25316	0.15502
A_23_P55632	SERPINB3	-2.58802	0.15502
A_23_P47565	LDHA	-0.978277	0.15502
A_23_P155755	CXCL6	1.94813	0.15502
A_24_P29445	TMEM14B	-2.09762	0.15502
A_24_P64401	LINC00839	1.33035	0.15502
A_32_P90385	DTNB-AS1	1.31544	0.155116
A_32_P136402	THOC7	1.94186	0.155897
A_23_P13338	INTS5	1.72033	0.156432
A_23_P18267	NPRL2	-1.30519	0.156432
A_23_P34606	MTOR	1.24372	0.156432
A_23_P153026	GAA	2.03151	0.15744
A_23_P410982	PGAM4P1	-1.39588	0.15744
A_24_P311694	MAML1	1.14315	0.157451
A_23_P15394	CD68	2.15881	0.157451
A_23_P166336	TMEM191A	-1.62038	0.157451
A_23_P119295	ECSIT	-1.278	0.157451
A_23_P1722	C11orf52///HSPB2-C11orf52	-2.02566	0.157451
A_24_P129107	NKD2	-1.19158	0.157451
A_23_P24555	PHLDB1	1.4684	0.157484
A_23_P312863	TUBB4B	-2.2585	0.158103
A_24_P403959	RNASE1	-2.22727	0.158103
A_23_P168584	POMZP3	2.18268	0.158901
A_24_P889886	C22orf34	1.46262	0.159281
A_24_P115796	TSPAN18	-0.947183	0.1596
A_24_P917833	TMED10	2.33171	0.1596
A_23_P204482	RAB35	1.18283	0.1596
A_32_P8365	MAU2	-1.68435	0.159812
A_24_P933037	ELAVL2	1.11073	0.160195
A_24_P74374	CTSA	-2.11464	0.160195
A_23_P137665	CHI3L1	3.35798	0.160195
A_24_P349580	PGAM1P7	-1.68942	0.160385
A_24_P23527	THAP5	1.0622	0.160385
A_23_P214091	LYPLA1	-1.88509	0.161564
A_24_P20807	PRR7	-1.04575	0.162848
A_24_P289029	TBC1D5	-1.9879	0.162848
A_23_P256948	MSC	2.11795	0.162999
A_24_P313744	USP14	-1.6046	0.163697
A_24_P63827	DNAJB6	-1.90254	0.1643
A_23_P97736	NCDN	2.02255	0.164833
A_23_P339652	TAS2R40	-1.13445	0.165086
A_24_P828054	RPL10P2	-1.67227	0.166632
A_24_P223518	FKBP9	2.06063	0.167058
A_24_P383660	KRT18P12	-2.16741	0.167058
A_24_P319942	KCNAB1///SSR3	2.2706	0.167273
A_23_P167040	PDIA5	1.80934	0.167273
A_32_P143245	CENPW	-2.64378	0.167273
A_23_P2745	GJB6	-1.0977	0.167273
A_24_P7021	KRT8P19	-1.55397	0.167351
A_24_P772061	PPIAP11	-0.978732	0.168417
A_23_P90220	ZNF585A	1.45228	0.168417
A_24_P57898	BHLHE23	-1.07456	0.169791
A_24_P50091	DNM1P47	1.51706	0.169791
A_24_P942630	KDM6B	-1.08857	0.169791
A_23_P68006	IL1R1	1.9286	0.169791
A_24_P186994	MICOS10	2.08396	0.169791
A_32_P110942	COL4A1	1.45524	0.169791
A_23_P125495	CDR1	1.18804	0.169878
A_24_P306726	TPT1P4	0.814591	0.170008
A_32_P112279	CHTF8///DERPC///HAS3	-1.20266	0.171697
A_24_P375962	SERPINH1P1	1.63256	0.172247
A_24_P337504	C5orf24	1.56026	0.172423
A_24_P245322	PRKAR1A	2.26677	0.172867
A_23_P90436	COMP	1.47385	0.172956
A_24_P135489	TSPAN14	1.1696	0.173115
A_24_P263767	HLA-J	-1.53285	0.173744
A_23_P47073	WDR37	1.36059	0.173744
A_23_P306956	ZNF566	1.27827	0.174151
A_23_P170667	ASPHD1	1.13658	0.176188
A_32_P231250	CD24	-1.75489	0.178191
A_23_P133263	HMGCS1	-1.14607	0.178191
A_23_P14948	MBTPS1	1.58101	0.178191
A_23_P215060	PODXL	-1.46819	0.178191
A_24_P780052	RPSAP18	-1.33894	0.178191
A_23_P326319	BMERB1	1.62815	0.178355
A_23_P208369	ITPKC	-1.42412	0.179969
A_24_P639505	STX6	1.06606	0.181513
A_23_P327483	SPATA6	-1.13515	0.181513
A_24_P549518	AHCYP3	-1.21377	0.181513
A_23_P124619	S100A14	-2.22482	0.181513
A_24_P91035	H3-3B	-1.91134	0.181819
A_23_P204187	PYROXD1	-1.81727	0.183378
A_32_P151544	KRT18P10	-2.28171	0.183378
A_23_P21207	UBA7	-1.41852	0.183482
A_24_P367069	RPL5P22	1.31036	0.184843
A_23_P211762	COL8A1	1.30294	0.184843
A_23_P166993	EPHB1	1.01394	0.184843
A_23_P324351	BPESC1	1.08648	0.184988
A_23_P401580	RMND5B	-1.48818	0.186113
A_24_P230466	KRT18P32	-1.33484	0.186274
A_23_P161628	MUS81	1.0621	0.187612
A_23_P124327	NSD1	-1.50032	0.187865
A_23_P80648	MFN1	1.21749	0.188003
A_23_P38505	CXCL16	-2.00298	0.188003
A_24_P278747	CCND2	2.02875	0.188229
A_24_P557019	PGPEP1	1.30222	0.188229
A_24_P151920	TMEM97	-2.00456	0.188229
A_24_P253318	ACTR10	2.05534	0.188229
A_23_P395426	DIDO1	-1.50608	0.188229
A_24_P39843	CYB561	-1.92601	0.188229
A_32_P170879	PHLDB3	1.80609	0.188727
A_24_P167825	VPS39	-0.936408	0.188727
A_23_P171074	ITM2A	1.7631	0.189874
A_32_P62571	RBM8A	-1.2924	0.189892
A_24_P209389	MLXIPL	-1.37957	0.190024
A_24_P68229	FRYL	-1.18898	0.190024
A_23_P64247	TTC17	1.24203	0.190024
A_24_P106363	MARVELD2	-1.04487	0.190024
A_23_P310439	CRYGN	1.38677	0.190024
A_24_P24685	HMGB3P22	-1.26826	0.190024
A_23_P41789	SLC27A6	1.51099	0.190433
A_24_P396662	GSTM4	1.536	0.190688
A_32_P411592	MBD6	-1.80541	0.191186
A_23_P141549	RPS7	-1.56134	0.191775
A_23_P111311	AKAP12	1.58514	0.191775
A_24_P257151	CLK1	1.60624	0.191912
A_24_P215069	SBSPON	-1.20792	0.191912
A_24_P792748	KRT8P17	-1.59927	0.191912
A_23_P48001	PPIAP8	-1.08159	0.193225
A_24_P677634	GS1-124K5.11	1.14672	0.194501
A_23_P436353	AFDN	-1.09786	0.194926
A_24_P188116	ANKRD2	0.983712	0.1954
A_23_P63999	CELF1	1.68413	0.195459
A_24_P12573	CCL26	1.21969	0.196604
A_23_P77623	ST3GAL2	-1.17086	0.196928
A_23_P47086	KRTAP5-8	-1.39476	0.196928
A_23_P113793	ZBED2	1.65295	0.196928
A_32_P49844	RHOQP2	1.8104	0.196943
A_24_P357518	LOC101928663	-1.12805	0.196943
A_23_P503233	EDARADD	-0.92194	0.196943
A_23_P27040	TMEM98	0.933386	0.197172
A_24_P305678	PITPNB	1.38461	0.198505
A_32_P24585	SH3PXD2B	2.1506	0.198505
A_23_P123172	LOC112267883///LOC112268383///OR2A9P	1.70621	0.198505
A_23_P94517	BRINP1	1.46826	0.199599
A_23_P397455	ACVR1C	1.4865	0.199765
A_23_P53856	N4BP2L2	-1.56287	0.200282
A_24_P42517	KDELR2	1.39542	0.200282
A_23_P218144	LTBP2	1.99007	0.200515
A_23_P102060	ITPRID2	1.35169	0.200515
A_23_P19176	C5orf46	-2.31051	0.200515
A_23_P253200	RPL15	1.54124	0.200515
A_23_P213508	PCSK1	-0.857695	0.200515
A_32_P108748	FBXL5	-1.40398	0.200515
A_23_P250948	BRPF1	1.1792	0.201239
A_23_P46441	NECTIN4	-2.11098	0.201516
A_24_P168416	PRDX2	-1.91418	0.201831
A_24_P334529	PCDHGA3	1.47405	0.201865
A_23_P218555	FOSL2	-1.71976	0.201865
A_23_P107959	NOSIP	-1.1924	0.201884
A_23_P163173	CIDEB///LTB4R2	-1.22892	0.202328
A_23_P120194	ORMDL1	1.43633	0.202577
A_32_P169003	LINC02087	1.14788	0.202577
A_24_P339126	PRSS21	1.61084	0.203131
A_23_P259490	MXD4	1.186	0.203131
A_24_P933400	ERGIC2	1.38901	0.203131
A_23_P71433	UBE2W	1.11518	0.203131
A_24_P350223	SHC4	1.34123	0.203425
A_23_P131020	GATAD2A	-1.32063	0.204062
A_24_P3415	PPP2R2C	-1.16532	0.204263
A_23_P129209	IDH2	-2.7815	0.204825
A_24_P174924	H3C2	-1.43875	0.205144
A_23_P78014	TUBG2	1.52975	0.205753
A_32_P206208	HDLBP	1.50279	0.205803
A_23_P83328	ENG	1.39333	0.205803
A_23_P422044	PCDHGA2///PCDHGA3	1.60548	0.205803
A_32_P3113	MARCHF2	1.30808	0.205803
A_23_P38181	GGA3	0.981302	0.205803
A_24_P374709	KLHL3	0.892365	0.205803
A_23_P52402	PITRM1	-2.11285	0.206376
A_23_P161522	TMEM134	1.4339	0.206385
A_32_P184092	PGAM1	-2.39336	0.206394
A_23_P393620	TFPI2	2.22948	0.206643
A_24_P850428	RPSAP45	-1.24083	0.206643
A_23_P17562	ZNF341	-1.59389	0.206643
A_23_P97573	PRPF3	1.49427	0.206643
A_24_P122337	SRPX2///SYTL4	1.4391	0.206643
A_32_P26017	PSMB5	1.24851	0.206643
A_24_P230981	LINC01189///LOC101927827	-1.00968	0.206643
A_23_P12168	PSMD4	1.86807	0.206643
A_24_P305541	TRIB3	1.74983	0.206643
A_32_P103678	TMEM150C	1.39652	0.206643
A_24_P8109	ANO9	1.24578	0.207458
A_24_P185709	EPB41L1	-1.17234	0.207832
A_23_P333934	MSLNL	-1.36096	0.207832
A_32_P115518	MAF	1.41256	0.207832
A_23_P79155	GPR39///LYPD1	-0.958515	0.207832
A_24_P400573	TMC8	-1.49309	0.207832
A_24_P205213	ARSB	1.38078	0.208299
A_24_P15823	PPIAP42	-0.917643	0.208299
A_23_P338505	FAAP24	1.01253	0.208299
A_24_P273742	TTC9	-1.75363	0.210176
A_23_P4153	NBR2	1.80502	0.210176
A_23_P414793	CP	-1.09682	0.211099
A_32_P20697	CLK3	-1.504	0.211099
A_23_P139476	CD63	2.10502	0.211099
A_23_P164826	RNASEH2A	-1.31859	0.211099
A_23_P142676	DNPEP	-1.79486	0.211099
A_23_P46907	MICU1	1.6623	0.211714
A_24_P827794	HMGB3P19	-1.22933	0.212023
A_23_P84775	PLRG1	1.5022	0.212529
A_23_P109768	RNF7	1.84026	0.212529
A_23_P152245	CDK10	1.29036	0.212529
A_23_P332316	ARRDC1	-1.5577	0.212529
A_24_P400180	CASC2	1.0031	0.212529
A_24_P233960	CELF3///SNX27	-1.49444	0.213601
A_23_P122052	GPX8	1.56023	0.214024
A_23_P218675	WFDC2	-2.38263	0.214392
A_32_P74213	LOC101928504	1.33044	0.214392
A_23_P84106	IL1RAPL1	1.18209	0.214392
A_24_P72364	C6orf15	-1.98109	0.214826
A_24_P278367	ACTR1A///MFSD13A	-1.91791	0.215034
A_24_P233944	CEPT1	-1.38793	0.215034
A_23_P103120	GTPBP1	1.18936	0.215034
A_23_P4536	EPB41L3	1.3274	0.216861
A_24_P289299	ARHGEF25	1.38094	0.216935
A_23_P67228	SNAPC2	-1.14538	0.217098
A_23_P68401	CTNNBL1	1.66073	0.218149
A_23_P389391	SLC12A4	1.58471	0.221335
A_23_P79251	EHD3	1.732	0.221649
A_23_P70539	HLA-C	-1.488	0.221948
A_23_P80129	RRP1	-1.4446	0.221948
A_23_P117694	CORO2B	1.27932	0.223298
A_23_P115407	GSTM1	1.68538	0.223545
A_23_P23542	RPAP2	1.09651	0.224373
A_32_P161633	ALKBH5	-1.1915	0.224373
A_24_P378581	ABCA6	1.00831	0.224405
A_23_P127584	NNMT	1.72008	0.22442
A_23_P127175	SAR1A	1.61826	0.22442
A_24_P324011	KCTD2	1.0446	0.22442
A_23_P365189	CAMTA2	-1.88135	0.22442
A_23_P23048	S100A9	-3.1221	0.22442
A_24_P112447	ENTPD7	1.36141	0.22442
A_24_P604649	PGK1P2	-1.43722	0.22442
A_24_P188941	NPM1	1.14427	0.22442
A_24_P286598	ATP6V1C1	1.27015	0.225424
A_23_P119448	MIR6804///PPP6R1	1.27415	0.225424
A_23_P501515	HNRNPU	1.39865	0.225424
A_23_P35256	POLR3C	1.33138	0.225424
A_23_P63447	DNM3OS	1.48114	0.225424
A_23_P166548	TRABD	-0.915233	0.225424
A_23_P60101	ZNF696	0.893089	0.225424
A_23_P414913	GLIPR2	1.14671	0.225424
A_23_P114883	FMOD	1.4871	0.225424
A_23_P49459	REXO5	1.25783	0.225424
A_24_P102043	NACA	-1.24536	0.225424
A_23_P107744	S1PR5	1.39773	0.225424
A_24_P215475	ZNF10	-0.864886	0.225424
A_32_P96272	PPIAP31	-1.05478	0.225424
A_23_P144656	CDH10	-0.960333	0.225424
A_23_P118544	CLTC	1.73203	0.225424
A_24_P308029	HSPB6	1.26056	0.225424
A_24_P324814	CEP95	-1.99672	0.225424
A_23_P345220	SH3PXD2A	1.44358	0.225424
A_24_P286951	PLEKHS1	-1.85031	0.225424
A_23_P325075	RNGTT	1.47462	0.225424
A_23_P170464	RNF208	1.02991	0.225614
A_23_P3450	TP53BP1///TUBGCP4	1.134	0.225789
A_23_P33886	TIMM17B	-1.34992	0.225789
A_23_P170110	NEAT1	1.82972	0.225921
A_23_P431971	CRTAC1	-0.85926	0.22597
A_23_P142506	GADD45B	-0.992061	0.226652
A_23_P361495	ATF7///LOC100652999	1.20612	0.227309
A_23_P29655	C3orf14	1.57364	0.227309
A_23_P103070	YWHAH	-2.27314	0.227309
A_23_P160559	ECM1	1.23752	0.227309
A_24_P232763	ZC3H13	1.40339	0.228494
A_32_P200608	LINC00608	1.24763	0.228606
A_23_P85015	MAOB	1.93829	0.228606
A_24_P264772	PPIAL4A///PPIAL4C///PPIAL4D///PPIAL4E///PPIAL4G///PPIAL4H	-0.936936	0.228606
A_23_P127460	SIPA1	1.2342	0.229167
A_23_P82299	PPP1R35	1.7857	0.229639
A_24_P181506	ZNF646	1.15642	0.231046
A_23_P118185	LONP2	1.78721	0.232187
A_23_P201628	LAMC1	1.40092	0.232187
A_32_P151133	CAHM	-1.06415	0.232734
A_24_P276932	ATP6V1C2///PDIA6	1.23974	0.232734
A_23_P54206	TSHR	0.769636	0.232734
A_32_P87697	HLA-DRA	-1.55255	0.23288
A_23_P393697	RBM28	-0.957567	0.23288
A_24_P101722	PPIAP58	-0.882527	0.23288
A_24_P892542	LARGE-AS1	0.920136	0.23305
A_24_P390055	USP30	-1.47749	0.233072
A_23_P63618	SCD	-2.0462	0.233072
A_24_P6921	MIR4435-2HG	-2.18253	0.233072
A_24_P378788	SLC35E1	-1.63021	0.233072
A_24_P482017	PKM	1.61439	0.233072
A_32_P88965	DDR2	1.1532	0.233259
A_23_P60565	ZNF354A	1.40366	0.233684
A_23_P25030	HSD17B6	1.14153	0.233684
A_23_P358957	CAMKK2	1.43706	0.233684
A_23_P351328	PRR30	-1.04124	0.234493
A_23_P37624	ADAMTS7	1.24941	0.234493
A_23_P315212	NTSR2	1.03868	0.234493
A_23_P82868	PLAT	1.12782	0.234534
A_23_P56559	DHRS9	-1.0218	0.234534
A_24_P394702	ARF5	1.5321	0.234534
A_24_P183375	PPP2CA	-1.93666	0.234948
A_32_P233527	LOC101928521	2.03199	0.235422
A_24_P162293	ERC1	1.77855	0.235422
A_32_P112546	KRT8P33	-1.72405	0.235422
A_23_P115356	AKR7A2	1.54027	0.236658
A_23_P4161	ARSG	1.1545	0.236658
A_32_P11372	FGF7P6	1.07456	0.236658
A_24_P107859	SPRED1	1.23822	0.236747
A_24_P117902	OSBPL10	-0.9881	0.236747
A_32_P51988	IGHV3-53	1.14339	0.236747
A_23_P432947	GREM1	1.20088	0.236747
A_24_P108451	GPI	-2.22084	0.236747
A_23_P503072	CCL28	-1.82244	0.236747
A_23_P204016	CACNB3	1.89922	0.236747
A_23_P83976	CEP112	1.92219	0.236747
A_32_P129689	DICER1	-1.62902	0.236747
A_23_P161940	SCGB2A2	-2.64738	0.236747
A_23_P118122	RGS11	0.995477	0.236747
A_24_P142983	PI4KA	1.48319	0.236747
A_23_P10206	HAS2	0.804619	0.236747
A_23_P79043	TMEM147	-1.68198	0.236747
A_23_P390726	TTC23L	-1.30496	0.236747
A_23_P5586	MPHOSPH10	1.13117	0.236747
A_23_P8083	LY6G6C	1.19046	0.237275
A_23_P398449	VNN3	-1.34938	0.237753
A_32_P122940	LINC00205	0.958087	0.237927
A_23_P401547	NECTIN3	0.76885	0.237927
A_23_P59192	SNRPC	1.38665	0.238153
A_24_P364381	MMAB	-2.03571	0.239929
A_23_P209735	ARMC9	1.81073	0.239929
A_24_P270044	CLMP	1.29027	0.239929
A_23_P54781	RBBP6	0.940803	0.239929
A_23_P135271	B4GALT1	-1.74434	0.241378
A_23_P153480	KLK5	-2.19663	0.241545
A_24_P248863	ZCCHC4	1.09507	0.241567
A_23_P213375	PCDHB2	-0.868781	0.242352
A_23_P56339	TECR	-2.04979	0.242352
A_24_P101694	RPL5P4	1.22767	0.243922
A_23_P41777	TXNDC15	1.60649	0.244266
A_24_P320970	CARNMT1	1.07003	0.246322
A_23_P50338	TUBB4A	-1.8676	0.246322
A_24_P274073	ABCB10	-1.01173	0.247018
A_32_P5276	ARHGEF26///LOC112268322	1.19536	0.247333
A_32_P401091	CDY1///CDY1B///CDY2A///CDY2B	1.21115	0.247571
A_32_P19135	MIA-RAB4B///RAB4B///RAB4B-EGLN2	1.66205	0.247571
A_23_P28068	GTPBP3	1.45001	0.248429
A_32_P70273	RHOQ	1.14702	0.249038
A_24_P406334	STEAP1	1.51277	0.249038
A_23_P85414	RERE	-1.34635	0.249184
A_23_P207541	SYNRG	-1.98598	0.249184
A_24_P255874	HCG4B	-1.28935	0.249496
A_23_P207125	NLGN2	0.980626	0.250729
A_24_P931554	RAB11FIP4	1.71005	0.251133
A_32_P123479	WDR86	1.13217	0.251857
A_23_P215479	CLIP2	1.88074	0.251857
A_24_P115762	CTSC	2.14064	0.252161
A_24_P381838	MAN2A2	0.982164	0.252161
A_32_P43325	EEF1B2	1.11962	0.252161
A_23_P42802	PDIA4	1.8317	0.252161
A_23_P360542	LINC00470	1.08347	0.252161
A_32_P95739	TPI1P1	-1.63031	0.252161
A_24_P372189	CCN4	1.29048	0.252204
A_24_P341279	TRAK1	-1.41218	0.252293
A_23_P37137	DNAJC8	1.61616	0.252742
A_24_P943922	CACHD1	-1.22344	0.253061
A_24_P229616	PPIAP40	-0.851777	0.253061
A_23_P144668	CMBL	1.0085	0.253061
A_24_P366415	PPIAP66	-0.893615	0.253061
A_32_P45485	LOC101927402	1.15868	0.253061
A_24_P942002	ACAP2	0.966487	0.253061
A_23_P340312	TAS2R19	-0.948858	0.253061
A_24_P117866	ADD1	1.51263	0.253061
A_23_P109345	PTTG1IP	-1.2893	0.253061
A_24_P54178	TMED5	-1.37472	0.253061
A_32_P20367	RPS7P3	-1.35057	0.253061
A_24_P88565	SLC50A1	1.84411	0.253061
A_24_P913115	PTEN	0.988206	0.253061
A_24_P291814	COL12A1	2.04717	0.253061
A_23_P149496	XKR8	1.05579	0.255216
A_24_P332541	EIF2S3B	-1.29907	0.255216
A_23_P48691	ARF6	-2.04149	0.255216
A_32_P200970	CNN3	1.18779	0.255439
A_24_P75230	MYL12BP2	-0.673817	0.255439
A_23_P150394	FXYD6	0.879078	0.255439
A_24_P106542	RSPO3	1.57169	0.2559
A_24_P179925	DPM3	-1.28835	0.256446
A_23_P365149	BCKDK	1.87999	0.256854
A_24_P388622	STX18	1.3758	0.257441
A_24_P86537	HSPB1	-1.70004	0.257441
A_23_P251031	IL13	-0.862862	0.257441
A_23_P381378	CAPN7	1.21253	0.257441
A_24_P250227	NR1D1	-1.27922	0.257441
A_23_P108082	CREB3L3	0.97357	0.257441
A_24_P937468	CSNK1G3	-1.04738	0.257441
A_23_P128319	ATP2B1	1.52988	0.257441
A_23_P109593	TBC1D22A	-1.58167	0.257441
A_23_P18939	CCNH///RASA1	-1.78427	0.257441
A_23_P91619	MIF///MIF-AS1	-1.58723	0.257441
A_23_P34637	REN	1.02984	0.257441
A_32_P192389	CITED2	-1.3427	0.257441
A_23_P429560	SSH1	1.57058	0.257544
A_24_P363315	PPP1R11	-1.35654	0.257544
A_23_P385081	SCAMP2	-2.08695	0.258619
A_23_P159255	PTPRM	1.97348	0.258619
A_23_P111593	CYTH3	1.61466	0.258619
A_23_P106629	IGSF6	0.955472	0.258764
A_24_P163920	FAR1	0.906538	0.258944
A_32_P128496	SRP9	1.01826	0.258944
A_24_P184460	ARL6IP4	1.66691	0.258944
A_24_P161827	KRT18P66	-1.73785	0.260461
A_23_P203751	TMEM135	-0.88812	0.260567
A_24_P874052	HSFX3///HSFX4	1.11452	0.261644
A_32_P202913	HDAC2	0.987428	0.261768
A_23_P81392	WWC1	-1.05456	0.262261
A_23_P320185	NDUFA11	-1.99324	0.262261
A_24_P319369	F11R	-1.50505	0.262802
A_24_P188975	EPB41L4A-DT	0.855862	0.262944
A_23_P76267	TMEM119	1.65782	0.262944
A_23_P32805	GRID1	1.09138	0.262944
A_23_P152218	E2F4	-1.67739	0.262944
A_23_P56197	CRLF1	0.822716	0.262944
A_24_P348208	ZNF562	-1.35727	0.262944
A_23_P137578	FBXO28	-1.00977	0.262944
A_32_P166135	DAB2	1.26613	0.265058
A_23_P2501	PAH	0.959835	0.265058
A_23_P88580	ARID3B	0.819726	0.265058
A_23_P34744	CTSK	1.37746	0.265713
A_24_P373976	SDC4	-1.97048	0.266142
A_23_P27133	KRT15	-2.53156	0.266142
A_24_P841662	ESD	-1.07044	0.267309
A_23_P115036	IPO13	0.788297	0.268612
A_23_P21644	HSD17B11	0.979395	0.268612
A_24_P320604	ARMC2	0.939778	0.268612
A_24_P465772	RPSAP52	-1.25437	0.268612
A_23_P72285	YWHAE	-1.79213	0.268717
A_32_P56618	LINC01001///LOC100132062///LOC100132287///LOC100133331///LOC101927999///LOC729218///LOC729737	-1.21281	0.268717
A_23_P91140	PECR	1.04583	0.268717
A_24_P126587	ZNF445	0.95595	0.268717
A_32_P107441	LINC01001///LOC100132062///LOC100132287///LOC100133331///LOC729737	-1.36902	0.268717
A_24_P109214	APOC1	1.16052	0.268717
A_32_P5571	LOC112267925///LRRC37A4P	-1.48724	0.268717
A_23_P209227	CACNB4	-0.950772	0.268717
A_23_P104146	ZMYM4	0.988282	0.268717
A_24_P54879	SCARB2	1.63203	0.269331
A_24_P59607	LINC02693	0.973499	0.269331
A_24_P119577	PHACTR4	-1.57216	0.269331
A_23_P436117	HMG20A	1.2043	0.269331
A_32_P169316	ZNF346	1.45837	0.26945
A_23_P74716	DEDD	-1.0132	0.269588
A_32_P39210	UNC5A	0.973156	0.269894
A_23_P253421	AUP1	-2.12433	0.269973
A_23_P391198	RAB11FIP1	-1.43436	0.269973
A_23_P102622	MATN4	0.923613	0.270051
A_24_P221485	PSAT1P3	-0.824266	0.27009
A_23_P165828	CARF	0.946936	0.27009
A_24_P933704	PAM	1.33246	0.27009
A_24_P255798	SHARPIN	-0.860199	0.270593
A_24_P911327	CENPX	1.0864	0.270593
A_24_P67638	TBCAP1	1.08127	0.271221
A_24_P82880	TPM4	1.42991	0.271221
A_32_P170749	STAG3L2	-1.92422	0.271221
A_24_P523368	FAM229B	1.14744	0.271221
A_23_P254120	FBXO9	-1.62871	0.271221
A_24_P299911	PASK	-1.24989	0.271251
A_24_P10233	DAPK2	-1.43859	0.271251
A_32_P172215	BANP	1.05463	0.271251
A_23_P70060	PLPP1	1.22958	0.271302
A_32_P149011	ID1	-2.03425	0.271302
A_24_P917711	PRKAB2	1.17068	0.271366
A_23_P131778	MANBAL	-2.27766	0.271449
A_24_P257416	CXCL2	1.79186	0.271729
A_24_P83944	ZNF586	1.62299	0.272718
A_24_P209571	YWHAZ	-1.51899	0.27462
A_23_P96990	NVL	-1.11267	0.27462
A_23_P336796	GXYLT1	0.953935	0.27462
A_24_P272515	FABP5P10	1.63601	0.27462
A_32_P104063	CRNDE	-1.64282	0.27462
A_23_P110686	STC2	-1.04215	0.27462
A_24_P369694	PPP2R5C	-1.3735	0.274666
A_23_P146644	ANXA2	-1.47823	0.274666
A_24_P59596	ATAD2	-1.07008	0.274666
A_23_P433855	RGS4	1.94977	0.274748
A_24_P941505	FAM120A	1.43028	0.274771
A_23_P9926	TSPAN10	-1.06109	0.274963
A_23_P42306	HLA-DMA	-1.52864	0.274963
A_32_P222374	PEX5L-AS2	0.962841	0.274963
A_23_P59855	ZNF138	1.2214	0.274963
A_32_P110872	GGACT	0.988677	0.275045
A_23_P80883	BTLA	1.19895	0.275545
A_32_P218707	LOC105374855	-1.59743	0.275545
A_23_P26358	SMG1P1///SMG1P3	1.46619	0.275916
A_24_P894776	TRIM40	-1.6642	0.276137
A_23_P250385	H1-5	-1.19954	0.276546
A_23_P51213	MYOM3	1.24681	0.276546
A_23_P78429	ZNF397///ZSCAN30	1.17556	0.276546
A_32_P96188	LDLRAD4	1.35902	0.27708
A_23_P63459	COA6	-1.87378	0.277419
A_23_P94762	ZNF354B	-0.924465	0.278083
A_23_P253692	ADGRG2	-1.17565	0.278083
A_23_P165301	RPE	-1.50821	0.278083
A_23_P1691	MMP1	1.88691	0.278083
A_23_P388900	SLC22A15	1.21999	0.278083
A_24_P124992	PSMA4	-1.73424	0.278083
A_32_P54594	NF2	1.37457	0.278083
A_23_P394304	PDZK1IP1	-1.99657	0.278083
A_23_P211814	MAP4	1.37619	0.278083
A_32_P203404	DIPK1C	0.951082	0.278083
A_23_P152087	RMDN3	1.29213	0.278083
A_23_P58031	MAP3K13	1.01004	0.278083
A_23_P29179	CRYBB3	1.16792	0.278083
A_23_P26954	VAT1	1.76368	0.278083
A_23_P214474	TOMM6	-1.09468	0.27812
A_23_P21363	AHNAK	0.991469	0.27812
A_23_P57576	SULT4A1	1.21097	0.27812
A_32_P215847	NFIA	1.16806	0.27812
A_32_P142881	SMG1///SMG1P1///SMG1P3///SMG1P7	1.8115	0.27812
A_23_P11697	HMGB4	-1.20204	0.27812
A_24_P416346	ETV4	1.51886	0.27812
A_23_P140190	FAM30A	0.841584	0.27812
A_23_P144896	PDLIM7	2.09254	0.27812
A_32_P35220	CBWD1///CBWD2///CBWD3///CBWD5///CBWD6	-1.3185	0.27812
A_23_P31006	HLA-DRB1	-1.39969	0.27812
A_23_P26307	GALNS	1.36581	0.27812
A_24_P315066	ZMIZ2	-1.75441	0.27812
A_23_P16166	PNPLA6	1.3758	0.280432
A_24_P186030	PRKY	-1.23373	0.280432
A_24_P219808	PTOV1	2.07577	0.280835
A_23_P23996	MAT1A	1.51323	0.281255
A_23_P147331	SERINC2	-2.4222	0.281255
A_23_P94533	CTSL	1.47197	0.281655
A_32_P25809	RPL5P28	0.999094	0.281655
A_23_P258108	RPL9P16	-0.868513	0.281655
A_24_P16230	KRT18P2	-1.41902	0.281656
A_32_P133072	SPON1	1.23286	0.281656
A_24_P11737	LINC01123	-1.27904	0.281831
A_23_P15889	CBLN2	1.34592	0.282355
A_24_P50057	NOTCH2NLR	1.69393	0.282355
A_23_P207367	STAT5A	-1.11128	0.282355
A_24_P179467	SLC1A6	-1.03683	0.282355
A_23_P54597	RSL1D1	-1.40309	0.282355
A_24_P538328	CKBP1	-1.0336	0.282363
A_23_P116371	MS4A1	1.0176	0.282363
A_23_P112554	COL15A1	1.0277	0.282916
A_24_P323967	ZNF880	-1.00555	0.282916
A_24_P98086	GNA12	1.08304	0.282916
A_32_P49616	EEF1B2P1	1.91585	0.282916
A_24_P731549	FNDC10	-0.951289	0.282916
A_23_P412214	RAP1GAP2	-1.15033	0.282916
A_23_P12755	LOXL4	-1.79157	0.28299
A_24_P163477	QRSL1	-1.14022	0.28417
A_23_P98744	OR52K2	1.00444	0.284312
A_24_P273599	ITGB8	-1.09494	0.284312
A_23_P168974	SDCBP	1.30114	0.284312
A_23_P47155	PANX1	1.56782	0.28443
A_23_P52323	COL17A1	1.81077	0.28443
A_23_P320304	AKR7L	1.36927	0.28443
A_24_P265346	KRT14	-2.61233	0.28443
A_24_P341089	ANKRD36BP2	-1.74948	0.284485
A_23_P41292	CTBP1	0.879283	0.284485
A_24_P302406	CAMTA1	1.17398	0.284485
A_23_P33364	SH3D19	1.11639	0.284534
A_32_P118512	POLR2D	1.34624	0.284562
A_24_P922808	DESI2	0.809036	0.284562
A_24_P360763	CREM	0.763094	0.284562
A_23_P140760	ADGRG3	-1.40816	0.284562
A_32_P3564	WHAMM	0.999232	0.284562
A_32_P41574	PXN-AS1	-1.01498	0.284562
A_24_P128563	KPNA6	-0.987896	0.284562
A_23_P23960	BLOC1S2	1.17379	0.284562
A_23_P214487	H4C3	-1.59793	0.284635
A_32_P233314	EXOC8	0.822527	0.285347
A_24_P358805	CDHR1	0.977782	0.285601
A_32_P44047	CD44	1.02586	0.285745
A_23_P393144	GJD4	1.2999	0.286987
A_23_P26375	ACD	-1.35913	0.286987
A_32_P173177	SELENOK	0.795401	0.287704
A_24_P393711	ABL1	1.41782	0.287704
A_23_P204941	GJB2	2.04916	0.288647
A_32_P110472	IYD	-1.31465	0.289333
A_23_P93739	EPDR1	0.887617	0.290024
A_24_P30923	SNN	-0.995509	0.290024
A_23_P102925	LOC102724159///PWP2	1.07927	0.290024
A_24_P33770	AFAP1L2	0.901584	0.290024
A_32_P132477	TPI1	-1.63625	0.290305
A_23_P103232	DUSP23	1.03897	0.290545
A_24_P238855	KMT5A	-1.99006	0.290545
A_32_P206175	PTPN18	-0.895621	0.290545
A_23_P133596	DROSHA	0.836046	0.290842
A_24_P192978	KLHL35	-1.0148	0.290842
A_23_P342751	LOC102723968	-1.06113	0.291075
A_23_P501822	JUP	-1.69625	0.291075
A_23_P63534	XPR1	1.13548	0.291075
A_32_P100428	UBE2L5	-1.7487	0.291656
A_23_P164702	MRPL4	-1.54523	0.292449
A_23_P259413	CDV3	1.44188	0.292449
A_23_P309599	PABPC1L	1.03045	0.292449
A_24_P221968	LOC643802	0.993798	0.292449
A_23_P43276	ADGRA2///BRF2	1.1811	0.292449
A_23_P142322	CIRBP	1.48354	0.292737
A_23_P406438	SRPK2	-1.24693	0.293093
A_24_P332161	CCDC144A///CCDC144CP	0.841921	0.293551
A_24_P96961	SPSB1	-0.983304	0.293706
A_23_P391906	TMEM200A	1.15333	0.294062
A_23_P31921	ASS1	-2.42851	0.294295
A_24_P237374	UBA1	-1.89703	0.294719
A_23_P141306	GLP2R	-1.03995	0.294719
A_24_P152743	TMC6	-1.00989	0.294995
A_23_P258190	AKR1B1	1.31961	0.294995
A_24_P161463	ZFAS1	-2.04605	0.295094
A_24_P500476	MSL1	1.00315	0.295333
A_23_P397308	KLC4	0.923289	0.295333
A_32_P169505	NEXMIF	1.23108	0.296172
A_23_P33256	GP9	1.17368	0.296172
A_23_P102542	AFTPH	-1.08442	0.296172
A_23_P344531	SYNPO	-1.17289	0.296172
A_32_P722809	IGKV2-28///IGKV2D-28	1.01794	0.296172
A_24_P64895	WDFY2	1.34167	0.296172
A_23_P120237	STARD7	0.939709	0.296172
A_23_P157460	ZNF395	-1.94183	0.296172
A_32_P205722	QKI	0.856518	0.296172
A_24_P107277	DRAP1	1.5136	0.296172
A_23_P12730	CSTF2T	1.17761	0.296172
A_23_P102258	MRPL53	-1.26526	0.296172
A_23_P208119	PSTPIP2	-0.86934	0.296172
A_23_P149281	EPHA2	-1.56498	0.296172
A_23_P73348	IRX6	0.932168	0.296172
A_24_P202840	SIRPB2	0.946969	0.296172
A_23_P101811	ZNF14	1.0964	0.296172
A_23_P135315	ZBTB43	1.53954	0.296172
A_24_P56073	PLEKHB1	-1.17818	0.296172
A_32_P103837	SINHCAF	-1.09818	0.296172
A_24_P230869	PRSS12	-1.55698	0.296706
A_24_P269062	SPRY4	1.23391	0.296942
A_23_P164057	MFAP4	1.47253	0.297012
A_32_P225092	KIAA1217	0.914357	0.297995
A_24_P865245	LINC02168	0.769305	0.297995
A_24_P924261	ERVFRD-1	-0.950615	0.297995
A_32_P79492	JRK	1.0501	0.298187
A_24_P164854	MAVS	1.26784	0.298187
A_24_P367289	DDR1	-1.8652	0.298187
A_24_P150160	FADS2	-1.70414	0.299202
A_32_P76247	HSPB1P1	-1.79894	0.299711
A_23_P108294	PLPP2	-1.58734	0.299767
A_24_P910310	MITF	-0.896973	0.300671
A_23_P91317	RAD21L1	1.27281	0.300671
A_32_P203500	PCMTD1	1.36548	0.300671
A_24_P396197	PRKCSH	1.54614	0.300671
A_32_P157631	NCKAP1	-1.15654	0.300747
A_23_P253542	SMPX	1.28376	0.302225
A_23_P61171	KCNG2	-0.89079	0.3033
A_24_P184769	WDR20	-0.93951	0.3033
A_23_P326893	CCDC151	1.01501	0.3033
A_24_P174755	SLC22A5	1.09189	0.3033
A_23_P144677	LNPEP	1.11325	0.303302
A_24_P137897	IFRD1	1.56199	0.303792
A_23_P206724	MT1E	1.18921	0.303792
A_32_P141065	LOC102725140	-1.51981	0.303833
A_23_P346302	ZMAT2	1.15652	0.303833
A_24_P265162	FIP1L1	1.11762	0.304057
A_23_P381645	EBF3	1.02369	0.305817
A_24_P289106	WASHC1	-0.969946	0.306011
A_32_P157531	PDCL3P4	1.33009	0.306011
A_23_P151267	LIMA1	0.991638	0.306011
A_23_P205768	ARPP19	-1.11864	0.306025
A_23_P21485	PID1	1.61715	0.306067
A_24_P76120	FAM160B2	-1.08536	0.306237
A_23_P108932	RPL23AP32	1.50921	0.306525
A_23_P209619	ATL2	1.17538	0.306525
A_23_P23728	SV2A	1.51135	0.306525
A_24_P195037	C1orf52	1.76013	0.306738
A_23_P166371	VPREB3	-0.773367	0.306738
A_23_P36905	MLNR	0.94018	0.306738
A_24_P308851	PCDHGA7	1.26359	0.306738
A_24_P318656	ITGB3	1.61403	0.306896
A_23_P200386	KHDRBS1	-1.63722	0.306896
A_32_P235185	LOC102724749	1.1485	0.306896
A_32_P171328	UBE2SP2	0.746098	0.306896
A_23_P210425	MYL9	2.17245	0.306896
A_32_P86623	ZBED1	1.2732	0.306896
A_32_P206899	DNAH2	1.0952	0.306896
A_23_P168490	HERPUD2	1.33912	0.306896
A_32_P195461	ARRDC3	-1.0869	0.306896
A_24_P766716	CMKLR1	0.871851	0.307124
A_24_P128205	PSMD1	-1.62625	0.30763
A_23_P353106	OTULIN	0.862791	0.30773
A_23_P131771	TPD52L2	-0.904673	0.30773
A_24_P10731	MADCAM1	-0.856003	0.30773
A_24_P19677	IFNLR1	0.978722	0.307796
A_24_P251866	ADAMTS2	1.25739	0.308198
A_23_P114585	PCNX2	0.992866	0.308198
A_23_P11843	LRRN2	-1.01574	0.308198
A_24_P196117	GTF2H5	-2.5217	0.308198
A_23_P142096	GPR32	0.998629	0.308198
A_23_P70448	H1-1	-0.92169	0.308198
A_23_P166698	SS18L2	-1.07104	0.308198
A_24_P201739	SH2B3	1.43121	0.308198
A_24_P196658	TOM1L1	-1.33892	0.308198
A_24_P231025	BRWD1	1.07479	0.308198
A_23_P92623	PPP3CA	1.4116	0.308198
A_23_P345591	PSMA2	-2.06242	0.308198
A_24_P641130	PRRC2A	-1.42881	0.308198
A_23_P13425	CD81	2.32422	0.308198
A_23_P85893	GLMP	1.3044	0.308198
A_32_P183001	RPS4X	0.896506	0.308198
A_23_P12992	TRMT112	1.7653	0.308198
A_24_P410363	EGLN1	0.968232	0.308198
A_23_P147874	CHID1	1.51174	0.308548
A_23_P141415	MYCBPAP	-0.899814	0.308748
A_23_P425104	BRD4	-1.49294	0.308946
A_32_P28812	ATP6V1G2-DDX39B///DDX39B	1.84205	0.308946
A_32_P107821	NPIPA9///NPIPA1	1.57792	0.308946
A_24_P367561	SLC35B4	1.15226	0.309149
A_23_P300174	HEXD	-0.967212	0.309921
A_24_P364072	HIPK3	0.801935	0.30996
A_23_P219084	ZNF3	1.15732	0.31014
A_24_P925647	LINC00899	-0.792822	0.31014
A_32_P71437	NORAD	1.12669	0.31014
A_23_P105664	CCDC59	-0.906086	0.310161
A_23_P305818	LOC541472	-0.89019	0.310264
A_23_P70095	CD74	-2.04424	0.310308
A_24_P941217	SGPP2	-1.08772	0.310439
A_32_P168442	HOTAIR	1.00003	0.310439
A_24_P102053	OCLN///OCLNP1	-1.13934	0.310439
A_23_P257716	CYP51A1	-1.21036	0.310439
A_23_P375147	RC3H2	-1.28395	0.310439
A_23_P88554	ADAMTS17	-1.10804	0.310439
A_24_P75072	SMUG1	-1.7311	0.310475
A_24_P944541	PREPL///SLC3A1	0.863756	0.310475
A_23_P117480	OR4K3	1.06235	0.311188
A_23_P18713	ABCG2	0.891669	0.311572
A_23_P40049	CAD	1.20604	0.311572
A_24_P53080	ETFA	-1.16514	0.311572
A_23_P139123	SERPING1	1.27848	0.311634
A_32_P95541	KANSL1	0.796314	0.311634
A_23_P60591	DNAJC7	1.81647	0.311634
A_24_P392109	CENPN	-1.41376	0.311634
A_23_P214144	COL10A1	0.932078	0.311737
A_23_P6869	TMEM115	-1.39864	0.311817
A_23_P61202	FAM207A	-1.13607	0.312014
A_23_P123838	OR1H1P	0.772493	0.312096
A_23_P201587	SORT1	-1.53907	0.312719
A_23_P75811	SLC3A2	1.1931	0.312952
A_24_P368544	SLC25A26	-0.862355	0.313507
A_23_P53630	RNF10	-1.63515	0.313507
A_23_P86164	UBR4	1.79762	0.313789
A_24_P378806	NTSR1	-0.919811	0.313789
A_23_P101960	ZFP36L2	-1.14381	0.313789
A_24_P332326	MIR1244-2///PTMAP2	-0.895903	0.313789
A_32_P107746	ENSAP2	-1.63865	0.313789
A_24_P14731	PCSK1N	-0.975026	0.313789
A_23_P217845	RGS16	1.27445	0.313789
A_23_P57020	GTSF1L	-0.924222	0.313789
A_23_P50504	FTL	1.59482	0.313789
A_23_P304511	ZNF397	1.55004	0.313789
A_23_P168324	KIAA0319	0.913556	0.313789
A_24_P243086	FAM131A	1.16931	0.313789
A_23_P255263	STOM	-1.19132	0.313789
A_23_P106439	RCCD1	-1.35683	0.313789
A_32_P132438	AKAP1	-0.845498	0.313789
A_24_P161725	CXADRP3	-1.1581	0.313789
A_32_P93668	RNF130	-1.35583	0.31382
A_32_P112894	FAM76A	-0.973673	0.31382
A_23_P138435	LOC107984247///ZMIZ1	-1.80843	0.31382
A_23_P4353	WSB1	0.943498	0.31382
A_23_P143817	MYLK	1.98786	0.31382
A_24_P641406	EEF1DP6	0.809461	0.31382
A_23_P54991	DYNLL2	-1.35978	0.31382
A_23_P75764	OR5A1	-0.93044	0.31415
A_23_P401	CENPF	-1.05721	0.314343
A_23_P143845	TIPARP	-1.34413	0.31498
A_32_P181527	AARD	-1.588	0.315312
A_23_P213718	UQCRQ	1.81257	0.315367
A_23_P360316	FUT3	-1.9354	0.315859
A_24_P133822	ELAC2	-0.945057	0.315859
A_23_P33894	MAGED2	2.19174	0.315859
A_23_P418083	LCA5	1.29605	0.315859
A_23_P63219	POGZ	1.02585	0.315859
A_23_P129587	ZNF75A	0.990717	0.316444
A_24_P387158	ALYREF	1.05517	0.317217
A_32_P151102	MSNP1	1.46741	0.317217
A_24_P248167	DCAF4	-0.871315	0.317217
A_24_P365753	NKAPP1	1.40593	0.317217
A_23_P54517	TYRO3	1.38222	0.317217
A_32_P136776	NR2F2-AS1	0.855908	0.317257
A_32_P94444	PRSS2	-1.00287	0.317257
A_23_P35252	C8B	0.884579	0.317595
A_24_P220897	SPATA24	-0.815558	0.317595
A_23_P63829	HSPA14	1.2748	0.317595
A_23_P85392	RER1	2.00046	0.317595
A_23_P217528	KLF8	0.871824	0.317595
A_23_P82503	PEG10	-0.871057	0.317595
A_23_P214244	ENPP5	-1.11357	0.317833
A_32_P167791	ST13P5	1.00813	0.31812
A_24_P827	SUPT3H	0.828492	0.318437
A_24_P109082	USP37///VIL1	1.32344	0.318909
A_24_P323114	ANXA2P3	-1.0868	0.318909
A_32_P67680	HSP90B1	1.22083	0.320609
A_23_P256735	CPQ	1.06537	0.320609
A_24_P327815	STIP1	-1.8154	0.320694
A_24_P128524	ICMT	0.838504	0.321844
A_24_P873659	MALAT1///TALAM1	0.840204	0.321844
A_24_P187583	ABHD17A	-0.715137	0.322066
A_24_P345679	MLF1	-0.786448	0.322659
A_23_P321630	TRMT5	-1.58755	0.322827
A_23_P428326	TBC1D16	1.31202	0.322827
A_24_P876408	C11orf95	1.03124	0.322827
A_32_P208341	SPARCL1	1.3864	0.322827
A_32_P11216	GTF2IP20///LINC00999///LINC01061///LOC107985355///LOC729218	-0.887107	0.322827
A_23_P87742	IFFO1	1.44247	0.322827
A_24_P374319	RAP2C	0.829531	0.322827
A_23_P324885	CCR2	-0.939119	0.322827
A_32_P50144	LINC00595///LINC00856	1.33149	0.322924
A_24_P145035	CBWD5///CBWD6	-0.999483	0.322924
A_23_P45712	PPIAP7	-0.864102	0.322924
A_23_P28730	ZNF512B	-0.954072	0.323292
A_23_P202964	TMEM123	-1.56129	0.323292
A_23_P79069	RASAL3	0.94943	0.323428
A_23_P25534	VWA8	1.21317	0.323759
A_23_P99906	HOMER2	-1.76288	0.323759
A_32_P170436	LOC101060024	-1.64767	0.323759
A_24_P931944	PARVA	-0.713577	0.323759
A_32_P61495	FHAD1	-0.731436	0.323759
A_23_P160377	DNALI1	-1.13003	0.323759
A_24_P118376	CEACAM20	1.26988	0.323759
A_23_P143600	GUSBP11	1.37412	0.323759
A_32_P153469	AP3S1	1.01753	0.323759
A_23_P404091	GRPEL2	0.866379	0.323759
A_23_P97584	DNTTIP2	-1.42441	0.323759
A_23_P70915	ORAI2	1.05836	0.323759
A_23_P250462	ATP6AP1	1.54026	0.323759
A_24_P326175	WIPI2	-0.969948	0.32405
A_23_P86532	BICC1	-0.679846	0.32405
A_24_P46577	ZNRD1	1.59323	0.324128
A_23_P45361	GLUD2	1.04298	0.324757
A_23_P106002	NFKBIA	0.831974	0.324757
A_24_P126628	NEMP1	-0.974011	0.324888
A_23_P5018	CEBPA-DT	-0.707399	0.325042
A_32_P37867	SHISAL1	-1.51338	0.325042
A_23_P18818	CNOT6	0.922975	0.325268
A_24_P239419	EPM2A	0.873448	0.325458
A_23_P167818	FAM184A	0.849289	0.325458
A_24_P222740	IL24	1.75059	0.325458
A_24_P418687	KRT18P29	-1.56405	0.325458
A_23_P93442	SASH1	0.854726	0.325458
A_23_P207632	ATP2A3	1.44394	0.325458
A_24_P117896	ATP8B2	1.23305	0.325458
A_23_P433785	P2RX5	-1.03317	0.325548
A_23_P79482	CHN1	1.47652	0.325548
A_24_P156295	ACSS2	-1.23272	0.325548
A_23_P152791	SLC16A6	1.06449	0.325548
A_23_P320225	EVC2	0.812413	0.325934
A_24_P919510	RBM5	1.09943	0.325952
A_23_P371758	SDR9C7	1.36713	0.326537
A_32_P28664	LUM	1.64452	0.326559
A_23_P147782	SCRT1	0.976634	0.32661
A_23_P365719	TAPBP	-1.71925	0.32661
A_24_P300952	APLP2	1.6296	0.32661
A_24_P296520	UBE2G1	-1.00484	0.32661
A_23_P206697	CYB5B	-1.62896	0.32661
A_24_P221634	NSF	-1.19415	0.32661
A_23_P58538	EPB41L4A-AS1	1.58214	0.32661
A_24_P316005	RABGAP1L	1.0986	0.32661
A_32_P373557	DTWD2	0.853285	0.32661
A_23_P77887	PITPNA	-1.07522	0.32661
A_24_P208595	ANTXR1	1.35537	0.32661
A_23_P48264	TMTC3	1.12722	0.32661
A_24_P289383	CHD7	1.09116	0.32661
A_24_P753331	MIATNB	-1.10343	0.32661
A_23_P152055	EFL1	1.11616	0.32661
A_23_P71880	SPINK4	0.945923	0.32661
A_23_P15218	ZNF768	-1.23975	0.32661
A_23_P12336	PRMT6	0.945803	0.32661
A_23_P154667	FKBP1A	1.27495	0.32661
A_24_P842006	CCDC189	-1.00589	0.32661
A_23_P312383	C5orf64	0.835874	0.32661
A_32_P25419	SELENOP	-1.01681	0.32661
A_24_P262127	RRAD	1.02039	0.32661
A_24_P204214	NCOR1	-1.30039	0.32661
A_24_P95822	NPTN	1.04498	0.32661
A_24_P242076	TMEM50A	-1.63818	0.32661
A_24_P392082	RPL22P8	0.797127	0.32661
A_24_P384779	PRKAG2	1.19106	0.32661
A_32_P51084	NUP205	1.19729	0.32661
A_24_P250922	PTGS2	1.03174	0.32661
A_23_P365785	GRHL1	-1.59742	0.32661
A_24_P410498	WDFY4	-0.953718	0.32661
A_24_P794122	LOC100996720///LOC100996740///LOC105378954	-1.60275	0.327648
A_23_P302005	STON1	0.893162	0.327648
A_23_P317839	GLIPR1L1	-1.32875	0.327648
A_24_P376451	GDNF	-0.848008	0.327648
A_23_P364487	CCDC26	0.728061	0.327648
A_32_P300427	APCDD1L	0.974812	0.327648
A_32_P188888	DESI1	-1.8688	0.327648
A_24_P335221	RTN3	-1.00294	0.327648
A_23_P16058	ZNF296	-0.817502	0.327648
A_23_P100074	AVEN	0.932312	0.328268
A_23_P129144	GCOM1///MYZAP	-0.961946	0.328268
A_32_P37076	LOC105374944	-0.832118	0.328268
A_23_P127467	EIF1AD	-1.44232	0.328268
A_23_P126528	KCNA10	0.803198	0.329061
A_23_P3663	MCRIP2	0.941638	0.329189
A_23_P46588	IRF2BP2	-1.11558	0.329189
A_24_P89509	TRMT11	0.91531	0.329204
A_24_P137461	CPN2	-0.842232	0.32923
A_32_P200308	LINC00977	-0.603992	0.329264
A_23_P388798	SMCR5	-1.08236	0.329264
A_23_P111888	CTHRC1	1.47912	0.329414
A_32_P133884	TUSC1	-0.847114	0.329414
A_32_P154885	HTRA3	1.24027	0.329414
A_24_P155761	AKAP13	1.12972	0.329414
A_24_P400702	NEFHP1	0.982469	0.329414
A_32_P126023	TNFSF10	-1.42898	0.329414
A_24_P222997	ZRANB3	0.71333	0.329414
A_24_P200854	HOXA2	0.782627	0.329414
A_23_P25069	LOC728715///OVOS///OVOS2	-1.3332	0.329414
A_24_P341408	RPS2P24	-1.11855	0.329589
A_23_P9435	SLC25A25	1.43434	0.330136
A_23_P12173	CRTC2	0.898769	0.330251
A_23_P397208	GSTM2	1.03871	0.330302
A_23_P23983	MINDY3	1.19763	0.330302
A_23_P61823	RAB24	1.07126	0.330302
A_23_P12896	FANCF	-1.23114	0.330302
A_24_P260134	NMNAT3	1.08299	0.330302
A_23_P132486	OXSM	0.741448	0.330302
A_23_P406242	TTTY9A	-1.03752	0.330692
A_23_P157316	LLCFC1	0.891567	0.330778
A_23_P83134	GAS1	1.14937	0.330778
A_32_P125771	RGS22	-1.13344	0.330914
A_24_P78526	LARP4	-1.30978	0.330914
A_24_P516594	LOC101930421	0.844463	0.330914
A_23_P71316	RBPMS	-1.25982	0.330914
A_24_P127564	SPACA6	1.07166	0.331021
A_23_P98294	SLC29A2	-1.18353	0.331021
A_23_P38813	ZNF320	-1.51351	0.331295
A_24_P714618	RNA5SP519	1.21221	0.331295
A_23_P136135	CHKA	-1.57402	0.331295
A_32_P154361	B3GALT1	0.765734	0.331295
A_23_P92320	NUP54	1.49334	0.331391
A_32_P204691	LOC105274304///MXRA7	0.966202	0.331391
A_24_P82074	CPSF2	-0.882319	0.331391
A_23_P56433	ECRG4	1.04618	0.331391
A_23_P214121	AMD1	1.25392	0.331391
A_32_P56713	BCR///BCRP2	0.819267	0.331865
A_23_P202945	ZBTB44	-1.51632	0.332002
A_23_P2990	CEBPE	1.22871	0.332002
A_23_P212329	PTPN23	1.09615	0.332007
A_24_P93948	KIF5A	1.15354	0.332148
A_23_P96658	TXLNGY	0.733767	0.332148
A_24_P151084	CNDP2	-1.63897	0.332215
A_23_P74349	NUF2	1.21209	0.332242
A_32_P190294	C1QTNF3///GUSBP1	1.54139	0.332242
A_23_P215328	SFRP4	0.870954	0.332242
A_23_P46819	BTRC	-1.20121	0.332274
A_23_P215296	CDK13	0.903821	0.332274
A_23_P147563	PPM1L	-0.954158	0.332274
A_24_P20383	ARPC4	1.73623	0.332274
A_23_P6422	RFPL3	0.710861	0.332274
A_23_P144071	COL7A1	1.50129	0.332274
A_23_P136355	HHAT	-1.19463	0.332274
A_23_P97274	SCAMP3	-0.674866	0.332274
A_24_P42316	BDP1	1.36222	0.332274
A_24_P313334	SERF2	1.00557	0.332274
A_24_P383934	PRB3	0.923329	0.332274
A_24_P406006	LPCAT1	-1.23291	0.332274
A_32_P48438	SEC22B///SEC22B2P///SEC22B3P///SEC22B4P	-0.882888	0.332274
A_23_P166353	UBE2L3	0.842912	0.332586
A_23_P200637	FBXO44	0.803566	0.332612
A_32_P161681	MXRA7	1.10027	0.332612
A_24_P418294	CEP97	-1.1058	0.332612
A_23_P314202	TENT2	1.17066	0.332612
A_23_P10401	PPP2R3A	-1.14747	0.332612
A_23_P24987	TSPAN31	-0.945881	0.332612
A_23_P143484	PIGP	-1.35902	0.332612
A_23_P390504	FOXC1	-1.37962	0.332612
A_24_P923303	FIGNL1	-0.646418	0.332762
A_32_P78488	ASS1P12	-1.32927	0.333438
A_24_P203953	LOC107984208///USP6NL	-0.719607	0.333438
A_24_P290163	SMG1P1///SMG1P4	1.00696	0.333498
A_23_P415622	EPM2AIP1	1.07617	0.333498
A_24_P167012	TNFSF15	0.77573	0.333498
A_23_P137434	RNF11	1.10802	0.333498
A_24_P24724	RPL14P5	-0.663815	0.333498
A_32_P45168	MEIS3P1	1.49663	0.333498
A_23_P380614	ATP9A	1.16152	0.333498
A_23_P359655	ZNF664	-1.88227	0.333687
A_24_P398746	STYX	0.913661	0.333687
A_24_P360674	CDKN2B	1.51124	0.33381
A_24_P152278	TPM3P7	1.38213	0.334006
A_23_P325093	GGT7	1.98457	0.334091
A_24_P401921	SLC24A1	0.672715	0.334226
A_23_P200999	ST3GAL3	-0.986286	0.334471
A_24_P933565	PGAP1	0.81707	0.334471
A_23_P91328	NOP56	1.33066	0.334471
A_23_P101992	MARCO	1.01172	0.334799
A_23_P98483	ZBED5	1.29102	0.335371
A_23_P148990	HMCN1	1.01206	0.335371
A_23_P130926	FAM174C	-0.85129	0.335371
A_24_P341761	MUC2	-0.604912	0.335694
A_24_P8721	H2AC20	-1.08407	0.335986
A_23_P44894	DCLK1	0.962959	0.336985
A_23_P112478	NUDT2	-1.32748	0.336985
A_23_P6514	HMGN2P9	-0.916658	0.337125
A_24_P763361	NAA50	0.799812	0.337182
A_32_P4505	CALM2	-0.956283	0.33735
A_23_P22526	HEPH	0.975097	0.33735
A_23_P43713	KCNK2	0.895542	0.33735
A_24_P705701	TSTD3	-0.849153	0.338402
A_23_P51217	CLCA1	-0.825815	0.339031
A_23_P31532	ZC3HAV1L	-1.49045	0.339555
A_24_P115700	COX15	0.986177	0.339555
A_24_P387926	KMO	0.922683	0.339569
A_24_P72139	GTF2H2///NAIP	1.09688	0.339761
A_23_P118946	B4GALT6	1.11275	0.339761
A_24_P204971	HBP1	1.09374	0.339761
A_32_P62887	PRNP	1.05176	0.339761
A_24_P239017	UBE2MP1	1.06926	0.339761
A_23_P146444	CORO2A	-0.99978	0.339761
A_23_P154832	ATP5PF	1.63234	0.339761
A_23_P107394	HES7	-0.6299	0.339761
A_23_P8900	COX6C	1.54453	0.339761
A_23_P52298	NPM3	1.08528	0.339994
A_23_P41765	IRF1	-1.30574	0.340075
A_24_P247699	PRRC2C	0.959908	0.340777
A_24_P60680	OR10C1	-1.52301	0.340777
A_24_P101617	UQCRFS1P2	-0.859662	0.340869
A_24_P218074	ZNF467	-0.731647	0.340869
A_23_P102320	NUP35	1.03965	0.340869
A_32_P214274	KIF6	-0.845693	0.340869
A_23_P56746	FAP///LOC101929532	1.46865	0.340869
A_23_P39265	LYPD3	-1.24363	0.340869
A_23_P16032	TRAPPC2B	-1.44144	0.340869
A_24_P123385	MAP1B	1.13834	0.340869
A_23_P134744	RNF122	0.781962	0.340869
A_24_P457912	PIGUP1	-0.859695	0.340869
A_23_P128008	CCDC81	0.766382	0.340869
A_32_P104809	MRFAP1	1.30029	0.340869
A_23_P128050	BCL2L14	0.910219	0.34162
A_24_P419250	RASAL2	-1.26916	0.34162
A_23_P20558	CDC37L1	-1.42245	0.34162
A_23_P87532	CAPRIN2	0.806992	0.34162
A_23_P8834	EPHX2	-0.944316	0.34162
A_32_P50943	SGIP1	-0.749115	0.34162
A_24_P286935	ARL3	-0.638275	0.34162
A_24_P321752	TTLL5	-0.981019	0.34162
A_23_P131139	DIRC1	-1.15664	0.34162
A_23_P134734	SYBU	0.778171	0.34162
A_23_P350059	PFN1P8///PFN1P2///PFN1P6///PFN1P4	0.945529	0.34162
A_24_P916496	PRKCA	1.14143	0.34162
A_24_P273972	CFH	1.25916	0.34162
A_23_P425954	BCL2L11	1.31144	0.34162
A_23_P11224	MMGT1	-1.20212	0.341637
A_23_P502060	AQP6	0.838195	0.341883
A_23_P71213	ASZ1	0.927737	0.342317
A_23_P70387	APOBEC2	-1.1534	0.342317
A_23_P88106	MCF2L	-1.53741	0.342718
A_23_P378926	ADRA2B	1.16052	0.342808
A_32_P377008	LOC100129291	0.840352	0.343084
A_24_P16417	SDK1	1.05803	0.343543
A_23_P151232	TMEM132C	1.15649	0.34391
A_23_P155185	ATP13A3	0.983549	0.34391
A_24_P508410	RPSAP26///COMMD1	-1.34138	0.34391
A_23_P44831	ASAP1	1.61566	0.34391
A_24_P233786	NIBAN1	-1.60095	0.34391
A_23_P161280	SPOCK2	-1.04672	0.343917
A_23_P204246	M6PR///PHC1	-0.773739	0.343917
A_23_P165574	IWS1	1.29317	0.343917
A_23_P42096	MAP3K4	1.58588	0.343917
A_32_P72351	FAM20C	-1.58253	0.343917
A_32_P88958	PATJ	-1.06878	0.343917
A_32_P171061	ASCL2	0.905368	0.343917
A_23_P89145	ZNF83	-1.37578	0.344463
A_32_P103291	SMYD3	1.10906	0.3452
A_23_P118427	MAP2K3	-0.824535	0.3452
A_24_P306814	ASS1P9	-1.45371	0.3452
A_23_P51187	FAAP20///PRKCZ	-0.955577	0.3452
A_23_P104295	FBXW4	1.08165	0.3452
A_24_P80532	CCNG2	-1.31589	0.3452
A_23_P114968	PTGFRN	1.23328	0.3452
A_32_P141948	KRT14///LOC105371553	1.53834	0.3452
A_24_P830667	RPL21P39	-0.765485	0.3452
A_23_P149301	H2AW	-1.11567	0.3452
A_23_P80162	TMPRSS3	-1.2766	0.3452
A_23_P71368	RP1	0.853966	0.3452
A_23_P308042	LINC01600	-0.643685	0.3452
A_23_P258582	GK5	-0.807707	0.3452
A_23_P421935	ATXN7L3	0.821948	0.3452
A_32_P507580	ABHD16B	-0.803358	0.3452
A_23_P12549	APBB1IP	1.36635	0.3452
A_24_P34100	SLC25A43	1.19376	0.345785
A_32_P199998	OLMALINC	0.907514	0.346298
A_32_P206136	BLOC1S5-TXNDC5///TXNDC5	1.37487	0.346324
A_24_P854492	MIAT	-0.777231	0.346324
A_24_P910230	CUL2	-0.745997	0.346601
A_24_P198844	MPDU1	-0.943186	0.346601
A_24_P45620	UTS2	-0.800295	0.346601
A_24_P353794	GALNT2	1.07671	0.346694
A_23_P14083	AMIGO2	1.06994	0.346694
A_32_P66148	CST3	1.03754	0.346756
A_23_P162300	IRAK3	0.870303	0.348296
A_23_P101476	ZNF442	-1.20395	0.348813
A_23_P101615	ZNF565	0.74646	0.348823
A_24_P65292	SOX8	-0.937737	0.349016
A_23_P76515	CERS5	1.51384	0.349016
A_23_P78405	LIPG	0.694751	0.349016
A_32_P10100	SNRPGP10	0.788551	0.349715
A_24_P141481	CD59	-1.24895	0.350295
A_24_P229055	SEMA4D	-1.13139	0.350295
A_23_P421147	CNOT2	-1.50319	0.350635
A_23_P122067	C1QTNF3	1.05525	0.350742
A_24_P932594	ULK2	0.763245	0.350742
A_23_P71037	IL6	0.98414	0.350845
A_23_P64232	ZPR1	0.893197	0.351216
A_23_P49849	SEZ6	0.956223	0.351333
A_24_P650893	RPL10P18	-1.0253	0.351539
A_24_P299355	GRAPL///LOC388436///LOC79999	-1.13427	0.351788
A_24_P322354	SKA1	-1.06581	0.351788
A_23_P25163	MRPL42	1.64563	0.352019
A_23_P163087	NID2///RTRAF	0.821564	0.352019
A_23_P60488	ODF2	-0.758631	0.352394
A_32_P820004	LOC100130264	0.723366	0.35273
A_23_P362207	PIP4K2B	1.4506	0.353126
A_32_P214817	PUS7L	0.796993	0.353232
A_23_P362228	ZNF436-AS1	0.845531	0.353232
A_32_P139113	GPRIN3	-0.989861	0.353232
A_23_P9144	UHRF2	0.851831	0.353232
A_23_P206107	ULK3	1.0189	0.353232
A_23_P110846	CNOT8	-1.25245	0.353232
A_23_P117912	RHOV	-1.27507	0.353232
A_23_P412962	TBX19	0.805709	0.353232
A_23_P404871	ERGIC1	1.58724	0.353791
A_23_P110492	MARCHF6	0.992075	0.353791
A_24_P648837	LOC107984018	0.830752	0.353791
A_24_P238021	C20orf181	0.623055	0.354508
A_23_P416608	LAMP2	1.40436	0.354794
A_24_P912204	MIDN	-0.967152	0.355881
A_23_P27515	PLD3	1.49885	0.356086
A_23_P503182	ABR	1.42504	0.356086
A_24_P186274	IGFBPL1	0.794356	0.356086
A_23_P17144	GPN1	-1.23521	0.356086
A_32_P49848	RHOQP2///RHOQP3	1.36046	0.356086
A_23_P429689	BOD1L1	0.747457	0.356086
A_24_P399871	CACNA1I	-0.681502	0.356086
A_32_P44453	INPP1	1.1291	0.356086
A_23_P301079	SKA2	-1.39895	0.356086
A_23_P155796	GNRHR	0.704984	0.356086
A_23_P356125	RELCH	-0.931791	0.356086
A_24_P408341	CRYZL1	0.914199	0.356086
A_23_P3038	GPX2	1.36252	0.356086
A_24_P320880	SNX16	0.763236	0.356086
A_24_P365571	MRPS6	1.31761	0.356621
A_23_P28466	DAW1	-1.08645	0.356974
A_24_P391591	LINC00342	-1.61845	0.357262
A_24_P400932	TBC1D22A-AS1	0.935755	0.357262
A_32_P112493	PKDCC	1.09348	0.357262
A_23_P252825	SCAP	-1.28356	0.357262
A_23_P424900	PIFO	-0.924056	0.357262
A_23_P75310	ARHGAP22	1.2976	0.357262
A_23_P61854	TTC37	0.683598	0.357262
A_32_P225604	RPL5P34	0.946677	0.357262
A_23_P324523	GPRC5B///IQCK	-1.33396	0.357262
A_23_P97906	CNNM2///NT5C2	-1.166	0.357262
A_23_P37484	CHSY1	1.05522	0.357399
A_23_P126241	EIF4G3	1.3937	0.357569
A_32_P191541	LOC105370532	0.936499	0.358014
A_23_P208706	BAX	1.22318	0.358014
A_23_P62932	ATP1B1///NME7	-1.6545	0.358014
A_24_P147540	PRR36	-0.68828	0.358014
A_23_P38941	EPS15L1	1.1048	0.359798
A_32_P122492	TMEM154	-1.26368	0.359798
A_32_P233727	PRELID3B	-0.879126	0.359798
A_23_P49627	MRC2	1.15486	0.359798
A_23_P71741	KIF27	-0.819226	0.359798
A_23_P137896	OXCT2	0.860354	0.359798
A_23_P55606	ZNF516	0.89358	0.359798
A_24_P118260	ENSAP3	-1.31269	0.35981
A_24_P287826	RFWD3	-0.902947	0.36001
A_23_P5945	DHX35	-0.793734	0.36001
A_24_P362595	PAX3	0.840784	0.36001
A_24_P234822	RIOK2	0.844719	0.36001
A_24_P288993	NDUFB4P12	-1.28565	0.36001
A_23_P210395	CHRNA4	0.911281	0.360221
A_23_P88753	TSR3	1.5497	0.360346
A_32_P222961	SPIN4	1.05593	0.360346
A_23_P6909	ACKR4	0.840694	0.360623
A_23_P136857	AK4P4	-1.06587	0.360623
A_23_P63038	P3H1	0.68169	0.360623
A_24_P390784	SREBF1	-0.895589	0.360623
A_24_P147765	FOXRED2	-1.1905	0.360662
A_23_P348298	SAC3D1	-0.696288	0.360662
A_24_P805626	CEP152	-1.15883	0.360662
A_24_P182696	MYO3B	0.989358	0.360662
A_24_P610405	TGFBI	-1.48365	0.360662
A_32_P515971	EFCAB3	-0.759402	0.360662
A_24_P139761	LOC105379521	-0.764807	0.360841
A_24_P229756	LINC01205	0.868204	0.361026
A_23_P100392	ELOB	-0.896692	0.361588
A_23_P56833	ASB3///GPR75-ASB3	-1.02227	0.361588
A_32_P220591	DMBX1	-0.779044	0.361588
A_24_P322426	PTGIR	-0.693358	0.361588
A_23_P251186	PLPBP	-1.50859	0.361712
A_32_P489959	ZNF546	-1.12444	0.361712
A_32_P143530	LGMN	0.803523	0.36183
A_23_P92012	TSEN2	1.49686	0.362455
A_23_P128828	BCL2L2-PABPN1///PABPN1	1.30916	0.362517
A_24_P330263	EDNRB	0.792561	0.362817
A_24_P279489	VPS53	1.17887	0.363382
A_23_P23114	PTP4A2	-1.41143	0.363382
A_23_P7697	SNX2	1.40483	0.363382
A_23_P215944	CTSB	1.38084	0.363382
A_24_P6790	ATXN7L1	1.01258	0.363382
A_23_P92275	GPR156	-0.903539	0.363382
A_23_P3169	GMPR2	-1.65019	0.363382
A_24_P179351	TPT1	0.56174	0.363382
A_24_P330385	SLC22A17	1.20105	0.363382
A_24_P273716	ZBTB24	1.17216	0.363382
A_32_P171152	PLEKHM3	0.860714	0.363382
A_23_P107412	P4HB	1.29922	0.363629
A_23_P433152	C4orf33	-1.16951	0.363727
A_24_P106112	PKD2	1.1192	0.363727
A_23_P145584	UBE2H	-0.936609	0.363727
A_32_P83453	TTC3P1	1.02922	0.363727
A_32_P532216	QARS1	-1.57711	0.363727
A_32_P49631	LOC729683	-1.01753	0.363727
A_23_P37983	MT1B	1.12488	0.363727
A_24_P150803	PRSS8	-1.60867	0.363727
A_23_P39074	RRAS	0.781415	0.363768
A_23_P213093	OCIAD1	-1.70352	0.36463
A_23_P371835	GATA5	-0.730577	0.36463
A_32_P185766	TIGIT///ZBTB20	-0.886727	0.36463
A_23_P92786	RBM27	-0.973752	0.364927
A_24_P647682	TUBBP6	-1.18701	0.364927
A_24_P313180	ERG28	0.698778	0.364927
A_23_P90280	PIAS4	-0.957603	0.364927
A_23_P9340	BARHL1	1.02256	0.364927
A_24_P123632	NUDT3	1.06088	0.366205
A_24_P631993	GAPDHP37	-0.598814	0.366205
A_23_P214344	WRNIP1	1.25958	0.366205
A_23_P141946	LTBP4	0.951185	0.366629
A_23_P10121	SFRP1	-1.49201	0.366629
A_23_P39056	KLK7	-1.59438	0.366629
A_23_P388170	SLC39A3	0.895809	0.366629
A_23_P425066	CRYBB2///CRYBB2P1	1.88383	0.366629
A_24_P135276	USP42	1.33239	0.366629
A_24_P587882	PSMA2P2	-0.9766	0.366629
A_23_P408175	LINC00477	0.823888	0.367224
A_23_P19182	REEP2	-1.38054	0.367457
A_24_P414332	AFF1	1.30777	0.368481
A_23_P212977	OTUD4	-1.1463	0.368481
A_24_P24912	ST13P2	1.32954	0.368939
A_23_P390443	SHISA7	-1.07956	0.368939
A_32_P208733	LOC112268030	0.67415	0.369072
A_24_P340954	ANKUB1	-0.660817	0.369072
A_24_P940666	MED1	1.24346	0.369072
A_24_P551530	SOBP	0.968627	0.369072
A_32_P4495	ABCF1	1.20013	0.369072
A_32_P23960	FCGBP	-1.17153	0.369072
A_32_P32338	RIOK3	-1.10316	0.369072
A_23_P27936	ELL	0.764491	0.369158
A_24_P365180	DSEL	1.12256	0.369576
A_23_P78265	KRT33A	-1.23725	0.370019
A_23_P88470	TRPM7	1.31764	0.370019
A_24_P791040	FBXW2	0.994076	0.370444
A_23_P3312	ISLR	0.947773	0.37062
A_24_P410678	JAK1	1.23353	0.37062
A_24_P34575	POU3F3	-0.734866	0.37062
A_24_P375360	KRT18P6	-1.05904	0.371167
A_23_P329822	GREM2	1.30532	0.371167
A_24_P475115	ACTG1P1	-0.676284	0.37143
A_23_P154758	ZNF337	-1.21576	0.37143
A_24_P153412	PNMA2	1.13663	0.371552
A_24_P506977	SNHG15	0.992385	0.371552
A_24_P97825	CCDC69	-0.862286	0.371785
A_24_P481375	CCDC18-AS1	0.772231	0.371785
A_23_P434301	PTMA	-0.700995	0.371785
A_23_P163347	PIAS1	1.07709	0.371785
A_32_P104572	NUDC	-1.13744	0.371821
A_24_P343289	CDK19	0.88472	0.372801
A_32_P13936	CLIP1///CLIP1-AS1	0.86801	0.372801
A_24_P362850	PBRM1	-0.897267	0.372895
A_23_P344594	TMEM174	0.80463	0.373029
A_24_P92451	FAM230B///FAM230F///FAM230H///LOC105369189	1.05777	0.373029
A_23_P500093	RGS13	0.89976	0.373029
A_23_P201342	DVL1	0.732978	0.373669
A_24_P218265	TNFRSF10B	-1.66685	0.373733
A_23_P367816	SNX29	0.683924	0.373791
A_23_P157809	PTGR1	-1.50346	0.373791
A_23_P127793	EML3	1.17383	0.373791
A_24_P380919	HNRNPK	-1.26752	0.373791
A_23_P347048	SGPP1	-0.881166	0.373791
A_32_P222515	UBXN7	-0.880509	0.373791
A_24_P236003	H2AJ	-0.715196	0.374016
A_24_P18802	VPS18	0.788112	0.374495
A_24_P390060	IQCD	-1.12032	0.374495
A_24_P540555	LOC107987138	0.955494	0.374495
A_32_P193378	PYGO1	-0.824882	0.374495
A_23_P415984	NPAS2	-1.34517	0.374625
A_24_P915294	LOC103344931	0.839457	0.374625
A_23_P207245	TEKT3	-0.835323	0.374625
A_23_P110031	ZNF589	0.758341	0.374625
A_23_P157784	HINT2	-1.33531	0.374659
A_23_P17481	SIGLEC1	0.70104	0.374659
A_24_P121956	TMEM86B	0.739438	0.374659
A_24_P601972	C2orf74	1.40606	0.374659
A_23_P315386	RHPN1	0.922364	0.374715
A_23_P92082	TKT	-1.21783	0.375054
A_23_P27636	ZNF700	1.03676	0.375054
A_23_P18901	ATG12	1.46979	0.375482
A_23_P114689	ASAP3	1.21146	0.375602
A_24_P928017	COX6CP1	1.13279	0.375602
A_32_P406186	NCKAP1L	-0.810533	0.375964
A_32_P165823	CEBPB	0.959167	0.376504
A_24_P372134	CYREN///TMEM140	-0.591369	0.376766
A_24_P225970	SGO1	-0.825141	0.376766
A_23_P70201	CHD1	-1.07493	0.377038
A_24_P260443	THBS4	1.68576	0.377229
A_23_P64510	RIC3	-0.920858	0.378336
A_24_P160104	TUBA8	-1.05928	0.378626
A_24_P364845	ZNF213	1.02976	0.378626
A_23_P86884	SART1	1.95119	0.378626
A_24_P67976	GGNBP2	1.063	0.378626
A_23_P200984	PTPRF	-1.60266	0.378626
A_23_P120557	TASP1	0.865637	0.378626
A_23_P400465	GTF3C6	0.960648	0.378626
A_23_P104876	SPA17	-1.1677	0.378626
A_32_P202597	RPL22	1.03842	0.378626
A_23_P164958	CCDC8	1.07384	0.378626
A_24_P62883	UCN	-0.751206	0.378626
A_23_P122393	DLK2	0.869393	0.378626
A_24_P186124	MTERF4	1.01611	0.378869
A_23_P35467	CISD1	-1.28813	0.378961
A_23_P162807	MRPS31	1.23982	0.378961
A_23_P208085	MBP	0.775492	0.379086
A_24_P36890	RAP1GAP	0.984507	0.379544
A_32_P305500	KCNB2	-0.88769	0.37958
A_23_P206359	CDH1	-1.56561	0.37958
A_24_P380679	LSMEM1	0.637301	0.380118
A_24_P273180	PRAMENP	0.600612	0.380118
A_23_P19004	BRD9	-0.848228	0.380118
A_23_P103084	TOM1	-1.41696	0.380118
A_24_P203976	PGAM1P4	-1.2978	0.380118
A_23_P324011	FAM27C	0.700842	0.380149
A_23_P70359	AGPAT4-IT1	1.07884	0.380299
A_23_P120588	CST11	-0.669816	0.380522
A_23_P148297	SH3BGRL	1.4999	0.380522
A_32_P22750	COL6A2	1.77013	0.381022
A_23_P211659	CERK	0.952863	0.381022
A_23_P74380	WARS2	-0.848076	0.381022
A_24_P222860	PI4KB	-1.28113	0.381022
A_24_P356830	NFIC	1.02089	0.381022
A_23_P142697	TTLL4	-1.53897	0.381022
A_24_P196469	LOC107985656	-1.10915	0.381022
A_23_P101573	SPACA4	-0.684122	0.381088
A_23_P435394	PTGER4	0.690251	0.381254
A_24_P911960	NAP1L1	-1.1119	0.381953
A_32_P79366	HABP4	1.38824	0.382519
A_24_P567454	RNF168	0.807524	0.382601
A_23_P424648	SYT12	1.05362	0.383063
A_23_P37265	AP5M1	1.03553	0.383063
A_24_P129052	FOXI1	-1.69111	0.383274
A_23_P156087	GHR	0.639176	0.383485
A_23_P29225	FBXO7	1.32326	0.383485
A_24_P50208	MAML3	0.953941	0.383505
A_32_P116323	SMG1///SMG1P1///SMG1P3	1.52965	0.383505
A_24_P944827	ATG7///VGLL4	1.23737	0.383505
A_32_P364462	RASIP1	1.03922	0.384159
A_24_P143492	BCAS4	1.00281	0.384223
A_23_P211909	PLS1	0.864645	0.384223
A_23_P255952	MYO6	-1.09057	0.384247
A_23_P131383	FANCL	-0.649953	0.384247
A_23_P258018	MYL5	1.61657	0.38443
A_23_P10699	SNX12	-1.42272	0.38443
A_23_P409888	FAM83C	0.693316	0.38443
A_24_P346431	TNS3	0.701501	0.38443
A_32_P186725	LOC101927752	1.48354	0.38443
A_23_P74081	TP73	1.22932	0.38443
A_32_P145740	IQSEC2	0.901239	0.38443
A_23_P146479	SURF2	0.905422	0.38443
A_24_P941572	FAM114A1	-1.10832	0.38443
A_24_P15270	BCRP5///BCRP2///BCRP6	1.06428	0.38443
A_23_P476	MPZL1	-1.35763	0.38443
A_23_P215175	ABCF2///LOC114483834	-0.903737	0.38443
A_32_P35232	KIAA1958	0.658861	0.38443
A_32_P10327	ZBTB10	-1.36106	0.38443
A_23_P67332	NR1H2	-0.778181	0.38443
A_24_P532864	LOC105379051	-0.614601	0.38443
A_23_P95080	CTNND1///TMX2-CTNND1	-0.977061	0.38443
A_23_P12858	TBATA	0.677611	0.385038
A_23_P434352	CAST	-0.932586	0.385653
A_23_P64129	HTATIP2	-1.33697	0.385653
A_23_P154345	HIBCH	0.910057	0.385653
A_23_P122650	KRT18P64	-1.80582	0.385653
A_23_P102262	MRPL19	-0.685789	0.385956
A_23_P126752	CAPZB	1.5317	0.385956
A_23_P141035	CHST4	-0.891061	0.385956
A_23_P104138	ZNF678	1.01518	0.385956
A_23_P51394	CDC42BPA	1.14637	0.385956
A_23_P501007	EFEMP1	1.04484	0.385956
A_23_P379089	SOX21	-1.20234	0.385956
A_24_P330518	CA12	0.977949	0.385956
A_32_P99461	TRIM56	1.30245	0.385956
A_23_P66844	KRTAP4-7///LOC100996750	-0.992814	0.385956
A_23_P17393	CSE1L	0.960684	0.385956
A_23_P35082	SESN2	-1.28435	0.385956
A_23_P251377	HMCES	0.677453	0.385956
A_24_P350708	LOC100505915	1.50278	0.385956
A_23_P111288	TMEM14C	-1.37062	0.386451
A_23_P326204	SGMS2	0.981662	0.386559
A_23_P307274	OR2H2	0.900568	0.386678
A_23_P90601	LOC105373581///STEAP3	-1.18517	0.387014
A_24_P394408	AFF4	0.924185	0.388444
A_23_P25475	SOAT2	-0.775656	0.388729
A_23_P37167	MYH6	-0.664936	0.388754
A_23_P130731	TBC1D17	-1.29997	0.388754
A_32_P205053	UBXN10	0.965807	0.388768
A_23_P251505	NSUN5	-0.852578	0.388793
A_32_P219970	PSG3	0.796388	0.389434
A_23_P311912	AHNAK2///PLD4	1.40728	0.389434
A_24_P124957	RAB11A	-1.94268	0.389459
A_23_P417148	RAI1	-0.956384	0.389459
A_32_P25823	VPS41	-0.979511	0.389544
A_23_P106682	EMP2	-0.925618	0.390369
A_23_P139418	GALNT18	-0.933805	0.390369
A_23_P353035	IGFBP7	1.34753	0.390369
A_24_P374586	PMS2P3	1.12842	0.390369
A_23_P62659	PPT1	1.36048	0.390369
A_23_P83438	UBE2Z	1.2641	0.390369
A_23_P389102	MYO1D	1.47853	0.390369
A_23_P130626	TSEN34	-0.807691	0.390369
A_23_P18372	B3GNT5///MCF2L2	0.809055	0.390369
A_24_P133085	CCDC90B	1.78525	0.390369
A_24_P186079	LINC02560	-0.732249	0.390369
A_24_P65616	PVR	-1.46038	0.390369
A_24_P119131	TMEM120B	0.763313	0.390369
A_24_P103448	HFE	1.25216	0.390383
A_23_P216080	HOOK3	1.15129	0.390553
A_32_P181443	LCP1	0.853143	0.391087
A_23_P57521	EIF3L	-1.01489	0.391087
A_32_P126557	RGS6	0.748966	0.391087
A_32_P154467	LINC01350	-0.840951	0.391087
A_24_P679409	SRRM1	-0.798581	0.39132
A_24_P886096	TMEM246	-0.680605	0.39132
A_23_P169934	RILPL1///SNRNP35	1.67132	0.39157
A_23_P135381	SP5	-1.65343	0.39157
A_24_P340428	ATP11B	0.782374	0.391578
A_24_P935697	C1orf61	0.82488	0.391969
A_23_P205529	METTL17	-1.2688	0.392166
A_24_P323104	DIAPH1	1.04521	0.392246
A_23_P149834	POLR3A	1.13871	0.39237
A_24_P538495	FAM239B///FAM239C	-0.819689	0.39237
A_24_P69538	TLR4	0.729283	0.392396
A_23_P141505	CLEC10A	0.774155	0.39247
A_23_P92520	ANP32C	-1.04611	0.39247
A_23_P254934	NRXN3	0.888572	0.392514
A_23_P253958	LRRC17	1.09215	0.392803
A_24_P307184	TCP1P3	-0.982154	0.393613
A_24_P233915	MED8	-1.39883	0.393623
A_32_P132827	OPHN1	0.924195	0.393642
A_24_P401294	LINC02076///LOC100996294	-0.663086	0.393642
A_24_P93754	KDM4C	0.778455	0.393642
A_24_P941824	KIF3B	1.30184	0.393642
A_24_P290286	P4HA3	1.17204	0.393642
A_24_P358591	FAM166C	-0.775449	0.393642
A_23_P151075	ARHGDIB	-0.768502	0.393642
A_23_P68327	CFAP36	1.29434	0.393642
A_23_P49657	MYH1	-0.873921	0.393678
A_23_P338534	HIF3A	-1.0373	0.393678
A_23_P3212	DTWD1	1.30102	0.393678
A_32_P16263	USP11	0.742382	0.393678
A_23_P69720	ANXA5	1.23199	0.393678
A_24_P212811	ANKRD34A	0.833219	0.393678
A_24_P237870	LOC150776	1.40807	0.393768
A_24_P58488	C2orf73	-1.17188	0.393768
A_32_P214178	CH507-42P11.6///LINC00319	0.758137	0.393768
A_24_P367762	ZNF350-AS1	-0.779347	0.393768
A_24_P347418	LRCH1	0.717316	0.393768
A_23_P51958	MICOS10-NBL1///NBL1	1.31513	0.393768
A_23_P16583	KIRREL2	-1.0076	0.394076
A_23_P101351	ZNF426	-0.998368	0.394137
A_32_P108505	BTF3P5	-0.857068	0.394394
A_24_P186746	KRT18P34	-1.3046	0.394482
A_23_P210319	DTNB	-0.959606	0.394811
A_23_P76983	BBOF1	0.818549	0.394818
A_32_P41487	HMGN2P6///HMGN2P17	-1.92109	0.394818
A_23_P22232	KLRC2	0.748512	0.394818
A_23_P35148	TAF13	1.65192	0.394884
A_23_P87346	HBD	0.911985	0.395082
A_23_P209519	DNAJB2	-1.13676	0.395179
A_23_P340123	TRIM29	1.21499	0.395434
A_32_P58816	MACROD1	0.889734	0.395434
A_23_P10463	NDUFS5	1.2745	0.395434
A_24_P316364	REXO2	1.10567	0.395434
A_23_P147046	EPHA3	-0.822114	0.395434
A_23_P151907	PCSK6	-0.857204	0.395434
A_23_P23141	H3-3A///H3P6	0.760633	0.395434
A_24_P405621	NISCH	0.891167	0.395434
A_24_P212531	B3GALNT2	0.713269	0.395434
A_24_P113521	DGCR8	0.890795	0.395434
A_23_P119753	EHBP1	-0.955901	0.395721
A_23_P131816	DNTTIP1	-1.2624	0.395917
A_23_P154208	NAGK	1.26459	0.395917
A_32_P63643	RPN2	-1.10127	0.395917
A_23_P400843	LRCH3	-0.962676	0.395917
A_23_P410746	LMTK2	0.987297	0.395917
A_23_P43164	SULF1	0.990023	0.395917
A_23_P310295	SUMO2	-0.75232	0.395917
[truncated: 19,336 more rows]

## Sheet: LRC_vs_nLRC
ProbeID (for detailed information on Probe-ID see Suppl. Table 3)	GeneSymbol	log2(LRC)-log2(nLRC)	FDR-corrected p-value
A_32_P11899	C12orf65	-3.99981	1.70754e-06
A_23_P157299	AEBP1	5.72856	2.834e-06
A_24_P49267	AZGP1P1	-4.83287	1.30274e-05
A_23_P71268	AZGP1	-5.21247	2.85697e-05
A_24_P190472	SLPI	-6.83044	3.77256e-05
A_23_P210465	PI3	-6.14978	3.77256e-05
A_23_P97990	HTRA1	4.38627	4.67904e-05
A_24_P382187	IGFBP4	4.5957	0.000192852
A_24_P42136	KRT18P51	-4.37684	0.000580751
A_23_P170110	NEAT1	3.91209	0.000580751
A_32_P131449	SPARC	3.76659	0.000580751
A_23_P134426	GPNMB	5.64723	0.000960903
A_23_P2492	C1S	5.9294	0.00103136
A_23_P149529	TACSTD2	-4.38496	0.00249111
A_23_P169437	LCN2	-5.97332	0.00256543
A_23_P170608	TSPYL2	4.10837	0.00574838
A_23_P138308	CD58	-4.32993	0.00574838
A_23_P381945	KRT7	-4.21394	0.00574838
A_32_P187327	TUBB4BP3	-3.64857	0.00590488
A_24_P82106	MMP14	4.70161	0.00590488
A_23_P321630	TRMT5	-3.501	0.00614315
A_23_P50504	FTL	3.48573	0.00614315
A_23_P116898	A2M	6.07836	0.00614315
A_32_P155588	PCLAF	-2.40993	0.00676217
A_23_P363149	DKK3	3.14297	0.00676217
A_24_P230057	KRT18P49	-3.68464	0.00746318
A_24_P55295	GJA1	3.54782	0.00746318
A_32_P41487	HMGN2P6///HMGN2P17	-4.58197	0.00746318
A_23_P137665	CHI3L1	6.15731	0.00805381
A_24_P392109	CENPN	-3.03168	0.00836405
A_23_P218937	PCDHGC3	3.94031	0.00839214
A_23_P87329	NAT10	-3.00364	0.00839214
A_32_P128603	MIR421///FTX	3.76315	0.0085223
A_23_P257043	GEM	4.82459	0.00875354
A_23_P99320	KRT18	-3.8143	0.00926225
A_32_P155247	FTLP3	3.82327	0.00966865
A_23_P423419	HMGN2P46	-3.64658	0.00966865
A_23_P78543	AP1M2	-3.99139	0.0098448
A_23_P66798	KRT19	-3.26024	0.0101045
A_24_P115183	CLDN4	-3.4934	0.0105632
A_23_P150931	LMBR1L	3.26679	0.0117011
A_32_P58977	COL6A1	4.36385	0.0120691
A_24_P118361	KRT19P3	-2.88893	0.0120691
A_23_P23630	ACAP3	2.65373	0.0123609
A_23_P163787	MMP2	4.25713	0.0125209
A_24_P256063	KRT18P65	-4.49871	0.0125209
A_23_P214267	ADGRF1	-3.12501	0.0125209
A_23_P142533	COL3A1	3.62911	0.0128002
A_23_P154758	ZNF337	-2.72842	0.0128002
A_24_P72364	C6orf15	-3.70799	0.0131535
A_23_P164284	CLDN7	-3.37698	0.0135467
A_23_P333420	RANGAP1	-4.01153	0.0147184
A_24_P347411	POSTN	3.20799	0.0160306
A_24_P24645	KRT18P21	-3.24272	0.0160306
A_23_P312863	TUBB4B	-3.93494	0.0160306
A_23_P99515	MEDAG	3.37306	0.0160306
A_24_P334130	FN1	4.5899	0.0169229
A_23_P139682	PZP	3.11386	0.017352
A_23_P205959	ALDH1A3	-4.24521	0.017352
A_24_P201702	CLEC2B	3.27551	0.0179875
A_24_P184769	WDR20	-1.89227	0.0179875
A_24_P5026	PPP2R5E	1.94525	0.0179875
A_24_P247454	KRT18P19	-4.63145	0.0182854
A_24_P707543	HMGN2P15///RAMP2-AS1	-3.28046	0.0191782
A_23_P384024	CCDC50	-1.925	0.0191782
A_23_P316012	RHOJ	2.70817	0.0191782
A_24_P49747	HMGB3P24	-2.44401	0.0201607
A_23_P36658	MGST1	-3.29528	0.0201607
A_24_P290481	EZR	-3.84681	0.0220285
A_23_P48669	CDKN3	-3.02835	0.0223439
A_23_P161194	VIM	3.99172	0.0223439
A_23_P107401	TIMP2	3.55957	0.0224902
A_24_P265274	COL1A2	3.77927	0.0229372
A_24_P686014	KRT18P9	-3.20184	0.0229372
A_23_P133956	KIFC1	-3.106	0.0235491
A_32_P202057	YWHAQ	3.48134	0.0241156
A_24_P33140	TIMP3	3.17081	0.0256524
A_23_P373708	KRT18P55	-4.10811	0.0266719
A_23_P200386	KHDRBS1	-3.23092	0.0266719
A_23_P141342	ARHGAP27	-2.24305	0.027897
A_23_P133146	H2AZ1	-2.80001	0.027897
A_23_P36562	ITGA5	2.65355	0.0280043
A_23_P12680	PSAP	3.147	0.02968
A_24_P324814	CEP95	-3.57801	0.02968
A_23_P136777	APOD	4.61071	0.02968
A_23_P22978	COPA	2.88376	0.0302984
A_23_P34126	BGN	2.64335	0.0303877
A_24_P241862	RANBP3	-3.49169	0.0317819
A_23_P56256	POLR2I	-3.14799	0.0321499
A_32_P166135	DAB2	2.34639	0.0323175
A_23_P418934	NHLRC3	-2.81838	0.0340643
A_32_P14187	TFAP2A	-3.5265	0.0340643
A_23_P44617	COPG1	2.62226	0.0347899
A_32_P13823	SEMA3B-AS1	2.79823	0.0357888
A_23_P57588	GTSE1	-2.98851	0.035853
A_23_P5983	PLTP	3.5945	0.036224
A_23_P115407	GSTM1	2.94848	0.0380739
A_24_P124992	PSMA4	-3.22758	0.0381756
A_23_P106844	MT2A	4.49994	0.0388728
A_24_P210406	KLF5	-3.32424	0.0390615
A_24_P53976	GLUL	2.71578	0.0395563
A_24_P364381	MMAB	-3.62213	0.0395563
A_23_P131365	NDUFS1	-1.87593	0.0395563
A_23_P373119	HMGB3P1	-2.7867	0.0395563
A_24_P711477	HMGN2	-2.89729	0.0395563
A_23_P103672	NES	2.9143	0.0407083
A_23_P28307	ASS1P2	-3.32477	0.0410839
A_24_P67395	KRT8P45	-3.16935	0.0417831
A_24_P186746	KRT18P34	-2.78248	0.0417831
A_24_P67681	ATP5MGP7///HMGB3P27	-3.20164	0.0420273
A_23_P214789	SNX9	2.57914	0.0428471
A_32_P104063	CRNDE	-3.00397	0.0428471
A_23_P18078	RARRES1	-4.07363	0.0428471
A_24_P295412	VCP	2.66264	0.0428471
A_24_P584463	KRT18P68	-3.921	0.0428471
A_23_P54313	CD276	4.43207	0.043551
A_32_P231617	TM4SF1	-3.75553	0.0448805
A_32_P30320	SERPINH1	2.29412	0.0465988
A_32_P147090	ARHGAP11B	-2.65736	0.0465988
A_24_P913339	SLC35F6	-2.3988	0.0465988
A_23_P17562	ZNF341	-2.68434	0.0467977
A_23_P111288	TMEM14C	-2.86103	0.0474941
A_24_P920188	ZNF24	-2.21142	0.0474941
A_24_P10657	SLC44A2	-2.2714	0.0483481
A_23_P200928	NID1	3.02818	0.0489055
A_32_P201521	TMEM97	-3.52873	0.0493439
A_24_P350060	KRT18P42	-4.32675	0.0493439
A_23_P40880	CMTM8	-2.46996	0.0507324
A_24_P80204	MALL	-3.88271	0.0508245
A_23_P44291	CRTAP	2.78079	0.0513145
A_23_P321261	ME2	-2.47139	0.0521121
A_24_P346855	MKI67	-2.86258	0.0521121
A_24_P416079	NUSAP1	-2.59873	0.0531251
A_32_P6868	WWTR1	2.10421	0.0533432
A_24_P247233	KRT18P16	-2.7726	0.0533432
A_24_P114551	LPP	2.74007	0.0535035
A_23_P303242	MT1X	3.02659	0.0537616
A_23_P136173	CSF2RA	-2.23474	0.0537616
A_23_P46369	RAB13	2.10367	0.0537616
A_23_P206707	MT1G	2.28652	0.0537616
A_24_P32895	PPIAP82	-1.63598	0.0537616
A_24_P186274	IGFBPL1	1.57259	0.0549598
A_24_P152635	TMX2P1	-1.89467	0.0549598
A_24_P383660	KRT18P12	-3.42643	0.0549598
A_24_P680947	KIF18B	-2.85308	0.0565539
A_23_P134366	ETV1	2.37785	0.0567766
A_24_P105733	TNS1	2.22676	0.0567766
A_23_P209904	GPC1	2.70999	0.0571812
A_24_P489695	KRT8P41	-3.10331	0.0573053
A_24_P356218	ARL6IP1	-3.11812	0.0574908
A_24_P358857	KRT8P24	-2.77016	0.0574908
A_23_P124837	LRP1	3.47146	0.057757
A_23_P434352	CAST	-1.89676	0.0594841
A_23_P58538	EPB41L4A-AS1	2.99063	0.0594841
A_23_P37983	MT1B	2.22968	0.0617015
A_23_P46441	NECTIN4	-3.41784	0.0623544
A_23_P397455	ACVR1C	2.39984	0.0623544
A_23_P250413	PARVG	-1.73685	0.0623544
A_23_P325690	ANKRD35	2.5924	0.063265
A_24_P322229	RASL10B	1.50275	0.0642222
A_24_P39843	CYB561	-3.06	0.0642222
A_24_P238855	KMT5A	-3.56112	0.0642222
A_23_P217785	PBDC1	2.76558	0.0642222
A_24_P213336	KRT8P23	-2.62521	0.0642222
A_23_P328323	RAVER2	-1.92334	0.0642376
A_24_P255954	KRT18P33	-3.24431	0.0642376
A_24_P93321	KRT8P21	-3.44961	0.0642376
A_32_P198399	ADH5	2.49647	0.0642376
A_24_P59506	RTF2	-2.4734	0.0642376
A_32_P218734	COL5A2	3.13898	0.0642376
A_24_P367100	ASS1P8	-3.21537	0.0642376
A_23_P253421	AUP1	-3.69048	0.0646291
A_23_P361333	C3orf20	-2.05847	0.0650985
A_23_P154832	ATP5PF	3.10787	0.0667705
A_23_P64873	DCN	3.0134	0.0670562
A_32_P115162	ACTN1	2.45311	0.0691767
A_23_P94623	PPP6C	-1.93047	0.0696894
A_24_P258633	TUBB3	-1.8394	0.072548
A_23_P40453	CBR3	-1.46882	0.072548
A_24_P177634	COX7A2P2	-3.09719	0.0737203
A_24_P418216	KRT8P14	-2.62853	0.0740354
A_23_P113793	ZBED2	2.60709	0.0743049
A_24_P357836	KRT8P10	-2.70115	0.0753341
A_24_P298179	CTSLP8	2.78882	0.0753341
A_24_P250650	LOC112268423///RABL2A///RABL2B	3.30026	0.0754434
A_23_P1029	MFAP2	2.45709	0.0754832
A_24_P87824	ZMYND8	-3.13514	0.0754832
A_32_P195456	NUDCD2	-2.58864	0.0756928
A_24_P911960	NAP1L1	-2.19478	0.0760901
A_23_P121716	ANXA3	-3.79	0.0760901
A_24_P320284	DHFR	-2.35152	0.0780793
A_23_P129322	IVD	-1.49522	0.0795171
A_24_P252996	FOLR3	-1.96448	0.0801844
A_24_P283288	MAPK14	-2.2197	0.0802346
A_32_P160972	ABRACL	-3.24008	0.0803143
A_23_P36322	INPPL1	1.85868	0.0806692
A_24_P409071	MTERF4///SNED1	2.12542	0.0806692
A_23_P69840	SLC35A4	-2.64436	0.0829158
A_24_P273157	OBSCN	2.37353	0.084068
A_23_P52017	ASPM	-2.32053	0.0842252
A_24_P745352	KRT8P49	-3.42122	0.0848474
A_23_P104188	ELF3	-3.29852	0.0848883
A_23_P132910	RBM47	-1.67666	0.0848883
A_32_P40547	MEG3	2.52311	0.0867501
A_24_P399065	NUDT16L1	-2.25959	0.0880691
A_24_P753592	KRT8	-2.86264	0.0880691
A_23_P20566	TPM2	2.64822	0.0880691
A_23_P28886	PCNA	-2.8797	0.0888785
A_23_P146456	CTSV	-3.84744	0.0888785
A_23_P138137	OMA1	-1.88181	0.0888785
A_23_P211244	PRMT2	-2.73189	0.0888785
A_23_P99216	POP5	-2.63842	0.0888785
A_23_P383227	S100A1	-2.98047	0.0892007
A_24_P464540	FAM41C///LOC107987272	-2.2688	0.0915499
A_24_P914062	RORA	2.645	0.0915499
A_23_P344988	ICK	1.85085	0.0915499
A_23_P142974	ARHGAP25	2.07274	0.091983
A_23_P165624	TNFAIP6	3.22822	0.0928562
A_23_P11862	C1orf112///SCYL3	-1.64299	0.0932654
A_24_P179925	DPM3	-2.11673	0.0932654
A_24_P117323	KLHL22	2.37815	0.0932654
A_23_P433016	FBLN1	2.24071	0.0939986
A_23_P42065	TNFRSF21	-3.42557	0.0959385
A_23_P160934	ANP32E	-2.4464	0.0967463
A_32_P82403	ANKRD11	2.00607	0.0967463
A_23_P81103	SFRP2	2.49898	0.0967463
A_24_P357468	TRAV8-2///TRAV8-4	-2.53873	0.0967463
A_24_P288448	RASSF2	1.92665	0.0967463
A_24_P843309	KRT8P20	-2.92803	0.0971823
A_23_P40782	COMMD2	2.75686	0.0971823
A_32_P203592	SMG1P6///SMG1P7	2.50814	0.0971823
A_24_P230869	PRSS12	-2.67414	0.0971823
A_23_P163467	CCDC9B	-2.84151	0.0971823
A_23_P164826	RNASEH2A	-2.04382	0.0975117
A_24_P195286	HMGB3P30	-1.95453	0.100636
A_24_P170983	ESPNL	-1.69691	0.101202
A_23_P427622	SPPL3	-2.74876	0.101202
A_32_P874898	TRBV5-1	-1.34088	0.101202
A_24_P917833	TMED10	3.39026	0.101202
A_32_P112546	KRT8P33	-2.7385	0.101442
A_23_P113972	EXOC1	1.31793	0.101878
A_23_P204187	PYROXD1	-2.70479	0.101878
A_23_P209298	EPB41L5	-1.74937	0.106383
A_23_P354387	MYOF	-2.24884	0.107461
A_24_P910230	CUL2	-1.3587	0.107649
A_23_P62115	TIMP1	2.57846	0.107649
A_24_P150580	RASL12	1.90543	0.107987
A_23_P152024	CSK	-2.74025	0.107987
A_32_P1381	HMGN2P4	-1.91313	0.108764
A_32_P29507	HMGN2P41	-2.04245	0.109458
A_24_P299503	ZWINT	-2.07584	0.109802
A_23_P127721	P2RX3	-3.18855	0.110113
A_23_P58321	CCNA2	-2.04319	0.110287
A_23_P376497	IGFBP5	4.01271	0.110287
A_23_P93543	PEX7	-1.46516	0.110287
A_24_P418687	KRT18P29	-2.74349	0.110287
A_23_P6589	PMS2	-2.17606	0.110719
A_23_P85414	RERE	-2.1405	0.110719
A_32_P231302	SMIM10L1	-2.46963	0.110719
A_24_P313744	USP14	-2.31229	0.110719
A_23_P162874	HSP90AA1	-2.34575	0.111218
A_23_P72285	YWHAE	-2.90558	0.112917
A_23_P202558	ADAMTS14	1.74572	0.114396
A_24_P225970	SGO1	-1.54086	0.114709
A_23_P60488	ODF2	-1.37436	0.114737
A_23_P334186	MEF2D	2.94547	0.114737
A_23_P380848	TXNDC17	3.05744	0.114737
A_24_P82880	TPM4	2.32124	0.11476
A_23_P356684	ANLN	-2.34273	0.11476
A_24_P130962	TOR3A	-2.52853	0.115255
A_23_P143484	PIGP	-2.4056	0.115553
A_24_P196117	GTF2H5	-4.28248	0.115925
A_32_P17182	THBS1	3.20388	0.117175
A_23_P405216	ZNF619	-1.83197	0.117175
A_24_P87763	EEF2	1.53561	0.117175
A_24_P322354	SKA1	-1.92568	0.117175
A_23_P8185	DYNLT1	-2.41076	0.117175
A_23_P88404	TGFB3	2.47533	0.117175
A_23_P154698	CDS2	-2.05764	0.117175
A_23_P132216	SNRPD3	-2.32621	0.117175
A_32_P184937	CYTOR///MIR4435-2HG	-2.44844	0.117599
A_23_P163782	MT1H///MT1HL1	3.16409	0.119239
A_24_P348208	ZNF562	-2.16756	0.119355
A_32_P22338	PDCD6IP	-1.85992	0.119976
A_23_P94748	OBP2B	-2.43318	0.120776
A_23_P204016	CACNB3	2.94279	0.122166
A_24_P358474	KRT8P15	-3.21262	0.123749
A_23_P122254	NUP153	2.10409	0.124085
A_24_P64442	EHF	-2.97577	0.125079
A_24_P230466	KRT18P32	-1.92617	0.128867
A_32_P56154	UHRF1	-2.11149	0.130105
A_23_P54781	RBBP6	1.45019	0.130712
A_24_P358606	ASS1P10	-2.37639	0.130715
A_23_P78302	NFE2L1	2.70961	0.131018
A_23_P88971	CLN3	-2.63994	0.131018
A_23_P152818	KAT7	2.42495	0.131018
A_24_P137897	IFRD1	2.59267	0.131018
A_32_P95034	COL5A1	2.11855	0.131959
A_32_P7176	SORT1	-1.90305	0.132367
A_24_P201153	TJP2	-2.55209	0.132387
A_24_P246573	KAZN	1.65958	0.133256
A_24_P878419	HMGB3P5	-1.74497	0.133507
A_24_P95198	LOC107987135///PRRC2B	2.13976	0.133596
A_23_P12755	LOXL4	-2.89454	0.134047
A_23_P388146	UBE2CP5	-1.70949	0.134047
A_24_P285831	NDUFB5	-2.52729	0.13422
A_23_P433152	C4orf33	-2.10576	0.134377
A_24_P829261	MALAT1///TALAM1	1.20833	0.134747
A_24_P95822	NPTN	1.78293	0.138754
A_23_P133263	HMGCS1	-1.61949	0.138788
A_23_P73780	IRAK1	-2.37645	0.139907
A_23_P27133	KRT15	-3.97252	0.139982
A_23_P70571	SLC39A7	1.67044	0.140268
A_24_P222655	C1QA	1.61787	0.140412
A_32_P86763	TGM2	-2.31709	0.140412
A_24_P93111	KRT8P36	-1.40942	0.140875
A_24_P117528	PRPS2	-1.86778	0.140875
A_23_P47304	CASP5	-1.9355	0.140875
A_32_P222383	HMGN2P7	-2.62705	0.141385
A_24_P273143	CYTOR	-2.8664	0.142725
A_24_P88721	RABL2A	2.42194	0.143659
A_24_P168416	PRDX2	-2.76164	0.146808
A_24_P382489	SLC27A1	1.75214	0.146978
A_24_P375360	KRT18P6	-1.89954	0.146978
A_32_P161633	ALKBH5	-1.76135	0.146978
A_24_P324563	ABHD17A	-2.00921	0.147597
A_23_P107744	S1PR5	2.07363	0.147853
A_24_P890995	KRT8P26	-2.75007	0.147853
A_32_P44568	CLCN3P1///LDHAP4	-2.04965	0.147853
A_23_P89123	CFDP1	2.51102	0.147853
A_24_P347065	CPT1A	-2.37266	0.147853
A_24_P346967	ACAT1	1.36707	0.14868
A_23_P213344	DIAPH1	-2.36105	0.14868
A_24_P247074	KRT8P37	-2.66094	0.149804
A_23_P80398	NCAPH2	-2.50605	0.149804
A_23_P212579	DAG1	-2.16643	0.149804
A_23_P132358	MCAT	-2.04265	0.149804
A_32_P181527	AARD	-2.62794	0.149804
A_24_P401124	KRT8P2	-3.03304	0.149804
A_24_P110101	PPP1R11P1	-1.83883	0.149804
A_23_P158239	SHMT2	-1.73049	0.150948
A_24_P135322	NRP1	2.61536	0.151365
A_24_P416055	C15orf40///RAMAC	-3.4149	0.151574
A_23_P104193	ITGB1	1.99891	0.152307
A_24_P677634	GS1-124K5.11	1.62094	0.152535
A_23_P385081	SCAMP2	-3.19884	0.152535
A_23_P81690	COX7A2	-2.536	0.152535
A_32_P203320	ROCK1P1	-2.04758	0.152882
A_23_P353865	KRT19P2	-1.97127	0.152882
A_24_P206328	PDE1C	-2.2606	0.15325
A_24_P6517	PLEKHG1	2.80344	0.15325
A_23_P214156	SENP6	1.58972	0.15325
A_24_P119141	PROS2P	1.7702	0.153928
A_23_P357104	ANXA6	2.50242	0.15398
A_24_P860797	PAIP2B	-1.92981	0.15398
A_23_P127793	EML3	2.08568	0.156905
A_24_P205213	ARSB	1.9806	0.158952
A_23_P218096	RBM26	1.94323	0.160424
A_24_P56073	PLEKHB1	-1.87843	0.16058
A_23_P153026	GAA	2.72383	0.161035
A_23_P6514	HMGN2P9	-1.55012	0.161035
A_23_P204482	RAB35	1.5924	0.161035
A_23_P122815	CALU	2.17986	0.161035
A_23_P57784	CLDN1	-2.74914	0.161035
A_24_P244800	NDRG2	-3.80996	0.161035
A_24_P200162	HIGD1A	-2.49624	0.161035
A_23_P255328	PRDM8	-1.54715	0.161035
A_24_P87036	ANO1	1.91785	0.161261
A_23_P148990	HMCN1	1.70696	0.161622
A_23_P106682	EMP2	-1.66537	0.161995
A_23_P102364	NGEF	-1.62235	0.161995
A_23_P63897	CTBP2	-2.66867	0.161995
A_23_P134935	DUSP4	-2.16587	0.161995
A_24_P257099	HJURP	-2.22055	0.161995
A_23_P253200	RPL15	2.17065	0.161995
A_32_P175098	KRT8P3	-2.15475	0.161995
A_23_P375147	RC3H2	-2.07276	0.163452
A_23_P10401	PPP2R3A	-1.92286	0.163452
A_23_P90375	TMEM259	1.51649	0.163817
A_23_P19176	C5orf46	-3.24205	0.165907
A_23_P361405	HYAL3	-1.89944	0.166733
A_23_P213766	ANKH	2.62711	0.166733
A_23_P422044	PCDHGA2///PCDHGA3	2.26659	0.166733
A_24_P161827	KRT18P66	-2.62168	0.166929
A_23_P64129	HTATIP2	-2.37923	0.167387
A_23_P63289	SSU72	-1.81419	0.167387
A_24_P394702	ARF5	2.23777	0.167387
A_24_P205364	SHMT1	-2.82105	0.167387
A_24_P255005	LINC00674	-1.5112	0.167387
A_23_P4494	DSC2	-2.51659	0.167387
A_24_P919668	NAPG	1.3893	0.167387
A_23_P39704	SRSF7	-3.13516	0.167387
A_23_P258463	PROM1	-2.68792	0.167387
A_24_P378806	NTSR1	-1.47924	0.169153
A_23_P88503	MESD	2.72834	0.169955
A_24_P124550	CCND1	-1.67233	0.169955
A_23_P202945	ZBTB44	-2.51441	0.169955
A_23_P351328	PRR30	-1.51373	0.170325
A_32_P104572	NUDC	-1.98055	0.171662
A_23_P257716	CYP51A1	-1.93446	0.171662
A_32_P200608	LINC00608	1.79929	0.171662
A_23_P212475	SHISA5	2.07332	0.171662
A_23_P162476	CDCA3	-1.75797	0.171662
A_32_P161681	MXRA7	1.82288	0.172983
A_32_P721983	TOX4P1	-2.24734	0.173395
A_23_P53276	TIMELESS	-1.47577	0.174586
A_23_P1343	STAM	1.2351	0.175313
A_24_P84711	CCNB2P1	-1.80853	0.177103
A_24_P935103	ADCY9	-1.52274	0.177103
A_23_P38106	SPHK1	1.81969	0.178963
A_23_P109881	ITIH4	-2.00571	0.179191
A_23_P359655	ZNF664	-3.11262	0.179191
A_23_P206724	MT1E	1.86558	0.179978
A_24_P100517	SAPCD2	-1.63045	0.180178
A_24_P35109	CLDN3	-2.33794	0.180178
A_23_P87616	ATP5MC2	-2.75578	0.180178
A_24_P334529	PCDHGA3	2.03657	0.180178
A_32_P151544	KRT18P10	-3.07847	0.180528
A_23_P86635	DCLRE1C	-1.73251	0.180528
A_32_P215745	TNC	2.75635	0.180528
A_23_P162211	MANSC1	-2.33519	0.181659
A_23_P110686	STC2	-1.56978	0.181726
A_23_P119390	EHD2	2.94752	0.181726
A_24_P76805	DHDDS	-2.32136	0.1821
A_23_P130531	CDC37	2.68577	0.1821
A_32_P223786	ATP1B1	-1.72689	0.1821
A_32_P54305	SMIM30	-1.93306	0.1821
A_23_P52323	COL17A1	2.76867	0.1821
A_24_P186030	PRKY	-1.87315	0.1821
A_24_P341972	PINK1-AS	-1.57854	0.1821
A_24_P172990	AARS1	-2.58289	0.182513
A_23_P377806	TNRC6A	2.06301	0.182513
A_24_P228149	KRT13	-2.24489	0.184062
A_23_P98532	ZDHHC5	2.72231	0.184062
A_23_P101960	ZFP36L2	-1.80918	0.185048
A_24_P331704	KRT80	-2.04899	0.185223
A_23_P390504	FOXC1	-2.25619	0.186169
A_23_P24555	PHLDB1	1.90638	0.186677
A_23_P166459	LGALS1	3.39937	0.188133
A_23_P131866	AURKA	-1.97095	0.188196
A_23_P144677	LNPEP	1.72711	0.188196
A_32_P327810	NUP50	-2.05661	0.190277
A_32_P155811	CD2AP	-1.32825	0.191946
A_24_P14731	PCSK1N	-1.53353	0.192476
A_23_P133596	DROSHA	1.2709	0.193092
A_23_P253412	MRPL50	2.88253	0.193092
A_24_P336759	MCL1	2.16225	0.193092
A_23_P252193	ITGA9	2.09283	0.193092
A_24_P844100	KRT8P32	-2.22063	0.193092
A_23_P119683	MIER2	1.89005	0.193092
A_24_P384119	IGHV3OR16-13	-1.50371	0.193092
A_23_P101476	ZNF442	-1.99801	0.193092
A_23_P324327	GPRC5B	-2.79866	0.194105
A_23_P219105	FGFR1	2.0519	0.194535
A_23_P163166	LTB4R///LTB4R2	1.03496	0.194535
A_24_P378581	ABCA6	1.40377	0.194535
A_32_P32207	ANAPC16	-2.44899	0.194535
A_32_P136402	THOC7	2.49144	0.194535
A_24_P300841	CKAP5	-1.72535	0.194535
A_23_P70060	PLPP1	1.81984	0.194535
A_24_P106112	PKD2	1.88531	0.194679
A_24_P360763	CREM	1.14742	0.196484
A_24_P679997	FBN1	1.86716	0.196484
A_32_P170436	LOC101060024	-2.6115	0.196484
A_23_P361014	TSHZ3	2.62216	0.196784
A_32_P154361	B3GALT1	1.22989	0.196784
A_23_P7976	H1-4	-2.37534	0.196784
A_24_P233915	MED8	-2.43675	0.196784
A_23_P62139	PQBP1	2.80632	0.196784
A_24_P103004	SLC20A1	2.75102	0.196784
A_24_P59596	ATAD2	-1.58336	0.196784
A_23_P325093	GGT7	3.20597	0.197768
A_24_P380919	HNRNPK	-2.15083	0.197768
A_24_P119482	SECISBP2	2.17326	0.197768
A_23_P18901	ATG12	2.49764	0.197768
A_24_P593036	LINC00673	-2.35134	0.197768
A_24_P362100	SKI	2.0812	0.197768
A_23_P321052	MROH8	-1.42191	0.197768
A_23_P118174	PLK1	-2.74614	0.197768
A_23_P31840	EEF1D	2.04819	0.197768
A_23_P257956	ILF2	-1.83483	0.197768
A_23_P86424	NCOA4	-2.15126	0.197806
A_23_P69586	FAT1	2.01459	0.197806
A_23_P118185	LONP2	2.50346	0.197806
A_24_P638453	NCAPD2P1	-1.67454	0.19796
A_23_P69491	RHOA	-1.90824	0.19796
A_24_P65597	RPS19	-1.79824	0.198057
A_24_P80532	CCNG2	-2.15225	0.198057
A_23_P48099	NUP37	-2.06843	0.201016
A_23_P38085	CARHSP1///LOC100130283	-2.29525	0.201693
A_24_P261567	GDPD5	-1.5118	0.201693
A_23_P29555	SEC13	2.48536	0.201693
A_24_P126628	NEMP1	-1.5303	0.203501
A_24_P365975	COL8A2	1.59781	0.203501
A_23_P2920	SERPINA3	-3.35932	0.203849
A_23_P166023	PFDN4	-1.6881	0.204167
A_24_P23636	PCLO	-2.03168	0.204229
A_24_P106953	PTGES2	-2.08146	0.204912
A_23_P3514	CFAP20	-1.84311	0.205516
A_23_P149496	XKR8	1.50806	0.205516
A_23_P258136	MXRA5	1.37437	0.205557
A_24_P641130	PRRC2A	-2.18752	0.20653
A_23_P250385	H1-5	-1.75834	0.207552
A_23_P384044	CNIH3	1.97145	0.207552
A_23_P402194	BHLHE22	1.60648	0.207826
A_23_P256956	KIF20A	-2.31583	0.208193
A_24_P937528	SNHG7	-2.13489	0.208193
A_23_P125033	KCNAB3	1.72491	0.208193
A_23_P214487	H4C3	-2.37504	0.208193
A_23_P345591	PSMA2	-3.15168	0.208193
A_23_P11859	HSD17B7	-2.28087	0.208734
A_32_P58374	TRUB1	2.24662	0.208734
A_23_P137814	ATP6V0B	-1.57131	0.211154
A_24_P935667	LRRK1	1.32631	0.211154
A_23_P124570	FER	-2.22358	0.211154
A_23_P14948	MBTPS1	2.03767	0.211929
A_23_P139704	DUSP6	2.26949	0.211929
A_23_P36831	GPRC5A	-2.65538	0.211929
A_24_P229350	FMNL3	2.46105	0.211929
A_24_P944827	ATG7///VGLL4	2.09032	0.212386
A_23_P326893	CCDC151	1.52726	0.212933
A_24_P306726	TPT1P4	1.03657	0.212933
A_23_P200866	STMN1	-1.94736	0.212933
A_24_P943156	MIB1	1.38605	0.212933
A_24_P508410	RPSAP26///COMMD1	-2.15825	0.212933
A_23_P44195	MSI2	2.40244	0.212933
A_24_P610945	KRT17P1///KRT17P2	-2.75445	0.213862
A_23_P80389	TRMU	2.12719	0.213938
A_24_P251866	ADAMTS2	1.90426	0.213938
A_23_P5586	MPHOSPH10	1.56987	0.213938
A_32_P89523	FAM102A	-1.92528	0.214183
A_32_P306001	ELP4///PAX6	1.41536	0.214183
A_23_P116235	MDK	1.78075	0.214473
A_24_P181506	ZNF646	1.58596	0.214473
A_24_P115796	TSPAN18	-1.18621	0.214473
A_24_P320036	GNAT1	-2.164	0.214859
A_24_P153003	KRT18P43	-1.79104	0.215096
A_23_P165608	SEMA4F	1.32413	0.215096
A_23_P429959	PRX	1.18995	0.215096
A_24_P127462	PCNAP3	-1.77261	0.215096
A_23_P152055	EFL1	1.73646	0.215096
A_32_P214795	MDH2	-2.34757	0.215096
A_23_P305863	MUC5B	-2.77112	0.215096
A_32_P105712	LINC00431	-1.74432	0.215096
A_23_P500741	CBFA2T3	1.58837	0.215096
A_23_P323751	FAM83D	-1.9594	0.215096
A_24_P247006	DENND2C	1.42563	0.215096
A_32_P175282	MPST	-1.92745	0.215096
A_23_P44724	CSRP2	1.50455	0.215181
A_23_P151459	MYCBP2	2.04676	0.215181
A_23_P43276	ADGRA2///BRF2	1.74323	0.215883
A_32_P42705	EPHA5-AS1	-1.27668	0.215883
A_23_P350551	C12orf57	2.75256	0.215883
A_24_P393285	USP48	-1.99311	0.215883
A_23_P350172	RNF169///XRRA1	1.64075	0.215883
A_23_P150053	ACTA2	3.27953	0.215883
A_23_P4153	NBR2	2.4037	0.215883
A_23_P122197	CCNB1	-1.35657	0.215925
A_32_P170664	ACER2	1.43434	0.215925
A_23_P302005	STON1	1.38629	0.215925
A_23_P205529	METTL17	-2.14928	0.215925
A_24_P798431	SMIM14	2.54582	0.215925
A_23_P436336	LINC00265	-2.06886	0.216142
A_23_P125495	CDR1	1.49838	0.216758
A_23_P63751	PRDX3	-2.18849	0.216758
A_24_P63178	CHL1	1.79606	0.216758
A_23_P21363	AHNAK	1.43245	0.21698
A_23_P49459	REXO5	1.69907	0.217785
A_23_P340457	COPS4	2.43471	0.218039
A_23_P138835	CAPN1	-3.33871	0.219745
A_23_P21207	UBA7	-1.80982	0.22073
A_23_P46141	CTSS	-1.9944	0.221148
A_24_P400180	CASC2	1.32981	0.221488
A_23_P37484	CHSY1	1.70119	0.221488
A_23_P209183	COLGALT1	1.55117	0.221488
A_32_P181443	LCP1	1.4336	0.221488
A_23_P64343	TIMM10	-2.46479	0.221777
A_23_P134247	RHEB	-1.77968	0.222877
A_23_P103099	RBFOX2	1.98601	0.222877
A_23_P127175	SAR1A	2.16856	0.222877
A_24_P560909	RNF115	2.46566	0.222877
A_23_P168669	CROT	1.34688	0.222877
A_24_P410408	KRT83	-1.8351	0.223957
A_24_P358328	TPI1P2	-1.79213	0.223957
A_24_P38572	NOL6	-1.53174	0.224295
A_23_P166848	LTF	-3.80702	0.225141
A_23_P343237	ANGEL2	-1.81676	0.225141
A_24_P221007	ANKRD30BP1	-1.25408	0.226928
A_23_P146811	FBXO38	-1.71661	0.227467
A_23_P353106	OTULIN	1.27829	0.227467
A_24_P129052	FOXI1	-2.7954	0.227467
A_24_P63827	DNAJB6	-2.35176	0.227467
A_23_P163006	HNRNPC	-2.09344	0.227467
A_32_P103060	CNBP	1.59805	0.227467
A_23_P393401	NPIPA8///NPIPA9///NPIPA1	2.4187	0.227467
A_23_P425304	SUFU	1.75741	0.227467
A_24_P7021	KRT8P19	-1.92866	0.227467
A_24_P173234	ZNF613	1.58402	0.227467
A_24_P623734	C2orf72///LOC112268432	1.30769	0.227467
A_32_P112881	SNX12	-2.51636	0.227467
A_24_P603890	SLC25A5P7	-1.61455	0.227467
A_23_P70991	AIMP2///EIF2AK1	1.9863	0.227467
A_23_P324351	BPESC1	1.37652	0.227467
A_24_P298886	TSPY12P	-1.60709	0.227467
A_24_P191357	KCMF1	1.26111	0.228623
A_32_P49848	RHOQP2///RHOQP3	2.1694	0.228623
A_23_P13772	TBX3	1.29402	0.228623
A_24_P289383	CHD7	1.66673	0.228623
A_24_P289420	WASHC2A///WASHC2C	2.21523	0.228783
A_24_P210675	NDE1	-2.20797	0.230275
A_24_P800629	TMED10P1	-1.75935	0.230275
A_23_P141730	DSG2	-2.06538	0.230275
A_23_P168532	FSCN1	-2.41981	0.230275
A_24_P353794	GALNT2	1.69681	0.230275
A_23_P91081	EPCAM	-2.51251	0.230275
A_24_P123408	ABLIM3	-2.16802	0.230727
A_23_P98900	CCDC92	-2.47338	0.231069
A_23_P23296	PKP1	-2.3713	0.231069
A_24_P158142	CCDC25	-2.1927	0.231069
A_24_P827794	HMGB3P19	-1.6062	0.231236
A_32_P458472	STUM	-1.47051	0.23147
A_23_P101811	ZNF14	1.59563	0.23147
A_24_P104119	RHOF///TMEM120B	-1.56026	0.232544
A_23_P164112	PLEKHM1	-2.55603	0.232544
A_24_P14156	NDC80	-1.64613	0.232736
A_24_P248863	ZCCHC4	1.48308	0.233083
A_24_P204214	NCOR1	-1.97739	0.233083
A_24_P333663	MAPK6	1.94188	0.233083
A_23_P126735	IL10	-1.90635	0.233626
A_32_P137883	LINC02812	1.53953	0.234578
A_24_P67063	HMGB3P14	-2.01309	0.23532
A_23_P207058	SOCS3	1.48856	0.23532
A_23_P114883	FMOD	1.96632	0.23532
A_23_P251499	PCOLCE	2.6574	0.23532
A_23_P250951	SLC26A2	-2.38783	0.235616
A_24_P64401	LINC00839	1.60287	0.235616
A_23_P166336	TMEM191A	-1.9625	0.235616
A_23_P53630	RNF10	-2.42346	0.235926
A_23_P45712	PPIAP7	-1.29472	0.235926
A_23_P254111	FBXO9	-1.2921	0.235926
A_24_P558135	LINC01607	1.21022	0.235926
A_23_P112916	ADAMTS17	-1.54831	0.236627
A_23_P139396	HIKESHI	-2.07449	0.237227
A_32_P138042	PGK1	-2.07658	0.237454
A_23_P79221	ACVR1	1.74103	0.237454
A_32_P216872	NPIPB14P	1.97393	0.239062
A_23_P13425	CD81	3.41035	0.239062
A_24_P459299	POLR2D	-1.73297	0.239062
A_24_P106363	MARVELD2	-1.31023	0.239809
A_24_P395610	GAS7	2.13804	0.239809
A_23_P71014	BUD23	-2.24226	0.240273
A_23_P212844	TACC3	-2.23145	0.240908
A_23_P211762	COL8A1	1.62047	0.240908
A_23_P62659	PPT1	2.23412	0.241759
A_24_P16230	KRT18P2	-2.00273	0.24202
A_23_P216448	NFIB	-2.80991	0.24202
A_23_P75056	GATA3	-2.2418	0.242063
A_23_P115356	AKR7A2	2.05171	0.242355
A_23_P26965	CCL13	-1.41383	0.242825
A_23_P2745	GJB6	-1.33451	0.242825
A_24_P23527	THAP5	1.27764	0.243027
A_23_P67648	CAPNS1	-2.20667	0.243027
A_24_P366994	ARHGDIA	-1.70358	0.243027
A_23_P115036	IPO13	1.08506	0.243027
A_23_P77623	ST3GAL2	-1.47266	0.243027
A_23_P155765	HMGB2	-1.85812	0.243027
A_24_P367561	SLC35B4	1.68242	0.243027
A_24_P255252	TPT1P5	1.04841	0.243027
A_23_P216517	ARHGEF39	-2.11596	0.243027
A_24_P934809	LOC101927556	-1.40853	0.243027
A_23_P92520	ANP32C	-1.71715	0.243027
A_32_P100428	UBE2L5	-2.49361	0.243027
A_23_P17512	DTD1	-2.02977	0.243962
A_32_P141948	KRT14///LOC105371553	2.38059	0.243962
A_23_P24424	AP5B1	1.54952	0.243981
A_23_P89710	CEP192	1.53222	0.244268
A_23_P202448	CXCL12	1.26442	0.244931
A_23_P154006	YIPF4	-1.22772	0.244931
A_24_P56407	FCF1	-2.02572	0.245634
A_23_P35970	SLC37A4	1.83574	0.245634
A_32_P722809	IGKV2-28///IGKV2D-28	1.45335	0.245935
A_23_P134953	PLIN2	2.33106	0.246138
A_24_P216313	ERGIC3	-2.46594	0.246616
A_32_P221991	RALGPS1	-1.58325	0.247073
A_23_P373799	CWC22	-1.80986	0.247073
A_32_P54137	UQCRHL	2.72082	0.247331
A_23_P35114	PLEKHO1	1.44296	0.247331
A_23_P17163	HNRNPA3	-2.08335	0.247546
A_23_P29179	CRYBB3	1.62561	0.247546
A_23_P432947	GREM1	1.58705	0.247677
A_23_P135271	B4GALT1	-2.32023	0.247677
A_24_P319675	RAB10	-2.07321	0.247887
A_24_P196658	TOM1L1	-1.93652	0.250135
A_32_P103678	TMEM150C	1.77062	0.25136
A_24_P147765	FOXRED2	-1.86193	0.251881
A_23_P40936	MRPS25///NR2C2	1.20111	0.253241
A_24_P230288	HLA-G	-1.74151	0.253561
A_24_P396662	GSTM4	1.89839	0.254954
A_23_P125618	GABRA3	-1.83202	0.255178
A_23_P93787	HGF	1.74297	0.256355
A_23_P303087	PTN	2.96035	0.256355
A_23_P4161	ARSG	1.51424	0.256355
A_23_P404871	ERGIC1	2.45219	0.256355
A_23_P127584	NNMT	2.21358	0.256355
A_32_P206899	DNAH2	1.57175	0.256355
A_23_P34142	TCEAL9	1.97818	0.257481
A_23_P135273	DNM1	2.18574	0.258157
A_24_P48898	APOL2	-1.31321	0.25842
A_24_P67268	FDPSP4	-1.56978	0.25842
A_23_P35230	CD46	-2.23097	0.258445
A_24_P156295	ACSS2	-1.81698	0.259163
A_23_P41292	CTBP1	1.22301	0.259163
A_23_P160025	IFI16	2.17379	0.259507
A_32_P32061	C2orf27A	2.03738	0.259627
A_23_P157784	HINT2	-2.11004	0.259843
A_24_P121891	FUZ	-1.60598	0.259843
A_23_P203577	RPL27A	1.14885	0.259843
A_24_P349207	POM121L6P	2.29142	0.259843
A_23_P126313	ADCY10	1.52661	0.259843
A_23_P9574	ECT2	-1.85318	0.259843
A_32_P92668	RFX7	-1.55895	0.259843
A_24_P399490	KLK10	-2.61049	0.259843
A_24_P174641	PDLIM5	-1.55969	0.261634
A_23_P329016	DPH7	-1.87904	0.261634
A_24_P313262	ARPP19	-2.43751	0.261918
A_23_P4536	EPB41L3	1.68415	0.261918
A_24_P496297	HSD3BP3	-1.9962	0.261918
A_23_P123172	LOC112267883///LOC112268383///OR2A9P	2.10947	0.261918
A_32_P218707	LOC105374855	-2.18626	0.261918
A_23_P79251	EHD3	2.2045	0.263111
A_23_P428248	TTC21A	1.55995	0.263318
A_23_P60130	MAL2	-1.84633	0.26428
A_32_P179317	PEG10	-1.64473	0.264476
A_24_P267592	SAMHD1	-1.31666	0.267277
A_23_P147439	ATXN2L	-1.6988	0.267277
A_24_P55465	LUZP6///MTPN	2.04892	0.267277
A_32_P9146	BRI3BP	-1.93345	0.267277
A_24_P86537	HSPB1	-2.26047	0.267469
A_32_P79366	HABP4	2.1984	0.267632
A_32_P24762	RBM3	1.67521	0.267632
A_24_P126465	FAM193A	1.47732	0.267632
A_23_P87049	SORL1	-1.65822	0.267923
A_24_P166661	TMEM60	-1.48885	0.268109
A_24_P114617	CHMP2B	-1.42688	0.268109
A_23_P384857	RPLP2P1	-1.83207	0.268109
A_23_P109193	NAPB	-1.48773	0.268109
A_23_P150350	C11orf1	-1.93643	0.268109
A_23_P23996	MAT1A	2.07333	0.269309
A_23_P120254	DUSP22	1.33887	0.269339
A_23_P301079	SKA2	-2.13765	0.269339
A_23_P125171	FHIT	1.70225	0.270035
A_24_P275386	BRI3BP///THRIL	-1.73584	0.270035
A_23_P39056	KLK7	-2.47108	0.270035
A_24_P17945	TSPYL1	-2.19316	0.270035
A_24_P16124	IFITM4P	1.8019	0.270344
A_32_P87703	GGCX///MAT2A	1.54303	0.270344
A_23_P7697	SNX2	2.16474	0.270344
A_23_P33455	CDC40	-1.71195	0.270344
A_32_P184367	SNORA70C///SNORA70G///RPL10P12///RPL10P3	-2.29208	0.270344
A_23_P259333	MTRES1	-2.03805	0.270854
A_24_P341517	ZNF154	1.40034	0.271337
A_23_P89030	C16orf95	1.79912	0.271492
A_23_P382775	BBC3	0.981669	0.271783
A_24_P105933	VIPR1	-1.96427	0.271965
A_23_P148519	FAM156A///FAM156B	2.73811	0.271965
A_24_P9605	PPP1R16A	1.60306	0.272745
A_23_P127547	TRPC6	-1.19851	0.272745
A_32_P143377	TMEM30B	-2.28703	0.272953
A_32_P157539	PDCL3P4	1.46597	0.272953
A_23_P61171	KCNG2	-1.24582	0.272953
A_24_P323778	PPIAP1	-1.38268	0.274456
A_24_P115774	BIRC2	1.57429	0.274919
A_24_P248167	DCAF4	-1.24524	0.274919
A_24_P332161	CCDC144A///CCDC144CP	1.16184	0.274919
A_23_P146644	ANXA2	-1.99053	0.274919
A_23_P87013	TAGLN	3.0836	0.275246
A_23_P346884	RBPJL	1.56959	0.276002
A_32_P159320	INTU	1.5635	0.277496
A_23_P81993	SMIM29	-1.36381	0.27803
A_23_P217236	HMGB3	-2.20738	0.27803
A_23_P77160	RNF111	-2.32563	0.27803
A_32_P53486	BOLA2///BOLA2B	-2.26085	0.27803
A_23_P137391	ENO1	-1.37041	0.27925
A_24_P82074	CPSF2	-1.28889	0.279794
A_32_P119248	FOXD4///FOXD4L3///FOXD4L6	1.47046	0.280621
A_23_P214587	TRIM26	-2.297	0.280621
A_24_P6921	MIR4435-2HG	-2.77812	0.280621
A_24_P850428	RPSAP45	-1.52322	0.280621
A_23_P215997	CYP11B2	-1.37387	0.280916
A_32_P121234	S100A10	-2.76066	0.281447
A_23_P108522	RETREG2	-1.62997	0.281447
A_23_P56163	PTPRS	2.56429	0.281447
A_24_P88690	SLC11A1	-1.04162	0.281447
A_23_P152487	KARS1	-2.50533	0.281449
A_32_P122940	LINC00205	1.22497	0.281834
A_24_P504405	SNRPF	1.65149	0.281834
A_23_P152245	CDK10	1.59459	0.281834
A_32_P159192	IGKV3OR2-268///IGKV3D-7///IGKV3-7	-1.76444	0.284672
A_24_P300777	ADAM8	1.10396	0.284672
A_23_P14193	RFC3	-1.25767	0.284672
A_24_P396197	PRKCSH	2.13942	0.284672
A_23_P376239	PAPOLA	-1.25556	0.284672
A_32_P180210	SHLD2P1	1.47454	0.284672
A_23_P341471	UBE2N	-1.52229	0.284672
A_24_P327815	STIP1	-2.58593	0.284672
A_23_P163227	CKMT1A	-1.93984	0.284672
A_23_P404108	CCSER2	-1.38542	0.284672
A_32_P233527	LOC101928521	2.57991	0.28478
A_23_P162037	ARNTL	-2.16098	0.28478
A_24_P842006	CCDC189	-1.4469	0.28478
A_23_P17811	SEC14L2	1.7205	0.28478
A_24_P151084	CNDP2	-2.38441	0.285127
A_23_P203075	USP28	-1.18227	0.288025
A_23_P64232	ZPR1	1.32979	0.288867
A_23_P79942	PANK2	1.77142	0.288867
A_24_P272515	FABP5P10	2.17318	0.288867
A_32_P115518	MAF	1.72377	0.288867
A_32_P123479	WDR86	1.45643	0.288896
A_23_P136355	HHAT	-1.73382	0.289808
A_32_P161455	SUGT1	1.20538	0.290444
A_23_P501822	JUP	-2.30575	0.290444
A_23_P63689	MRPL43	2.59481	0.290804
A_23_P7636	PTTG1	-1.34564	0.290804
A_32_P83891	RSL1D1	-2.17064	0.290804
A_23_P29422	GYG1	-2.54189	0.290804
A_24_P99838	ZNF223	-1.49574	0.290804
A_24_P80500	BDH2	-1.15791	0.290804
A_24_P92472	CFI	2.04902	0.291827
A_23_P15394	CD68	2.45082	0.292761
A_24_P54797	RBPJ	1.4677	0.292913
A_23_P431900	ANGPT1	-0.990677	0.293129
A_23_P389102	MYO1D	2.30609	0.294761
A_24_P253827	AP2B1	-2.47819	0.296402
A_23_P4909	SNRNP70	-3.1743	0.296537
A_23_P54460	SPRED1	1.40053	0.296537
A_32_P53603	SHISA8	1.46261	0.2968
A_24_P823219	CRYBB2P1	1.86436	0.297089
A_32_P181077	DOCK8///LOC112268042	-0.930715	0.29761
A_23_P356330	DESI1	-1.85407	0.298034
A_23_P407905	CA6	1.13269	0.298034
A_23_P147874	CHID1	2.0902	0.298034
A_24_P166042	IMPDH2	-2.6464	0.298034
A_24_P170283	LDHAP1	-1.34114	0.299585
A_23_P17065	CCL20	-1.63038	0.299585
A_24_P380991	RUFY2	-1.55999	0.300404
A_24_P382130	NSRP1	1.38765	0.300404
A_23_P500998	HOXA10-HOXA9///HOXA9	-1.62069	0.300404
A_23_P20558	CDC37L1	-2.07424	0.300404
A_32_P231415	SCD	-1.5804	0.300482
A_23_P139509	ERGIC2	-1.8032	0.300668
A_24_P212860	TRMO	-1.82553	0.300668
A_32_P5040	NOTCH2NLA///NOTCH2NLB///NOTCH2NLC	1.80571	0.300668
A_23_P64193	ALG9	-2.34266	0.300668
A_32_P10100	SNRPGP10	1.15866	0.300668
A_32_P171152	PLEKHM3	1.28797	0.300668
A_24_P140204	PXK	-1.8116	0.300668
A_23_P3663	MCRIP2	1.33984	0.300668
A_32_P179199	CALM1	-1.45676	0.300668
A_32_P209206	PLEKHA3	1.52039	0.300746
A_32_P146508	RPSAP9	-1.65738	0.301322
A_23_P92687	DAP	1.17042	0.301322
A_24_P120115	CFLAR	2.42848	0.301604
A_24_P889886	C22orf34	1.64698	0.301758
A_24_P8575	OTUD3	-1.88738	0.301758
A_23_P46560	FOXD3	0.77911	0.301758
A_23_P141549	RPS7	-1.83296	0.301758
A_23_P5761	NFE2L2	-1.37316	0.301758
A_23_P300479	RPL7A	-1.57384	0.301758
A_23_P25019	PRIM1	-1.08194	0.301787
A_24_P23190	CCDC117	-1.67639	0.301787
A_23_P149470	NDUFS2	-1.89894	0.301787
A_24_P293192	FXYD3	-2.11243	0.301787
A_24_P336417	XPR1	1.28341	0.301787
A_24_P401921	SLC24A1	0.964577	0.301787
A_24_P211884	TMPRSS12	1.3044	0.301787
A_32_P185682	PANK2///RNF24	1.99864	0.301787
A_23_P435407	GPC4	1.79656	0.301787
A_32_P84858	TRA2A	-1.16015	0.301787
A_24_P933704	PAM	1.73109	0.302454
A_24_P7594	APOL6	1.39268	0.302587
A_24_P196851	TLN1	1.88678	0.302587
A_23_P500601	TRIM4	1.58132	0.302717
A_24_P933706	LINC01176	1.62435	0.302717
A_23_P128319	ATP2B1	1.95473	0.303554
A_23_P411215	FAM91A3P	1.19239	0.303663
A_24_P929745	ZNF362	1.20674	0.304696
A_23_P319874	TCAIM	-1.54261	0.304696
A_24_P113521	DGCR8	1.38136	0.304696
A_32_P42018	CCDC179	1.43572	0.304696
A_23_P106887	FUS	-1.77968	0.304696
A_23_P86216	PSMA5	-2.37315	0.304696
A_24_P942954	KIF17///SH2D5	1.3096	0.304696
A_24_P339126	PRSS21	1.90844	0.304696
A_23_P397208	GSTM2	1.47101	0.304696
A_23_P5301	TFCP2L1	-1.11069	0.304696
A_23_P141194	MRPL58	-1.5073	0.304696
A_32_P188921	BIRC5	-1.39468	0.304696
A_23_P70297	ANKRD6///LYRM2	-1.13741	0.305034
A_23_P25929	EIF2B2	-1.65226	0.305034
A_24_P321752	TTLL5	-1.41573	0.305034
A_32_P219657	RPSAP15	-1.72539	0.305034
A_23_P127525	ETS1	-2.68778	0.305153
A_23_P31335	ZNF12	-2.15001	0.305153
A_24_P347458	MPP5	-1.39136	0.305153
A_24_P148499	CASP8	-1.81497	0.305153
A_23_P85171	EMD	2.02685	0.305153
A_32_P235185	LOC102724749	1.5593	0.305153
A_32_P214274	KIF6	-1.2152	0.305153
A_24_P330773	CALCOCO2	1.36829	0.305153
A_24_P234196	RRM2	-2.08145	0.305153
A_23_P138507	CDK1	-1.20751	0.30567
A_32_P180971	LINC01881	-1.39521	0.30567
A_23_P74794	ABCD3	1.0889	0.30567
A_23_P251051	NF2	1.21986	0.30567
A_23_P31407	AGR2	-1.16271	0.30567
A_32_P143530	LGMN	1.18566	0.30567
A_23_P65357	SYNJ2BP	-1.52223	0.30567
A_24_P272761	CRB2///DENND1A	1.89458	0.30567
A_23_P120594	ACSS1	-1.39768	0.30567
A_23_P18266	NPRL2	-2.20413	0.30567
A_23_P53390	PTPRB	0.979427	0.306548
A_24_P398898	MORF4L1	-1.25504	0.306792
A_23_P112187	FIBCD1	0.978881	0.307039
A_24_P231025	BRWD1	1.45891	0.307039
A_23_P206413	WWOX	1.37215	0.307113
A_24_P805626	CEP152	-1.70661	0.30743
A_24_P194000	SAE1	-1.31219	0.308234
A_24_P119577	PHACTR4	-2.01698	0.308924
A_23_P434900	JPT2	-2.58597	0.308924
A_23_P379089	SOX21	-1.82719	0.308924
A_23_P309396	RP1L1	1.48901	0.308924
A_23_P67771	BARD1	-1.61494	0.308924
A_24_P944541	PREPL///SLC3A1	1.17368	0.309118
A_24_P169976	HMGB1P16	-1.82356	0.309118
A_23_P143643	ASCC2	-1.75713	0.309118
A_23_P429560	SSH1	1.98545	0.310405
A_24_P272608	ZNF808	-1.94344	0.310405
A_23_P212089	NFKBIZ	-1.73057	0.310728
A_24_P321184	CTSLP6///CTSLP4///CTSLP1	1.65339	0.310728
A_24_P264772	PPIAL4A///PPIAL4C///PPIAL4D///PPIAL4E///PPIAL4G///PPIAL4H	-1.13716	0.312064
A_23_P80162	TMPRSS3	-1.83749	0.312064
A_23_P71644	FANCG	-1.49095	0.312064
A_23_P122650	KRT18P64	-2.73285	0.312547
A_24_P388252	PPP3R1	-1.37107	0.312547
A_24_P219808	PTOV1	2.70238	0.312547
A_23_P94434	HRCT1	-1.08799	0.312547
A_24_P392540	PPIAP78	-1.38627	0.312547
A_24_P83944	ZNF586	2.08556	0.312547
A_23_P398172	FAM135A	-1.31864	0.312615
A_23_P36076	SSRP1	-2.19228	0.312615
A_24_P15823	PPIAP42	-1.08266	0.312615
A_24_P880000	CACNA1D///CHDH	-1.78788	0.312841
A_32_P126338	ST13P3	2.1686	0.312895
A_24_P48856	CBS///CBSL	-1.98456	0.312991
A_23_P143247	TSHZ2	2.18154	0.312991
A_24_P348594	UPK3A	1.23028	0.312991
A_23_P157128	SKAP2	-1.03035	0.313847
A_23_P89018	FLYWCH1	-1.75179	0.313847
A_23_P102925	LOC102724159///PWP2	1.41666	0.313927
A_24_P365901	TSPAN33	1.2895	0.313927
A_23_P82868	PLAT	1.3749	0.314144
A_24_P332326	MIR1244-2///PTMAP2	-1.21486	0.314144
A_23_P100074	AVEN	1.29651	0.314144
A_23_P112327	OBP2A	-2.03843	0.314144
A_23_P436259	ERN1	-1.1262	0.314387
A_23_P502060	AQP6	1.19259	0.314387
A_32_P220671	MTERF2///TMEM263	-1.37843	0.314387
A_23_P308552	DLX3	1.06504	0.314387
A_23_P15864	MBD2	-2.10998	0.314387
A_23_P7301	NSD2	-1.81463	0.314387
A_23_P14708	ZNF280D	-1.46719	0.315087
A_23_P400465	GTF3C6	1.43043	0.315779
A_23_P379475	DHCR24	-1.71399	0.315779
A_23_P365767	CACNA1D	-1.42267	0.315779
A_23_P140190	FAM30A	1.08368	0.31603
A_23_P108082	CREB3L3	1.21691	0.31603
A_23_P202316	BUB3	-1.75658	0.316583
A_23_P108708	RNF181	-3.14023	0.316583
A_24_P213120	TRIM64///TRIM64B	-1.22769	0.31659
A_23_P42884	MRPS24///URGCP-MRPS24	-1.55213	0.316685
A_23_P128008	CCDC81	1.0845	0.316881
A_24_P915692	PHLDA1	-2.13768	0.317297
A_23_P3169	GMPR2	-2.41007	0.317297
A_24_P931944	PARVA	-0.975209	0.318149
A_24_P234701	APBB2///NSUN7	1.14645	0.318149
A_24_P104649	SLC38A10	1.31495	0.318149
A_23_P209625	CYP1B1///RMDN2	-1.47016	0.318149
A_23_P134786	PHF20L1	1.5508	0.318149
A_24_P145229	CEP89	-2.44501	0.318149
A_23_P13364	NUCB2	-2.1698	0.318149
A_24_P940125	CNOT6	-1.46213	0.318396
A_23_P209735	ARMC9	2.21222	0.319
A_23_P43283	ADGRA2	1.75624	0.319
A_23_P135007	OR2S2	1.21024	0.319
A_23_P23102	ZSCAN20	1.05918	0.319
A_23_P145569	SLC22A1	1.91496	0.319
A_23_P203947	DDX11	-1.77609	0.319
A_23_P354151	ITK	-1.08387	0.319
A_23_P56630	STAT1	2.09238	0.319
A_23_P125680	TMEM255A	-1.00307	0.31937
A_32_P135601	GEMIN6	1.4082	0.31937
A_23_P334955	FAM167A	1.48533	0.31937
A_23_P142322	CIRBP	1.93921	0.31937
A_24_P57898	BHLHE23	-1.18842	0.31937
A_24_P33770	AFAP1L2	1.17192	0.319396
A_23_P78037	CCL7	-2.2171	0.319561
A_24_P246943	PPIAP33	-1.24334	0.319561
A_24_P337380	HNRNPH1	-1.48911	0.319561
A_32_P88965	DDR2	1.38957	0.319902
A_23_P342825	FBXW4	-1.92151	0.319902
A_23_P48691	ARF6	-2.52908	0.320122
A_23_P77049	SLC25A29	-1.37917	0.320122
A_23_P168105	EGFL8///PPT2-EGFL8	1.48446	0.320122
A_24_P197964	TRIM14	-1.4496	0.320122
A_23_P340312	TAS2R19	-1.17035	0.320139
A_23_P18196	RFC4	-1.85369	0.320294
A_32_P20367	RPS7P3	-1.66794	0.320294
A_24_P215475	ZNF10	-1.02752	0.320781
A_23_P412707	CLBA1	-1.18938	0.320781
A_24_P42453	MT-RNR1///MT-TV///MT-RNR2	1.05542	0.320788
A_23_P137856	MUC1	-2.52901	0.320808
A_23_P170498	NTAN1///PDXDC1	1.67006	0.320808
A_23_P424878	ARHGAP39	1.02038	0.321335
A_23_P24796	FAM160A2	1.77695	0.321335
A_23_P401904	PHF19	-1.56376	0.321542
A_23_P42306	HLA-DMA	-1.93968	0.321647
A_23_P39050	ZNF823	-1.76517	0.321768
A_24_P803801	GTF2I///GTF2IP4	-1.83721	0.321768
A_23_P38505	CXCL16	-2.25427	0.321768
A_23_P408271	HSD17B11	1.03372	0.321768
A_32_P37974	LRRC58	-2.14334	0.321768
A_32_P82475	SNHG10	1.60182	0.321768
A_23_P18135	MRPS25	1.76817	0.321768
A_32_P91468	LOC105379090	-1.51485	0.321768
A_24_P160088	PDXK	1.232	0.321768
A_23_P429046	WASHC2A	2.05479	0.321768
A_23_P6963	UBE2E1	-1.80851	0.321768
A_23_P91104	KCNK3	1.31035	0.321768
A_23_P300033	PDGFRA	1.91494	0.322027
A_24_P218805	HOXC10	-1.13212	0.322027
A_23_P34788	KIF2C	-1.39992	0.322027
A_24_P209389	MLXIPL	-1.55306	0.322027
A_24_P818005	TMUB2	-1.39078	0.322027
A_24_P303390	EHMT2	1.2803	0.322027
A_23_P217015	SET	-1.94025	0.322027
A_24_P382765	SNU13	-1.47504	0.322027
A_23_P78493	VN1R1	1.28278	0.322027
A_32_P183001	RPS4X	1.18656	0.322027
A_23_P258018	MYL5	2.3949	0.322027
A_23_P214594	RPP21///TRIM39-RPP21	-1.86075	0.322027
A_24_P410737	SLAIN2	1.36292	0.322027
A_24_P29401	PIK3R1	1.84927	0.322027
A_32_P132860	UNQ6494	1.42869	0.322027
A_23_P74716	DEDD	-1.26847	0.322027
A_32_P98887	MAP3K2	1.19861	0.322027
A_23_P208416	SLC35E1	-1.00207	0.322196
A_24_P400573	TMC8	-1.72546	0.32248
A_24_P792748	KRT8P17	-1.80424	0.32248
A_32_P84237	ERICH3	-1.30151	0.32248
A_23_P377115	MCC	1.5991	0.32248
A_24_P935276	ZNF766	-1.51906	0.32248
A_23_P10206	HAS2	0.966165	0.32248
A_23_P141306	GLP2R	-1.34746	0.32248
A_24_P193509	FOPNL	-1.08257	0.322948
A_24_P186079	LINC02560	-1.08968	0.322948
A_23_P47377	HSD17B12	-1.68168	0.323482
A_24_P349743	RPSAP8	-1.78063	0.325263
A_23_P253692	ADGRG2	-1.48519	0.325263
A_23_P22232	KLRC2	1.11979	0.326123
A_23_P100632	JPT1	-1.69742	0.326123
A_24_P153568	MPEG1	-1.17696	0.326336
A_24_P931533	DEFB114	1.0282	0.326409
A_23_P365149	BCKDK	2.30569	0.327081
A_24_P780052	RPSAP18	-1.47597	0.327126
A_23_P168761	PTPRZ1	1.23169	0.327504
A_23_P101893	FBN3	1.17506	0.327504
A_23_P425104	BRD4	-1.96883	0.327504
A_24_P647682	TUBBP6	-1.7069	0.327586
A_23_P115137	LAMTOR5	-2.53495	0.327586
A_23_P79962	MKKS	-1.86754	0.328041
A_23_P258108	RPL9P16	-1.09928	0.328041
A_23_P374315	LACC1	-1.47331	0.328041
A_24_P326491	MKX	-1.52101	0.328683
A_24_P15502	IFITM8P	1.7331	0.329009
A_23_P428468	ZNF292	1.72105	0.329009
A_23_P502609	PIGQ	0.951794	0.329482
A_24_P280873	ADH5P4	1.81315	0.329482
A_23_P311087	ZNF281	1.34786	0.329552
A_23_P131771	TPD52L2	-1.18348	0.329552
A_23_P145681	ACTL6B	1.27566	0.329552
A_24_P388536	WDR82	1.74764	0.329552
A_23_P9340	BARHL1	1.46637	0.329552
A_23_P218144	LTBP2	2.25072	0.329552
A_23_P6869	TMEM115	-1.84647	0.330483
A_32_P204676	FABP5	2.79537	0.330576
A_32_P107746	ENSAP2	-2.16894	0.330576
A_32_P64716	DNAJC3-DT	1.1305	0.331762
A_23_P415984	NPAS2	-1.94787	0.331762
A_24_P222291	ABCC4	-1.22142	0.331762
A_24_P416346	ETV4	1.91096	0.33184
A_32_P129406	CH17-125A10.2///LINC01632	1.13077	0.332335
A_32_P1869	SFMBT2	-1.14684	0.332335
A_24_P308851	PCDHGA7	1.64604	0.332439
A_24_P344295	RNF167	-2.07118	0.332586
A_23_P64808	HOXC13	-1.65673	0.333835
A_32_P159150	CHCHD3P3	-1.80586	0.333835
A_23_P119222	RETN	-0.981987	0.334224
A_24_P319923	MYLK	1.63538	0.334445
A_32_P5571	LOC112267925///LRRC37A4P	-1.83576	0.334445
A_23_P409553	PPM1A	-1.00293	0.338606
A_23_P128323	SCNN1A	-1.46891	0.339873
A_23_P88347	FERMT2	1.41235	0.339873
A_23_P47073	WDR37	1.47432	0.340578
A_23_P103070	YWHAH	-2.65503	0.340578
A_24_P15270	BCRP5///BCRP2///BCRP6	1.55122	0.340684
A_23_P108554	DDX1	1.1407	0.340684
A_32_P140262	KPNA2P1	-2.23529	0.34109
A_23_P380614	ATP9A	1.58241	0.341338
A_24_P359771	ASXL2	-0.996917	0.341338
A_23_P12463	QSOX1	-1.4947	0.341338
A_23_P381378	CAPN7	1.46787	0.341338
A_23_P31006	HLA-DRB1	-1.74806	0.341406
A_32_P70135	PROSER1	-1.20321	0.341406
A_23_P377957	KCTD12	-1.55519	0.341892
A_23_P65930	ZFYVE19	-1.39717	0.342207
A_32_P61061	PPIAP11	-1.06398	0.343416
A_24_P358054	CTAGE10P	-0.951473	0.343416
A_23_P140994	DDX19B	-1.60636	0.343416
A_24_P146603	DDX21	-1.70221	0.346016
A_23_P216579	PALM2AKAP2	2.05887	0.346016
A_23_P63447	DNM3OS	1.71129	0.346016
A_23_P116387	INCENP	-1.33841	0.346512
A_23_P118061	CKLF///CKLF-CMTM1	2.12229	0.346512
A_32_P32463	DPYSL2	-1.91716	0.346559
A_24_P199500	RNF2	-1.18558	0.346559
A_23_P131778	MANBAL	-2.80196	0.346768
A_23_P205370	ASB2	1.19982	0.346796
A_23_P102192	MAP4K4	2.12197	0.34806
A_23_P44831	ASAP1	2.22061	0.348795
A_24_P396375	ECE1	-1.33473	0.348795
A_23_P370989	MCM4	-2.60322	0.348959
A_23_P215060	PODXL	-1.58561	0.348984
A_23_P214344	WRNIP1	1.78129	0.349025
A_23_P166993	EPHB1	1.10105	0.34956
A_23_P71537	CSPP1	1.39353	0.34965
A_23_P27332	TCF4	1.71815	0.349997
A_23_P25525	GTF3A	1.82418	0.350323
A_24_P356509	RAD51D	-1.49093	0.350978
A_23_P421563	LSM3	-2.05516	0.350978
A_23_P64932	RIC8B	-1.21106	0.350978
A_23_P106439	RCCD1	-1.7674	0.351078
A_32_P158496	CBX6	-1.25461	0.351078
A_24_P56833	HSD17B1	0.985409	0.3511
A_24_P378907	PKNOX1	1.19032	0.352348
A_24_P70993	CD99	1.82957	0.352881
A_32_P37867	SHISAL1	-1.99902	0.353544
A_23_P206280	ADGRG1///ADGRG3	-1.91905	0.354215
A_24_P363315	PPP1R11	-1.62637	0.355031
A_24_P932293	ZSWIM8	-1.8625	0.3558
A_32_P148275	SPIC	1.08334	0.356253
A_24_P465772	RPSAP52	-1.51871	0.356253
A_23_P211957	TGFBR2	-2.02599	0.356253
A_23_P202199	SLK	-0.923936	0.356545
A_24_P215069	SBSPON	-1.31948	0.356545
A_24_P289299	ARHGEF25	1.56373	0.356545
A_24_P86993	JAM3	1.6371	0.356545
A_23_P1722	C11orf52///HSPB2-C11orf52	-2.11261	0.356676
A_23_P43713	KCNK2	1.2086	0.356676
A_23_P406071	ZFP36L1	-1.24773	0.35773
A_24_P230130	PPIAP49	-1.17746	0.35773
A_32_P114284	IKZF2	0.882064	0.35773
A_23_P84775	PLRG1	1.69005	0.35773
A_32_P151102	MSNP1	1.90875	0.357959
A_23_P169003	SH2D4A	-1.03499	0.357959
A_32_P96213	TPT1P9	1.02673	0.357959
A_23_P46095	C1orf131	-1.65004	0.357959
A_23_P131737	VPS54	-1.11168	0.357959
A_24_P355876	TMBIM6	-2.44963	0.359393
A_23_P33573	KRT3	1.12078	0.359814
A_24_P223124	FNDC3B	-1.60441	0.359814
A_32_P820004	LOC100130264	0.990446	0.359814
A_24_P194313	PAXBP1	-0.890859	0.359814
A_23_P43557	DENND1A	-1.45251	0.359814
A_24_P52887	ENDOU	1.03152	0.359814
A_23_P215275	LMTK2	-1.48356	0.359814
A_32_P44047	CD44	1.26738	0.359814
A_23_P430930	RSPO2	-1.30186	0.359814
A_24_P369694	PPP2R5C	-1.66303	0.359814
A_24_P783008	FAM237A	1.07044	0.359814
A_24_P296568	CBX1	-1.34172	0.359814
A_23_P94030	LAMB1	1.87167	0.359814
A_23_P57306	CHAF1B	-0.936854	0.359814
A_23_P107775	TMEM190	1.26257	0.359814
A_32_P200970	CNN3	1.40916	0.359814
A_24_P220786	RGS12	2.09587	0.359814
A_24_P919974	REN	1.19322	0.359814
A_24_P278747	CCND2	2.18839	0.359814
A_24_P104407	SYNM	2.17715	0.359814
A_24_P865245	LINC02168	0.962759	0.359814
A_23_P126474	SSR2	-2.90166	0.359814
A_24_P283395	ADCK2	-1.30555	0.359814
A_23_P131935	FERMT1	-1.06922	0.359814
A_23_P120744	MCM3AP	1.94614	0.359814
A_23_P55544	CCBE1	-0.940988	0.359814
A_24_P85317	CHD2	1.28301	0.359814
A_23_P215599	SRPK2	1.35743	0.359814
A_23_P372874	S100A13	-1.77107	0.359814
A_23_P215421	WIPI2	1.39766	0.359814
A_23_P1126	LEPROT	-2.19858	0.359814
A_24_P87686	KCNA7	-1.00189	0.359814
A_23_P11051	THOC2	-1.59611	0.359814
A_32_P151133	CAHM	-1.21731	0.359814
A_23_P107412	P4HB	1.80408	0.359814
A_23_P23960	BLOC1S2	1.44737	0.359814
A_23_P151851	DUOX2	1.40296	0.359814
A_24_P358805	CDHR1	1.20692	0.359814
A_24_P307306	GAPDHP33///LINC00622	-1.11607	0.359814
A_23_P397308	KLC4	1.15331	0.359814
A_23_P83328	ENG	1.54243	0.359814
A_32_P323	LRRC7	-1.21013	0.359814
A_23_P503072	CCL28	-2.10705	0.359814
A_23_P123838	OR1H1P	0.987716	0.359814
A_24_P941572	FAM114A1	-1.58198	0.359814
A_23_P119295	ECSIT	-1.32002	0.359814
A_23_P26759	CANT1	-1.60991	0.359814
A_23_P138524	CPXM2	1.77437	0.359814
A_24_P117866	ADD1	1.78834	0.359814
A_23_P61823	RAB24	1.41451	0.36004
A_23_P340123	TRIM29	1.75887	0.360061
A_24_P299318	RFLNB	1.30938	0.360296
A_23_P168324	KIAA0319	1.17062	0.360296
A_23_P202964	TMEM123	-2.02822	0.360545
A_24_P383934	PRB3	1.22444	0.360857
A_23_P6344	SDF2L1	-1.7106	0.36171
A_23_P252825	SCAP	-1.76135	0.36171
A_24_P390495	CX3CL1	-1.60105	0.36328
A_24_P116233	SPRYD7	1.18366	0.36328
A_32_P203404	DIPK1C	1.15322	0.36328
A_23_P42096	MAP3K4	2.13919	0.36328
A_24_P236522	CD2BP2	1.55772	0.36328
A_24_P237583	WFDC8	1.05701	0.363333
A_23_P35809	SLC22A12	1.50819	0.363333
A_24_P174924	H3C2	-1.57793	0.363362
A_24_P168510	KXD1	1.9937	0.363909
A_23_P114585	PCNX2	1.2544	0.363909
A_32_P78164	KCNA6	-1.06857	0.363909
A_23_P342600	STK35	-1.58892	0.364561
A_24_P188975	EPB41L4A-DT	1.01255	0.364902
A_23_P160849	FCER1G	1.47775	0.364902
A_24_P305678	PITPNB	1.49933	0.3661
A_23_P141346	MPP3	1.46917	0.3661
A_24_P56689	ZNF205	-0.9605	0.366229
A_23_P107421	TK1	1.16909	0.366229
A_23_P60517	FXN	-1.38903	0.366229
A_23_P34606	MTOR	1.26972	0.366229
A_23_P79681	SPOPL	1.68022	0.366229
A_32_P93558	BACE2	-1.05798	0.366588
A_32_P206175	PTPN18	-1.10122	0.366854
A_23_P354827	ZNF550	0.918271	0.366863
A_23_P122104	SH3PXD2B	1.67255	0.366908
A_32_P74213	LOC101928504	1.47496	0.366908
A_23_P59192	SNRPC	1.5928	0.366908
A_23_P409888	FAM83C	0.977807	0.367156
A_32_P179205	HNRNPA1P8	-1.45907	0.367156
A_23_P105519	WBP11///WBP11P1	-1.57136	0.368013
A_32_P93868	RPL13	-1.80109	0.368103
A_24_P314786	SLC4A10	1.09193	0.368103
A_32_P108748	FBXL5	-1.52087	0.368103
A_24_P144620	TMEM242	1.92113	0.368103
A_24_P273716	ZBTB24	1.6117	0.368103
A_24_P615822	BMS1P1///BMS1P2///BMS1P2-AGAP9	-1.7522	0.368323
A_24_P29445	TMEM14B	-2.13121	0.368323
A_23_P102122	ARPC2	1.46837	0.368323
A_23_P351667	ADAM23	1.62336	0.368323
A_24_P83952	PDZRN3	0.958398	0.368395
A_23_P23141	H3-3A///H3P6	1.08919	0.368551
A_24_P927377	MDM4	-1.56169	0.368551
A_24_P229616	PPIAP40	-0.987565	0.368551
A_23_P87759	EMG1	-1.58333	0.368551
A_32_P233727	PRELID3B	-1.19822	0.368551
A_23_P94422	MELK	-1.75424	0.368551
A_32_P2177	IL17RE	-1.2034	0.368551
A_24_P348989	LILRA1	1.32191	0.368551
A_24_P167825	VPS39	-0.993605	0.368551
A_23_P105307	DGKA	1.66963	0.368551
A_24_P931669	PLEKHA2	1.28174	0.368643
A_23_P306867	NR4A3	1.33196	0.36954
A_23_P211015	C21orf91	-1.37305	0.36954
A_23_P319572	NR1I3///TOMM40L	-1.1598	0.36954
A_24_P303199	ARL15	1.12565	0.36954
A_24_P77008	PTGS2	1.39018	0.36954
A_23_P328259	FHDC1	1.37701	0.36954
A_32_P3066	FAM205C	1.14161	0.36954
A_23_P141946	LTBP4	1.30658	0.36954
A_24_P228228	B4GALT6	-1.13073	0.36954
A_32_P118348	HDAC9	-1.38437	0.36954
A_23_P319640	LBX2-AS1	1.22952	0.36954
A_23_P151307	RAPGEF3	-0.989992	0.36954
A_24_P75230	MYL12BP2	-0.780847	0.36954
A_24_P186539	CD209	1.01103	0.36954
A_23_P366098	NUP210L	1.47003	0.369622
A_23_P47058	CUZD1///FAM24B-CUZD1	-1.14526	0.369646
A_23_P126888	KIF21B	1.46689	0.369739
A_23_P86164	UBR4	2.26962	0.370071
A_23_P26954	VAT1	2.11681	0.370071
A_24_P83118	DUSP18	1.04559	0.370071
A_24_P157415	ATP11B	-1.38971	0.370071
A_23_P135157	PLAA	-2.06396	0.370071
A_23_P6303	U2AF1///U2AF1L5	-1.63053	0.370071
A_23_P164918	LMTK3	-1.06323	0.370071
A_23_P138435	LOC107984247///ZMIZ1	-2.28936	0.370071
A_24_P258800	GHDC	-1.63011	0.370071
A_23_P47541	TAF6L	1.17394	0.370071
A_24_P172768	GMFB	-1.15102	0.370071
A_32_P71744	RCAN3	-1.06711	0.370071
A_24_P50091	DNM1P47	1.56711	0.370071
A_24_P236935	KLK6	-2.22721	0.370071
A_23_P256948	MSC	2.16639	0.370099
A_32_P87697	HLA-DRA	-1.7472	0.371135
A_24_P292849	SLC22A31	1.18231	0.371308
A_24_P529644	H6PD	1.50794	0.371583
A_24_P911327	CENPX	1.28392	0.371781
A_23_P157316	LLCFC1	1.15689	0.371875
A_32_P146561	CDX2	-0.999469	0.371875
A_24_P246717	RSF1	1.24725	0.37201
A_24_P230074	ZNF704	-1.46867	0.37201
A_23_P68700	DNAJC28	0.933782	0.372674
A_24_P127564	SPACA6	1.39162	0.372674
A_24_P101722	PPIAP58	-0.98838	0.372674
A_24_P393711	ABL1	1.71841	0.372674
A_24_P366415	PPIAP66	-1.02767	0.372674
A_24_P168574	GNAS	-1.35375	0.372674
A_24_P276864	SMPD4	-1.49762	0.372674
A_23_P106389	SEMA7A	2.22728	0.372674
A_32_P212272	SELENOF	1.11712	0.372674
A_23_P133814	H3C3	-1.27136	0.372674
A_24_P90022	SEPHS1	-1.04922	0.372674
A_23_P130352	KCTD1	-2.08515	0.372674
A_23_P306105	GALNT1	1.28663	0.372928
A_24_P230981	LINC01189///LOC101927827	-1.09085	0.373708
A_23_P47410	ESAM	1.23354	0.373708
A_23_P145584	UBE2H	-1.27273	0.374172
A_23_P62932	ATP1B1///NME7	-2.23167	0.374172
A_23_P2990	CEBPE	1.59462	0.374608
A_32_P94199	MAFIP///TEKT4P2	-0.845316	0.375346
A_24_P703830	NANOS3	1.21206	0.375346
A_23_P9603	PRKDC	-2.12484	0.375346
A_32_P9700	NRDE2///PSMC1	-2.07571	0.375414
A_23_P50919	SERPINE2	1.67596	0.375764
A_24_P555791	HERC2P11	1.24576	0.375764
A_23_P159851	SLC7A3	0.953882	0.375764
A_24_P363896	COL27A1	1.49857	0.375764
A_23_P105212	THRSP	1.2151	0.375874
A_24_P137602	CEP120	-1.09055	0.375874
A_32_P205722	QKI	1.04382	0.376064
A_24_P159181	PDCD7	-1.30063	0.376064
A_23_P374782	SH3KBP1	1.19173	0.376064
A_23_P401547	NECTIN3	0.865599	0.376064
A_32_P190416	SVBP	-1.29341	0.376523
A_23_P74349	NUF2	1.56974	0.376523
A_23_P56433	ECRG4	1.35123	0.376726
A_23_P326325	TBC1D32	1.03668	0.376726
A_24_P24685	HMGB3P22	-1.33042	0.376726
A_23_P211814	MAP4	1.63307	0.376726
A_23_P39110	RUVBL2	-1.57173	0.376726
A_23_P16166	PNPLA6	1.63977	0.376726
A_24_P159948	ARFRP1	1.97058	0.376726
A_24_P915294	LOC103344931	1.1509	0.376726
A_24_P111242	SVIP	-1.29342	0.377107
A_23_P29083	SLC19A1	1.14541	0.377107
A_24_P359838	TTL	-1.55812	0.377107
A_24_P399454	EXOC3L2	1.19199	0.377107
A_23_P210210	EPAS1	1.55231	0.377273
A_24_P174755	SLC22A5	1.33849	0.377624
A_23_P148446	UBE2A	-1.7868	0.37885
A_24_P576445	LOC105373510	0.885461	0.37885
A_24_P924010	IFITM3	1.8513	0.37885
A_32_P188850	SLC6A16	-1.32386	0.378897
A_24_P118260	ENSAP3	-1.76151	0.378897
A_24_P639505	STX6	1.09935	0.378897
A_23_P12357	CRB1	0.907941	0.378897
A_24_P588897	SLCO3A1	-1.23837	0.378897
A_24_P167806	IDH3A	1.24415	0.378897
A_24_P203418	IGHV2-70	1.43455	0.37949
A_23_P364487	CCDC26	0.927765	0.38008
A_24_P247273	PRR33	1.14117	0.380369
A_32_P109755	TMEM179	1.14051	0.380935
A_32_P64418	DIS3L2	-1.1496	0.380935
A_24_P7946	EXOC4	1.25175	0.380984
A_24_P409595	MAPK8IP1P1	1.23785	0.381302
A_23_P254934	NRXN3	1.24222	0.381302
A_32_P62571	RBM8A	-1.34587	0.381302
A_24_P414733	DNPH1	-1.03782	0.381302
A_23_P215479	CLIP2	2.13739	0.381302
A_23_P37704	CDT1	-1.06997	0.381302
A_32_P20573	PDZD8	-1.39494	0.381617
A_23_P49052	MGA	1.3949	0.381617
A_23_P107959	NOSIP	-1.26302	0.381617
A_32_P132060	NEDD4L	-1.34138	0.381764
A_24_P102125	ACTL6A	-1.52339	0.381764
A_23_P147563	PPM1L	-1.22654	0.381764
A_23_P143526	S100B	1.63801	0.381764
A_23_P69695	CISD2	-1.13853	0.381764
A_23_P63999	CELF1	1.76534	0.381764
A_24_P828496	LINC01133	-1.19458	0.381764
A_23_P390726	TTC23L	-1.45751	0.381764
A_23_P144656	CDH10	-1.05113	0.381764
A_23_P111343	BCLAF1	-1.8901	0.381764
A_23_P1936	ASRGL1	-1.36608	0.382661
A_24_P326660	MCAM	1.54741	0.382661
A_24_P114183	FDPS///RUSC1-AS1	-2.36244	0.382661
A_23_P60069	VDAC3	-1.56307	0.383128
A_24_P235643	CUEDC2	-1.52005	0.383128
A_24_P910923	GALNT10	1.2959	0.383128
A_24_P403417	PTGES	2.0896	0.383128
A_24_P67806	MTR	0.929973	0.383128
A_23_P353905	DUSP16	-1.46826	0.383128
A_23_P127467	EIF1AD	-1.83574	0.383128
A_23_P142676	DNPEP	-1.92646	0.383128
A_23_P334123	ITFG1	-1.48468	0.383128
A_23_P42969	FGL2	-0.998942	0.383128
A_24_P220897	SPATA24	-1.01542	0.383196
A_32_P16263	USP11	1.03473	0.383379
A_24_P35891	ARHGEF40///ZNF219	1.2399	0.383649
A_24_P195831	CCDC34	-1.64562	0.384476
A_32_P206208	HDLBP	1.59381	0.384476
A_23_P136116	AGMO	1.13863	0.384476
A_23_P17219	CRIPT	-1.72455	0.385166
A_32_P890614	LOC100268168	1.09178	0.385715
A_32_P219963	LOC100133091	2.04952	0.386586
A_23_P77993	C1QL1	1.35718	0.38704
A_23_P161474	MCM10	-1.44229	0.387829
A_32_P73507	CHDH	-1.94452	0.389084
A_32_P321996	WDFY4	1.41834	0.389084
A_23_P327307	PAK2	1.5677	0.390044
A_24_P876408	C11orf95	1.28543	0.39036
A_23_P78892	FBL	-2.26374	0.390873
A_23_P325040	TMPO	-1.08054	0.390951
A_23_P311912	AHNAK2///PLD4	1.94007	0.3918
A_32_P57702	LOC641746	-1.29392	0.3918
A_24_P129107	NKD2	-1.17382	0.3918
A_24_P482104	TMEM232	1.24946	0.392071
A_23_P98345	SNX19	1.23551	0.392111
A_24_P105761	KDM3A	1.76341	0.392442
A_24_P315066	ZMIZ2	-2.05244	0.392442
A_23_P349771	HAUS5	-1.41395	0.392442
A_32_P224498	CLU	1.83291	0.392442
A_23_P2501	PAH	1.09602	0.392442
A_24_P359117	GPATCH8	1.12718	0.392555
A_24_P74374	CTSA	-2.0932	0.392555
A_23_P167828	RWDD1	-1.3647	0.392624
A_24_P369898	MYO15B	0.737445	0.392624
A_23_P139841	KCNC2	0.92435	0.392624
A_32_P143496	H2BC21	1.13075	0.392624
A_32_P19431	HNRNPA1///HNRNPA1L2///HNRNPA1P10	-1.45368	0.392624
A_24_P3140	ZNF638	1.1106	0.392624
A_32_P2730	LOC105371453	1.15482	0.392624
A_32_P177797	NRAV	1.31884	0.392624
A_23_P106629	IGSF6	1.08279	0.392624
A_24_P273972	CFH	1.62636	0.392624
A_32_P150040	TIGD5	-1.13154	0.392624
A_23_P326319	BMERB1	1.64806	0.392624
A_23_P91487	RWDD2B	-1.3952	0.392624
A_24_P205627	TXLNA	-2.07223	0.392624
A_23_P394246	HCAR1	-0.863951	0.392624
A_23_P215944	CTSB	1.8351	0.392624
A_23_P106497	IREB2	1.21794	0.392624
A_23_P9677	SEMA4C	1.33084	0.392703
A_32_P215847	NFIA	1.35977	0.393541
A_23_P352957	USP36	-1.44199	0.393541
A_23_P200999	ST3GAL3	-1.25749	0.39365
A_24_P397498	TPMT	0.951183	0.393692
A_24_P234822	RIOK2	1.11186	0.394364
A_23_P258093	AGPAT1	1.19209	0.394364
A_32_P146701	AKR1A1	-1.65311	0.394364
A_23_P124619	S100A14	-2.25392	0.394364
A_24_P350796	RCC1L	-1.23297	0.394364
A_23_P27947	PDCD2L	1.16102	0.394364
A_23_P61466	CD163L1	-1.48531	0.394364
A_23_P71741	KIF27	-1.07734	0.394364
A_24_P220618	ZC3H4	-1.49692	0.394364
A_23_P74449	HPDL	0.972751	0.394592
A_24_P257259	MOBP	-1.08573	0.394684
A_23_P74550	DRAM2	-1.26653	0.394775
A_24_P800009	MRE11	-0.918318	0.394936
A_24_P60441	EVC	1.74747	0.39583
A_23_P407840	FNDC1	1.20619	0.39583
A_24_P324465	H3C13///H3P4///HIST2H3PS2	-1.02189	0.39583
A_24_P330112	MAGOHB	-1.06778	0.39583
A_23_P90089	GCDH	1.37636	0.39583
A_24_P936692	GNAI2	1.18364	0.39583
A_23_P216779	NTRK2	0.917782	0.395837
A_24_P305541	TRIB3	1.83735	0.395837
A_23_P208085	MBP	1.04427	0.395837
A_23_P70249	CDC25C	-1.13568	0.397278
A_32_P96933	ACBD3	1.42469	0.397579
A_23_P76515	CERS5	1.96161	0.397619
A_23_P34744	CTSK	1.56214	0.397751
A_24_P469641	RNF216P1	1.54511	0.397751
A_23_P85015	MAOB	2.09484	0.398778
A_23_P200199	TXNDC12	-1.30128	0.399071
A_23_P63644	LOC107984270	1.11902	0.399344
A_24_P195528	MTHFD2P7	-1.43793	0.40014
A_23_P137825	PPIAP35///MRPS17P1	-0.990446	0.40014
A_23_P5031	LGALS13	1.02527	0.400253
A_24_P57528	LOC105371887///SLC39A11	1.68454	0.400253
A_32_P95265	PAICS	-0.891578	0.400253
A_32_P129800	TAPT1-AS1	1.02279	0.400253
A_24_P212851	SMARCA4	-1.6222	0.400253
A_24_P184460	ARL6IP4	1.87186	0.400253
A_24_P932887	SPOCD1	1.16604	0.400253
A_23_P254415	RPSA///RPSAP58	-1.62145	0.400253
A_23_P369343	KLK8	-1.81223	0.400253
A_23_P218751	GNB1L	-1.08625	0.400253
A_24_P93754	KDM4C	1.0647	0.400253
A_23_P250963	SLC1A3	-1.59275	0.400253
A_23_P215283	TAC1	2.0132	0.400253
A_23_P163481	BUB1B	-1.31577	0.400253
A_23_P42575	CALD1	1.38067	0.400757
A_23_P65877	SLC12A6	1.00207	0.400757
A_32_P22735	EEF1G	0.918671	0.400757
A_23_P204246	M6PR///PHC1	-0.989399	0.400757
A_23_P170667	ASPHD1	1.13219	0.400757
A_32_P49423	NPM1P46///SF3B1	-1.0764	0.400757
A_24_P202717	PLEKHJ1	-1.04796	0.400757
A_24_P258051	MASTL	-1.55103	0.400931
A_24_P767422	HNRNPCL1	-1.71134	0.400931
A_23_P118967	LAMA1	1.72239	0.401361
A_24_P941407	C22orf23	1.95758	0.401361
A_24_P941824	KIF3B	1.77956	0.401545
A_23_P64058	RASGRP2	-1.419	0.401545
A_24_P807883	PAPOLG	-0.987982	0.401549
A_32_P196047	DPY19L4	1.37818	0.401975
A_23_P149847	LZTS2///PDZD7	2.21452	0.402386
A_23_P207650	ACADVL	-2.18712	0.402386
A_23_P406242	TTTY9A	-1.29457	0.402688
A_24_P104512	EVPL	-1.53153	0.402688
A_24_P679409	SRRM1	-1.08519	0.402688
A_24_P775659	ZFR2	0.936381	0.402863
A_23_P411723	PLAG1	1.06584	0.402863
A_24_P1919	NF1	0.972671	0.402863
A_23_P368187	NAB2	1.39253	0.402863
A_32_P12465	UAP1	1.24913	0.402863
A_23_P61919	DGKB	-1.0829	0.402863
A_23_P259641	EZH2	-1.14466	0.402863
A_23_P13232	B3GAT1	-1.5118	0.402863
A_24_P78862	SLC43A2	-1.62701	0.403112
A_32_P55882	LOC401261	1.33365	0.403112
A_32_P116323	SMG1///SMG1P1///SMG1P3	2.05537	0.403112
A_23_P358009	DNAJC16	-1.00052	0.403126
A_23_P256375	STX4	1.76194	0.403626
A_23_P18751	TMPRSS11E	-1.11649	0.403626
A_32_P205053	UBXN10	1.30537	0.403626
A_24_P301846	GART	-1.41587	0.403626
A_24_P93309	CDNF	-0.881241	0.40415
A_24_P268676	BHLHE40	-1.7874	0.40415
A_23_P139277	LIN7C	2.39818	0.40415
A_23_P204654	KITLG	1.43991	0.40415
A_23_P53257	AVIL	1.92264	0.40415
A_23_P60339	C9orf64	1.56471	0.40415
A_23_P393670	SALL3	1.1113	0.40415
A_24_P123385	MAP1B	1.44142	0.40415
A_23_P135611	DALRD3	-1.78023	0.404466
A_24_P340679	PPIAP19	-1.14299	0.404466
A_23_P35256	POLR3C	1.41144	0.404889
A_23_P407115	PIP4K2B	2.23857	0.404923
A_23_P111843	ZNHIT1	1.49594	0.405223
A_24_P290006	MAP6	1.02662	0.405223
A_23_P103084	TOM1	-1.88872	0.405745
A_24_P161403	PPIAP74	-1.10241	0.405745
A_23_P435029	HIST2H3C///HIST2H3A	-0.950879	0.405745
A_23_P401	CENPF	-1.27583	0.405745
A_23_P29067	TMPRSS2	-0.944632	0.405745
A_23_P47565	LDHA	-0.932673	0.407618
A_23_P156431	MAN1A1	1.46558	0.407618
A_23_P113351	SPARCL1	0.965262	0.407618
A_23_P168357	CPA1	-1.46802	0.40815
A_24_P943062	GSE1	-1.1667	0.40815
A_23_P60101	ZNF696	0.943364	0.40815
A_24_P341476	PPIAP51	-0.95111	0.408475
A_24_P59607	LINC02693	1.09178	0.408574
A_23_P334111	WDR55	1.2532	0.408574
A_23_P518	VTCN1	-2.15536	0.408614
A_23_P305818	LOC541472	-1.06138	0.408683
A_32_P41698	LYPLA1	-1.37807	0.409633
A_32_P203500	PCMTD1	1.60453	0.410294
A_23_P118122	RGS11	1.07137	0.410294
A_23_P141035	CHST4	-1.192	0.410391
A_32_P401091	CDY1///CDY1B///CDY2A///CDY2B	1.31748	0.410541
A_24_P240912	WAC	2.07432	0.410541
A_23_P106898	ORAI3	1.33379	0.412219
A_23_P23765	ITGB3BP	-1.08936	0.413708
A_23_P502057	COG8///PDF	-1.4734	0.413708
A_24_P85775	THEMIS2	-1.66202	0.413908
A_32_P225449	SBDS///SBDSP1	-1.47091	0.413908
A_23_P115105	SPATA21///SZRD1	-1.36866	0.413908
A_23_P305060	NAMPT	1.78474	0.413908
A_23_P97606	GSTM5	1.31728	0.413943
A_24_P286598	ATP6V1C1	1.33395	0.414351
A_24_P367481	CCR3	-1.09078	0.414351
A_23_P214474	TOMM6	-1.24026	0.414509
A_23_P155666	NAAA	-1.42616	0.414509
A_23_P86012	LAMB3	-2.59729	0.414509
A_24_P99244	FGF7	1.66983	0.414509
A_23_P58207	RAP1GDS1	1.28292	0.414509
A_23_P217528	KLF8	1.0479	0.414509
A_23_P250701	WNK1	-1.10975	0.414578
A_24_P210399	TM9SF2	-1.22146	0.414578
A_24_P8098	NSD1	1.18548	0.415033
A_23_P389588	TCF7L2	-1.64781	0.415235
A_24_P154142	RXFP4	-1.11374	0.415262
A_23_P121374	SEMA5B	-1.05001	0.415262
A_32_P85999	CDH13	1.49447	0.415937
A_23_P23983	MINDY3	1.4719	0.416159
A_32_P96272	PPIAP31	-1.10714	0.416159
A_23_P1691	MMP1	2.13122	0.416635
A_32_P192545	TCEAL6	-1.67551	0.416635
A_24_P268729	HEMK1	-1.17453	0.416635
A_23_P65302	SPACA7	-1.02586	0.416635
A_32_P203126	OBSCN-AS1	1.207	0.416635
A_24_P221869	TSPY4///TSPY8///TSPY3///TSPY10///TSPY2	0.782147	0.417548
A_23_P434301	PTMA	-0.911778	0.418475
A_24_P676216	GAPDHP67	-0.919546	0.418917
A_24_P2995	PUM2	-1.12959	0.418917
A_32_P160793	PSMA2P3	-1.39979	0.418917
A_24_P139761	LOC105379521	-0.980904	0.418917
A_23_P27040	TMEM98	0.935268	0.418917
A_23_P203751	TMEM135	-0.975037	0.418917
A_23_P87500	ORMDL2	-2.46009	0.418917
A_24_P684721	TRABD	1.09109	0.419379
A_32_P123	SLC25A5P1	-1.60692	0.419379
A_24_P227993	UBE2I	1.03084	0.419379
A_24_P86868	EEF1AKMT2	-1.49746	0.419379
A_32_P61684	PAG1	1.11832	0.419532
A_23_P257503	HERC1	1.0108	0.419717
A_32_P230452	PSG3	-0.860658	0.419738
A_24_P523368	FAM229B	1.27609	0.419738
A_23_P361495	ATF7///LOC100652999	1.26378	0.419738
A_23_P63829	HSPA14	1.5234	0.419738
A_32_P147419	SMAP2	-1.18182	0.419738
A_23_P355311	PTCH2	-1.35725	0.419738
A_24_P927716	SLED1	-1.50125	0.419738
A_23_P134573	CRCP	2.21873	0.419738
A_23_P326204	SGMS2	1.30248	0.419738
A_23_P161338	PPA1	-1.57835	0.419738
A_23_P369899	TMEM158	1.21481	0.419738
A_23_P92362	NDUFC1	-2.22933	0.419738
A_23_P214876	JARID2	-1.08579	0.419738
A_23_P503200	C6orf120///PHF10	-1.09767	0.419916
A_23_P20443	LZTS1	1.10947	0.419916
A_24_P781615	AOC4P	0.879084	0.419916
A_32_P219635	KCNMB4	1.17817	0.419916
A_24_P306810	RNF213	-1.57732	0.419916
A_24_P358302	DDX18P3	-1.62476	0.419916
A_23_P130040	PHB	1.03196	0.419916
A_24_P290163	SMG1P1///SMG1P4	1.23947	0.419916
A_23_P136460	FAM13B	-1.16105	0.420131
A_24_P241276	EXOSC8	-1.9503	0.420297
A_23_P47199	SLC22A11	-1.54033	0.420915
A_24_P191790	TMEM33	-1.18431	0.420915
A_23_P3212	DTWD1	1.7396	0.420915
A_32_P206872	ZSCAN18	0.849765	0.421365
A_24_P234116	C1orf56///CDC42SE1	1.00557	0.421616
A_24_P182696	MYO3B	1.26249	0.421809
A_23_P433855	RGS4	2.17421	0.421809
A_24_P770494	HAGH	-1.68959	0.421809
A_23_P387656	EPB41L4B	0.977269	0.421853
A_23_P47135	NR1H3	1.24443	0.422843
A_24_P383762	RASGEF1C	-1.53412	0.422843
A_23_P206359	CDH1	-2.04541	0.422963
A_23_P108180	GRIN3B///LOC105372235	0.83563	0.422963
A_23_P134744	RNF122	0.967649	0.422963
A_24_P230563	IL2RA	-0.933253	0.422963
A_24_P342171	ERAP2	-1.28984	0.422963
A_24_P359401	LRRC34	1.05835	0.422963
A_24_P284523	MAP3K10	0.954406	0.422963
A_24_P196318	SLC2A9	1.16384	0.422963
A_32_P36101	ARL1	1.73033	0.422963
A_23_P92623	PPP3CA	1.65027	0.422963
A_24_P383598	SAR1AP3	1.15972	0.422963
A_23_P254688	TMEM108	-1.19827	0.422963
A_23_P144384	GALNT7	-1.48328	0.422963
A_23_P4662	BCL3	0.995214	0.422963
A_23_P47086	KRTAP5-8	-1.38596	0.422963
A_23_P81233	RGS7BP	-1.02355	0.422963
A_32_P63166	EIF4A1///SENP3-EIF4A1	1.12404	0.424635
A_23_P22926	GNB1	1.57509	0.424859
A_24_P3415	PPP2R2C	-1.16936	0.424859
A_32_P109270	HSF5	-1.1307	0.424859
A_23_P4353	WSB1	1.11211	0.424859
A_32_P24832	OLFML3	1.58356	0.424859
A_23_P14928	COQ9	-1.84518	0.424859
A_23_P41588	HARS2	1.74986	0.424859
A_24_P289029	TBC1D5	-1.88256	0.424881
A_32_P172917	C2orf27AP3	0.981155	0.424881
A_32_P148672	SNRPD1	-2.48885	0.424881
A_23_P80129	RRP1	-1.48455	0.424881
A_32_P150152	LOC105371267	1.1989	0.42626
A_24_P271376	OTOR	1.58547	0.42658
A_23_P42335	FANCE	-1.42327	0.42658
A_23_P201596	AMPD2	1.28297	0.426633
A_32_P493225	LENG9	0.938731	0.426633
A_24_P538328	CKBP1	-1.15789	0.426832
A_24_P792679	LINCR-0001	1.07827	0.426832
A_23_P206237	TELO2	-0.987976	0.426832
A_24_P722216	DHTKD1	-1.28498	0.426832
A_23_P326987	TPT1-AS1	1.18559	0.426832
A_23_P88435	FOXN3	1.55754	0.426832
A_23_P167040	PDIA5	1.719	0.426832
A_23_P316571	C11orf44	1.00267	0.426832
A_32_P208120	CAMK1D	1.12282	0.426832
A_23_P86731	ZNF239	1.0755	0.42737
A_23_P421935	ATXN7L3	1.0197	0.42753
A_24_P171274	LOR	-0.929469	0.427645
A_23_P2661	RAP1B	-1.36419	0.427645
A_23_P32805	GRID1	1.185	0.427645
A_23_P140602	NGRN	1.66881	0.427645
A_23_P103315	LCE1A	1.13205	0.427645
A_23_P356125	RELCH	-1.16996	0.427645
A_32_P205323	PMS2P1///PMS2P2///PMS2P5///SPDYE10P///SPDYE11///SPDYE13P///SPDYE15P///SPDYE3///SPDYE8P	-1.82762	0.427645
A_32_P25838	TNFAIP2	-1.04127	0.427645
A_24_P222740	IL24	2.09112	0.427645
A_24_P391591	LINC00342	-2.03702	0.427645
A_23_P89509	SPAG5	-1.29182	0.42776
A_24_P381136	PACSIN3	-1.79191	0.42776
A_32_P112279	CHTF8///DERPC///HAS3	-1.14586	0.42776
A_23_P146637	SIGMAR1	-2.48665	0.42776
A_23_P86504	ARMH3	1.4525	0.42776
A_24_P913115	PTEN	1.05718	0.42776
A_32_P82963	JOSD1///TOMM22	1.12432	0.42776
A_24_P68342	COL4A1	1.09356	0.427776
A_23_P26895	TUBD1	-1.28935	0.427776
A_23_P109768	RNF7	1.86328	0.427776
A_23_P96209	REEP4	-1.26447	0.427846
A_23_P4782	CACNG7	-1.16356	0.428052
A_24_P313096	TUBGCP3	-1.56783	0.42809
A_23_P162300	IRAK3	1.07929	0.429567
A_24_P662813	TXNIP	-0.832579	0.43074
A_23_P50399	DCAF15	-1.40442	0.430995
A_24_P415327	HPS1	-1.45016	0.431638
A_23_P31921	ASS1	-2.75027	0.431674
A_24_P391991	FAM183BP	1.03745	0.431674
A_23_P207680	ARL17A///ARL17B///LOC100996709///LOC107984156	-1.33507	0.431674
A_23_P140328	KLHDC2///NEMF	1.16275	0.431674
A_23_P371758	SDR9C7	1.62708	0.431674
A_23_P152218	E2F4	-1.81359	0.431674
A_23_P18493	PTPN13	1.44654	0.431674
A_23_P58353	HNRNPD	-1.54024	0.431674
A_23_P163666	WFIKKN1	-1.19722	0.432277
A_23_P45345	HTATSF1	1.8354	0.432277
A_23_P208389	AXL	1.25369	0.432277
A_24_P76120	FAM160B2	-1.24406	0.432277
A_32_P410272	GPR32P1	-1.63105	0.432277
A_23_P163235	CKMT1A///CKMT1B	1.16804	0.432277
A_24_P917612	PYM1	0.95133	0.432277
A_24_P349636	RPL7P48	-1.21596	0.432277
A_32_P186725	LOC101927752	1.92437	0.432277
A_23_P114172	TBC1D8B	1.03846	0.432277
A_24_P288979	GNPTAB	1.0368	0.432277
A_23_P215037	WTAP	-1.76318	0.432277
A_24_P372932	PEX5	-1.19114	0.432277
A_24_P219324	TK2	-1.49071	0.432277
A_24_P367843	LOC101929552	0.9597	0.432277
A_32_P207180	ARL16	1.00419	0.432277
A_24_P410678	JAK1	1.56942	0.432277
A_23_P101573	SPACA4	-0.881891	0.432277
A_32_P800179	CARD8	1.12201	0.432277
A_32_P25823	VPS41	-1.27858	0.432277
A_24_P262127	RRAD	1.21448	0.432277
A_23_P26358	SMG1P1///SMG1P3	1.61138	0.432277
A_23_P18579	PTTG2	-1.99719	0.432277
A_23_P251186	PLPBP	-1.89796	0.432389
A_32_P151557	EIF2S3	-1.52392	0.432652
A_23_P215875	DCAF13	1.73816	0.432823
A_23_P424617	PKHD1	1.06272	0.432823
A_23_P250948	BRPF1	1.16029	0.432823
A_24_P212811	ANKRD34A	1.09301	0.432823
A_23_P14957	CDR2	1.23302	0.433321
A_23_P339240	PLCH1	1.1028	0.433321
A_23_P369447	FGF7P3///FGF7P6///GLIDR///LOC102724238///LOC554249	1.304	0.434902
A_23_P120243	HOXD1	-1.02527	0.43649
A_23_P31584	IFT22	1.58678	0.43649
A_23_P250462	ATP6AP1	1.81243	0.437019
A_32_P12388	SFXN3	1.5385	0.437019
A_32_P35220	CBWD1///CBWD2///CBWD3///CBWD5///CBWD6	-1.4507	0.437019
A_24_P647163	LOC100506100	1.61354	0.437019
A_23_P258493	LMNB1	-1.13041	0.437019
A_23_P47259	MRGPRX2	-1.22262	0.437019
A_24_P64895	WDFY2	1.51205	0.437019
A_23_P166698	SS18L2	-1.22787	0.437019
A_23_P388900	SLC22A15	1.33632	0.437076
A_23_P88865	CMTM3	1.52608	0.437076
A_24_P607107	BCAP31P1	-1.92268	0.437076
A_32_P204691	LOC105274304///MXRA7	1.15534	0.437076
A_23_P2789	OLFM4	-1.31184	0.437076
A_24_P179351	TPT1	0.70228	0.437076
A_23_P502343	ADAM33	1.33404	0.437147
A_23_P119573	KCNN1	-0.829517	0.437706
A_32_P193952	FAM66B	1.26436	0.437706
A_23_P307382	SLC32A1	-1.07287	0.437706
A_23_P4294	ZNF232	-1.51488	0.437706
A_24_P10715	ZNF333	1.0232	0.43785
A_23_P62901	BTG2	0.965333	0.43785
A_23_P76684	RTN3	1.0361	0.43785
A_24_P358462	AGRN	-1.58435	0.43834
A_23_P41777	TXNDC15	1.67728	0.438607
A_32_P143689	VPS53	-1.05431	0.439085
A_23_P168584	POMZP3	2.00932	0.439085
A_23_P401238	DDHD2///PLPP5	1.22797	0.439085
A_23_P90523	OCEL1	-1.48519	0.439085
A_23_P309361	HENMT1	1.71632	0.439085
A_23_P550	ARNT	1.03342	0.439085
A_23_P101516	KCNC3	1.39985	0.439085
A_23_P207632	ATP2A3	1.69764	0.439085
A_23_P91140	PECR	1.12333	0.439085
A_23_P350782	IGKV1-33///IGKV1D-33	-1.66618	0.439085
A_23_P51278	LRRC42	-2.05375	0.439085
A_32_P198177	PALM3	1.0789	0.439085
A_24_P383130	RPL23AP14	0.765006	0.439085
A_24_P299663	ZBTB18	0.9546	0.439085
A_23_P314222	LEO1	-1.81339	0.439085
A_24_P265346	KRT14	-2.88674	0.439442
A_24_P324011	KCTD2	1.05245	0.439442
A_23_P143694	SOX10	-1.25113	0.439607
A_24_P910297	GOLGA2	1.02767	0.439622
A_23_P134734	SYBU	0.941865	0.439715
A_32_P155826	USP27X-AS1	1.23142	0.439715
A_23_P86089	VWA1	1.66274	0.440102
A_23_P393144	GJD4	1.43894	0.440641
A_24_P573089	SH2D5	1.18876	0.440735
A_24_P397107	CDC25A	-1.50381	0.441175
A_24_P141481	CD59	-1.5287	0.441175
A_23_P43613	NDUFB6	1.28269	0.441175
A_23_P167227	HADH	1.51574	0.441175
A_23_P56746	FAP///LOC101929532	1.77288	0.441175
A_23_P381645	EBF3	1.15716	0.441175
A_23_P211797	OPA1	1.10129	0.441175
A_23_P360754	ADAMTS4	1.26847	0.441175
A_23_P57417	MMP11	1.56745	0.441175
A_23_P68949	ST13	1.84456	0.441175
A_32_P83915	PIGF///RHOQ	2.12711	0.441175
A_24_P409126	FNDC3A	1.22202	0.441175
A_23_P110957	FOXF2	0.897317	0.441671
A_23_P71117	SLC25A40	-1.30881	0.442364
A_32_P107441	LINC01001///LOC100132062///LOC100132287///LOC100133331///LOC729737	-1.46547	0.442654
A_24_P45446	GBP4	0.814771	0.442654
A_24_P101304	ZNF568	-0.991087	0.442654
A_23_P31798	NAT2	-1.13444	0.442729
A_23_P2294	HELB	0.898769	0.443588
A_23_P46333	MTF2	1.44497	0.444348
A_24_P374709	KLHL3	0.870182	0.444427
A_24_P388659	ARHGAP24	1.45926	0.444427
A_23_P203406	GANAB	-1.82346	0.444427
A_24_P91035	H3-3B	-1.79982	0.444427
A_23_P412613	DIS3	-1.02572	0.444427
A_24_P108451	GPI	-2.27915	0.444427
A_32_P68516	SRSF3	-1.22895	0.444427
A_32_P221479	ZNF649///ZNF649-AS1	-1.40511	0.444427
A_23_P123060	ITGB8	-1.70766	0.444427
A_24_P30923	SNN	-1.09787	0.444427
A_23_P68006	IL1R1	1.79031	0.444427
A_32_P150300	LOC101928370	1.03039	0.444427
A_23_P145904	H2AZ2	-1.50533	0.444427
A_24_P128205	PSMD1	-1.84128	0.444427
A_24_P874052	HSFX3///HSFX4	1.17766	0.444427
A_23_P377376	ACTR2	-1.08188	0.444427
A_23_P152548	SCPEP1	1.78556	0.444427
A_23_P215296	CDK13	1.07213	0.444427
A_23_P37636	CIAO2A	-1.94941	0.444427
A_23_P13018	FIBP	-2.06252	0.444427
A_24_P902509	FANCI	-1.398	0.444427
A_23_P377982	CCDC71L	-1.33198	0.444477
A_23_P127128	DNAJC1	-1.50993	0.444909
A_24_P269327	LOC84214	-1.66237	0.445332
A_23_P52121	PDZK1///PDZK1P1	1.0402	0.445332
A_32_P319880	UVSSA	-1.25426	0.445332
A_24_P365721	SLC6A14	-1.66115	0.445332
A_23_P360542	LINC00470	1.12568	0.445521
A_24_P152094	PPIAP26	-1.11558	0.445521
A_24_P149645	PUF60	-1.06111	0.445521
A_24_P316489	NDUFA10	1.7402	0.445521
A_24_P312915	CDK11A///CDK11B	1.13365	0.445521
A_24_P6911	DTX2P1-UPK3BP1-PMS2P11	-1.68525	0.445521
A_23_P130141	DHX33	-1.22751	0.445521
A_24_P282288	LOC105370567	1.17699	0.445521
A_23_P64372	TCN1	-1.90892	0.445521
A_24_P7040	CRISPLD2	1.463	0.445521
A_24_P142269	HIRIP3	-1.42626	0.445676
A_23_P107653	ETFB	-1.38182	0.445796
A_24_P46377	THG1L	-1.62866	0.445958
A_23_P81392	WWC1	-1.11126	0.445958
A_23_P72411	CYP4X1	1.5231	0.445958
A_24_P336441	GUK1	1.15317	0.44651
A_23_P405942	LARP4B	-1.23924	0.446717
A_24_P922465	LINC00665///LINC01535	0.970674	0.446964
A_23_P305680	IGF1R	1.12767	0.447188
A_24_P195102	CCDC182	0.782871	0.447188
A_32_P1614	RNASEH1-AS1	-1.19031	0.447188
A_24_P931554	RAB11FIP4	1.77098	0.447391
A_23_P72643	ADAM9	-1.44581	0.447727
A_32_P30130	MTDH	-1.1192	0.447727
A_23_P424734	EXOC3L1	-0.972401	0.447727
A_23_P27636	ZNF700	1.29966	0.447727
A_24_P919249	ADCY5	1.24881	0.448345
A_23_P115201	FCRL4	-1.20014	0.448378
A_32_P50066	MAP9	1.21028	0.448378
A_24_P12059	GYPA	0.796248	0.448378
A_32_P28402	LOC107984974	-1.15133	0.448378
A_24_P74932	PLP2	-2.0287	0.448378
A_23_P321201	DENND5A	1.24132	0.448378
A_32_P172215	BANP	1.12335	0.448378
A_23_P46426	CCN1	1.32327	0.448378
A_23_P358548	SLC43A3	-2.45001	0.448378
A_23_P38770	KDSR	1.46058	0.448378
A_23_P4798	ZNF581	-1.09551	0.449403
A_24_P401768	AMOTL1	1.73351	0.449403
A_23_P304511	ZNF397	1.7618	0.449503
A_23_P253571	PHF5A	-1.43814	0.450842
A_23_P95165	SEMA4B	-1.94426	0.450948
A_24_P185709	EPB41L1	-1.13893	0.450948
A_24_P52801	OTUB1	-2.05852	0.451361
A_23_P15580	ANKRD40	-1.35582	0.451438
A_24_P367360	RPL7AP33	-1.36741	0.451606
A_23_P23646	USF1	-2.02394	0.451606
A_23_P165280	POLR2E	-1.24161	0.451606
A_23_P364428	CAMK1G	0.972279	0.451606
A_23_P358597	POPDC3	-1.19986	0.451606
A_24_P203315	CNIH2	-1.35189	0.451606
A_23_P128940	VCPKMT	1.53975	0.451606
A_23_P215154	NUB1	1.45523	0.451606
A_23_P166333	UFD1	-1.2345	0.452294
A_32_P149716	TRMT10B	-1.33549	0.452674
A_32_P207390	ITM2B	1.14914	0.452674
A_23_P377245	LOC653160	0.876297	0.453174
A_23_P63681	IDE	-1.22014	0.453174
A_23_P373992	WDR90	-1.18029	0.453174
A_24_P221485	PSAT1P3	-0.869478	0.453174
A_24_P935310	GARS-DT	1.22626	0.453174
A_24_P918888	LOC112268049	0.907498	0.453568
A_23_P93295	OR12D2	-1.12161	0.453568
A_24_P376707	HDGF	-1.90668	0.453788
A_32_P459533	FCHO1	0.949589	0.453788
A_23_P419624	BLCAP	1.52247	0.453788
A_32_P110016	LOC101928424	-1.25533	0.454127
A_23_P130906	TEX101	-1.16197	0.454209
A_23_P48264	TMTC3	1.30194	0.45429
A_23_P48001	PPIAP8	-1.01964	0.454773
A_23_P129031	ATXN3	1.24819	0.454773
A_32_P76247	HSPB1P1	-1.98632	0.454976
A_23_P120270	MCFD2	-2.13504	0.455146
A_23_P102471	MSH2	-1.21709	0.455989
A_32_P193079	RPS11	-1.62059	0.456275
A_32_P194025	FAM104B	1.74615	0.456447
A_24_P364072	HIPK3	0.89594	0.456447
A_23_P431912	CBLL2	-1.44563	0.456447
A_23_P104881	ROBO4	-1.23	0.457475
A_23_P62709	SPRR3	-0.94986	0.457475
A_23_P168836	PTK2B	0.941368	0.457611
A_24_P924721	TPM1	-1.05177	0.457611
A_23_P23815	SLC30A1	-1.22221	0.457611
A_24_P381625	PSMC6	-1.69457	0.457611
A_24_P363134	TRIM36	-1.15768	0.457611
A_24_P80571	DIMT1	-1.47265	0.457611
A_32_P82863	ZNF829	-1.21561	0.457611
A_24_P238046	PKD1P6///PKD1	-1.57676	0.457611
A_23_P48951	MFGE8	2.522	0.457611
A_23_P358928	SRI	-0.91231	0.457611
A_24_P98762	PPP2R1B	-1.01514	0.457611
A_23_P58102	EXOSC7	-1.3232	0.457611
A_24_P60972	TMOD1///TSTD2	1.26168	0.457921
A_23_P73345	MITF	1.40286	0.458428
A_23_P52373	NDST2	0.933727	0.458428
A_23_P17382	ZNF335	1.66688	0.458428
A_23_P407614	PYDC1	-1.507	0.458428
A_23_P321972	FGD5	1.11551	0.458428
A_23_P132121	SIK1B	-1.53677	0.458428
A_23_P164057	MFAP4	1.61274	0.458489
A_23_P305140	BORCS7	-1.09134	0.458489
A_23_P38181	GGA3	0.936541	0.458489
A_24_P95029	TAX1BP1	-1.27514	0.458489
A_24_P922808	DESI2	0.868098	0.458489
A_32_P15017	RICTOR	1.56053	0.458489
A_24_P673063	FABP5P3	1.56663	0.458489
A_32_P81879	CST9	-0.976497	0.458489
A_23_P60627	ALOX15B	-0.7583	0.458489
A_32_P50144	LINC00595///LINC00856	1.51409	0.458489
A_23_P105691	GPRC5D	1.40882	0.458489
A_24_P306814	ASS1P9	-1.72871	0.458489
A_24_P662086	GAPDHP62///ANKRD46	-0.869702	0.458489
A_23_P214046	FBXW11	1.79776	0.458489
A_23_P211212	COL18A1///SLC19A1	0.973104	0.458489
A_32_P105397	SLC16A7	1.17374	0.458489
A_23_P300174	HEXD	-1.07592	0.458489
A_23_P65110	RACGAP1	-1.07394	0.458489
A_24_P217804	FGFR1OP	-1.50872	0.458489
A_23_P70102	SLC36A2	-0.824203	0.458833
A_23_P54206	TSHR	0.760715	0.458833
A_23_P79545	SUCLG1	-1.06494	0.458833
A_32_P216820	CCEPR	0.781012	0.458833
[truncated: 19,336 more rows]

## Sheet: LRC_vs_QSC
ProbeID (for detailed information on Probe-ID see Suppl. Table 3)	GeneSymbol	log2(LRC)-log2(QSC)	FDR-corrected p-value
A_23_P157299	AEBP1	5.85313	6.13411e-08
A_24_P190472	SLPI	-6.08554	1.60771e-05
A_23_P97990	HTRA1	4.05613	1.60771e-05
A_24_P49267	AZGP1P1	-3.92315	1.60771e-05
A_23_P71268	AZGP1	-4.33111	2.34821e-05
A_24_P382187	IGFBP4	4.19458	4.52903e-05
A_23_P149529	TACSTD2	-4.62098	8.03417e-05
A_24_P334130	FN1	5.94731	0.000105725
A_23_P99515	MEDAG	4.2487	0.000141129
A_23_P210465	PI3	-4.53393	0.000217638
A_23_P121646	SLC34A2	-5.11524	0.000230555
A_32_P82403	ANKRD11	3.16861	0.000297838
A_23_P142533	COL3A1	4.15092	0.000344941
A_23_P163787	MMP2	4.64923	0.000607116
A_23_P381945	KRT7	-4.06623	0.000607116
A_32_P131449	SPARC	2.98841	0.000765886
A_24_P55295	GJA1	3.434	0.00112366
A_23_P116898	A2M	5.69304	0.00112366
A_23_P18078	RARRES1	-4.92049	0.00155384
A_23_P134426	GPNMB	4.40161	0.00168884
A_24_P115183	CLDN4	-3.38434	0.00210479
A_23_P166848	LTF	-6.38597	0.00212729
A_23_P34126	BGN	2.90051	0.00240082
A_23_P218937	PCDHGC3	3.61571	0.00240082
A_23_P137391	ENO1	-2.42937	0.00240082
A_23_P49060	SPINT1	-3.51944	0.00240082
A_24_P265274	COL1A2	3.96381	0.00243907
A_24_P32895	PPIAP82	-1.93622	0.00267737
A_32_P231617	TM4SF1	-4.19162	0.00381382
A_23_P316012	RHOJ	2.6034	0.00581062
A_24_P82106	MMP14	3.79639	0.00593909
A_23_P150931	LMBR1L	2.89692	0.00609016
A_23_P86390	NRP1	3.37797	0.00615697
A_23_P141394	ARSG///WIPI1	2.29271	0.00676972
A_24_P119141	PROS2P	2.38094	0.00676972
A_23_P169437	LCN2	-4.34621	0.00806797
A_23_P38085	CARHSP1///LOC100130283	-3.24643	0.00860231
A_23_P170608	TSPYL2	3.12351	0.00860231
A_23_P316531	GPR25	-2.15261	0.00860231
A_24_P201702	CLEC2B	2.96097	0.00860231
A_23_P121795	SORBS2	-2.57677	0.00860231
A_23_P257043	GEM	3.95942	0.00860231
A_24_P410408	KRT83	-2.66212	0.00901534
A_23_P136777	APOD	4.42384	0.00901534
A_23_P214789	SNX9	2.60803	0.00903531
A_32_P103060	CNBP	2.30041	0.0101662
A_24_P385739	EIF5A2	1.53675	0.0101662
A_23_P363149	DKK3	2.42823	0.0101662
A_32_P14187	TFAP2A	-3.37213	0.0108243
A_24_P67395	KRT8P45	-3.11794	0.0111982
A_24_P347411	POSTN	2.75297	0.0114183
A_23_P107401	TIMP2	3.19454	0.0114183
A_23_P127721	P2RX3	-3.71782	0.0114183
A_24_P42136	KRT18P51	-2.68513	0.0127355
A_23_P361333	C3orf20	-2.1602	0.0131338
A_23_P200928	NID1	2.98165	0.014109
A_24_P257259	MOBP	-1.90531	0.0142547
A_23_P81103	SFRP2	2.76516	0.0150834
A_23_P138308	CD58	-3.07386	0.0161174
A_23_P64873	DCN	3.10649	0.0161174
A_32_P58977	COL6A1	3.44503	0.0168453
A_23_P329212	ETS1	-2.25295	0.0168453
A_23_P502343	ADAM33	2.40785	0.0177242
A_23_P436336	LINC00265	-2.73233	0.0177242
A_32_P203592	SMG1P6///SMG1P7	2.7066	0.0177242
A_32_P30320	SERPINH1	2.17441	0.0177242
A_23_P353865	KRT19P2	-2.34837	0.0177242
A_24_P307974	TAF8	-1.97599	0.0177242
A_24_P70993	CD99	2.9178	0.0177242
A_24_P489695	KRT8P41	-3.0514	0.0177242
A_23_P435407	GPC4	2.64799	0.0181375
A_24_P269327	LOC84214	-3.01609	0.0188217
A_24_P52887	ENDOU	1.63724	0.0201623
A_24_P358857	KRT8P24	-2.68173	0.0201623
A_23_P88404	TGFB3	2.7339	0.0206541
A_23_P165624	TNFAIP6	3.37527	0.0212376
A_23_P90089	GCDH	2.28379	0.0220122
A_23_P66798	KRT19	-2.42087	0.0226117
A_24_P56689	ZNF205	-1.51258	0.0230461
A_24_P268676	BHLHE40	-2.98236	0.0232837
A_24_P20807	PRR7	-1.45262	0.0235174
A_23_P36831	GPRC5A	-3.32972	0.0240089
A_23_P212696	FSTL1	2.65594	0.0241784
A_24_P937528	SNHG7	-2.64745	0.0253289
A_23_P126735	IL10	-2.4568	0.0260804
A_23_P62115	TIMP1	2.69459	0.0260804
A_24_P150580	RASL12	1.9964	0.0260804
A_23_P158593	COL5A1	2.387	0.0260804
A_24_P357836	KRT8P10	-2.63331	0.0267992
A_24_P276932	ATP6V1C2///PDIA6	1.81427	0.0267992
A_23_P90220	ZNF585A	2.00952	0.0268544
A_24_P250650	LOC112268423///RABL2A///RABL2B	3.21205	0.0268544
A_23_P393401	NPIPA8///NPIPA9///NPIPA1	3.04939	0.027573
A_23_P2492	C1S	3.42256	0.027573
A_23_P168669	CROT	1.68578	0.0278058
A_23_P110957	FOXF2	1.53201	0.0278995
A_24_P87824	ZMYND8	-3.01337	0.0297911
A_24_P11315	OLFML3	1.7507	0.0301127
A_24_P170283	LDHAP1	-1.82893	0.030355
A_23_P36562	ITGA5	2.15883	0.030355
A_23_P48596	RNASE1	-1.95168	0.030355
A_23_P102551	MALL	-3.33468	0.0306163
A_23_P380848	TXNDC17	3.15668	0.0306163
A_32_P532216	QARS1	-2.60104	0.0306163
A_24_P923765	MEX3D	-1.29286	0.0311554
A_24_P93321	KRT8P21	-3.19043	0.0313696
A_24_P99244	FGF7	2.67432	0.031843
A_23_P57667	PLXNA1	2.55847	0.031843
A_23_P133146	H2AZ1	2.24767	0.031843
A_23_P137856	MUC1	-3.54343	0.0322729
A_32_P216872	NPIPB14P	2.46187	0.0322729
A_23_P139682	PZP	2.34151	0.0322729
A_24_P942630	KDM6B	-1.48438	0.0322729
A_24_P87036	ANO1	2.11176	0.0322729
A_32_P67680	HSP90B1	1.90781	0.0325548
A_24_P898915	LOC729218	-2.043	0.0325548
A_23_P103672	NES	2.45121	0.0325548
A_23_P87727	CAPZA3	1.96943	0.0327368
A_23_P203577	RPL27A	1.46563	0.0329463
A_23_P98483	ZBED5	2.0576	0.0330825
A_24_P358328	TPI1P2	-2.16248	0.0339817
A_32_P306001	ELP4///PAX6	1.67053	0.0350823
A_24_P354689	SPOCK1	2.10741	0.0350877
A_23_P122052	GPX8	2.19466	0.0366909
A_24_P418216	KRT8P14	-2.41582	0.0366909
A_23_P361014	TSHZ3	2.96794	0.0378475
A_24_P230130	PPIAP49	-1.67162	0.0378475
A_23_P208369	ITPKC	-1.93457	0.0378475
A_24_P161403	PPIAP74	-1.69889	0.0378475
A_32_P138042	PGK1	-2.51675	0.0378475
A_24_P496297	HSD3BP3	-2.49634	0.0378475
A_23_P65609	GTF2A1	1.93964	0.0378475
A_32_P25838	TNFAIP2	-1.64756	0.0378475
A_32_P128603	MIR421///FTX	2.49913	0.0378475
A_24_P33140	TIMP3	2.43397	0.0378475
A_24_P194081	FXYD5	-2.74972	0.038406
A_24_P920188	ZNF24	-1.85629	0.0384141
A_23_P15369	CD300LB	2.55822	0.0394328
A_24_P623734	C2orf72///LOC112268432	1.54716	0.0394328
A_24_P307126	LDHAP3	-1.66545	0.0398174
A_24_P298179	CTSLP8	2.52329	0.0401809
A_23_P54313	CD276	3.64781	0.0401955
A_24_P247074	KRT8P37	-2.75272	0.0413857
A_32_P27558	ZNF605	1.44699	0.0413857
A_23_P401580	RMND5B	-2.00871	0.0427296
A_32_P40547	MEG3	2.31986	0.0427296
A_23_P300033	PDGFRA	2.57101	0.04289
A_32_P218734	COL5A2	2.74768	0.0430965
A_23_P88503	MESD	2.90118	0.0433913
A_23_P104193	ITGB1	2.05875	0.0439592
A_24_P365721	SLC6A14	-2.63477	0.0439592
A_32_P141338	ANXA1	-2.89374	0.0441241
A_24_P823219	CRYBB2P1	2.35773	0.0457852
A_23_P56630	STAT1	2.7507	0.0458962
A_32_P6868	WWTR1	1.7507	0.046194
A_23_P2920	SERPINA3	-3.72475	0.046194
A_23_P118967	LAMA1	2.54171	0.0464866
A_23_P163467	CCDC9B	-2.63927	0.0464866
A_23_P4782	CACNG7	-1.77712	0.0478108
A_24_P933037	ELAVL2	1.45223	0.0478108
A_23_P91619	MIF///MIF-AS1	-2.26956	0.0480569
A_23_P216579	PALM2AKAP2	2.77949	0.0480569
A_24_P35109	CLDN3	-2.46774	0.0495822
A_24_P244800	NDRG2	-3.89541	0.0501436
A_23_P106906	PPL	-3.08449	0.0501436
A_32_P132860	UNQ6494	1.86786	0.050644
A_23_P142974	ARHGAP25	1.87256	0.0517045
A_23_P126313	ADCY10	1.81002	0.052282
A_23_P23630	ACAP3	1.74517	0.0547504
A_23_P109677	PPIAP70	-1.61594	0.0547504
A_23_P99320	KRT18	-2.41569	0.0547504
A_32_P11372	FGF7P6	1.49263	0.0556312
A_23_P80389	TRMU	2.32934	0.0558177
A_23_P29555	SEC13	2.66925	0.0565945
A_24_P409071	MTERF4///SNED1	1.84774	0.0578994
A_23_P44724	CSRP2	1.64594	0.0591121
A_23_P384044	CNIH3	2.12042	0.0591121
A_24_P945194	PDCD6IP	1.68577	0.0591554
A_24_P188941	NPM1	1.56	0.0595251
A_24_P358474	KRT8P15	-3.02146	0.0595561
A_23_P36658	MGST1	-2.29233	0.0595561
A_23_P15864	MBD2	-2.64698	0.0595561
A_24_P247454	KRT18P19	-3.176	0.0596031
A_24_P233960	CELF3///SNX27	-2.01773	0.0600156
A_23_P118544	CLTC	2.36407	0.0600156
A_24_P306968	RPS11P7	-1.85635	0.0600156
A_23_P36724	FBXL14	-1.23808	0.060542
A_23_P139704	DUSP6	2.43609	0.060542
A_23_P71419	COPS5	-1.36531	0.060542
A_24_P95198	LOC107987135///PRRC2B	2.03094	0.060542
A_24_P367100	ASS1P8	-2.66532	0.060542
A_23_P216448	NFIB	-3.16671	0.0607248
A_23_P202448	CXCL12	1.4311	0.0613365
A_23_P429046	WASHC2A	2.58958	0.0613365
A_24_P383762	RASGEF1C	-2.2212	0.0613365
A_24_P319635	MCL1	2.95005	0.0613365
A_23_P369899	TMEM158	1.75017	0.0614063
A_24_P610945	KRT17P1///KRT17P2	-2.94526	0.0618147
A_23_P79221	ACVR1	1.94004	0.0618147
A_24_P103004	SLC20A1	2.86573	0.0618147
A_24_P102512	CABIN1	-1.66333	0.0618147
A_23_P115785	FANK1	2.56959	0.0618943
A_23_P88106	MCF2L	-2.35549	0.063405
A_23_P91104	KCNK3	1.6391	0.0635599
A_23_P217866	IFI16	2.41682	0.0654077
A_23_P15765	TNRC6C	1.40894	0.0654077
A_24_P323114	ANXA2P3	-1.61004	0.065763
A_23_P95879	RPL38	-1.60525	0.0668626
A_23_P377806	TNRC6A	2.08088	0.0668626
A_24_P320036	GNAT1	-2.28786	0.0668626
A_32_P44512	ST13P3	1.52765	0.0668626
A_24_P246943	PPIAP33	-1.53418	0.0668626
A_23_P20566	TPM2	2.25949	0.0668626
A_24_P261005	SMIM19	-2.4478	0.068862
A_32_P121234	S100A10	-3.19625	0.0689577
A_32_P63166	EIF4A1///SENP3-EIF4A1	1.59589	0.0696958
A_24_P286951	PLEKHS1	-2.48655	0.0696958
A_23_P1343	STAM	1.21792	0.0707482
A_23_P306867	NR4A3	1.7443	0.0710949
A_32_P69149	STEAP1B	2.21846	0.0710949
A_24_P323778	PPIAP1	-1.57903	0.0710949
A_23_P124327	NSD1	-1.92946	0.0716676
A_24_P303974	CDC123	2.15852	0.0716676
A_24_P362100	SKI	2.11576	0.0716676
A_23_P324327	GPRC5B	-2.82279	0.0716676
A_24_P177634	COX7A2P2	-2.52878	0.0716676
A_23_P134953	PLIN2	2.56149	0.0717573
A_23_P93787	HGF	1.93299	0.0717573
A_23_P144668	CMBL	1.38091	0.0717573
A_23_P12680	PSAP	2.20502	0.0717573
A_24_P52882	HRK	-1.33035	0.0717573
A_24_P454313	HNRNPA1	2.49685	0.0717589
A_24_P399490	KLK10	-2.90558	0.0721472
A_24_P88721	RABL2A	2.24563	0.0723245
A_24_P257151	CLK1	2.07077	0.0724741
A_23_P311087	ZNF281	1.66088	0.0726443
A_23_P67648	CAPNS1	-2.4025	0.0726443
A_24_P324465	H3C13///H3P4///HIST2H3PS2	-1.37701	0.0726443
A_24_P665504	LINC01000///LINC01001///LINC01061///LOC100132062///LOC100132287///LOC100133331///LOC101927999///LOC107987398///LOC729218///LOC729737	-1.90652	0.0726443
A_23_P127460	SIPA1	1.64988	0.0726443
A_24_P210406	KLF5	-2.39963	0.0740151
A_24_P86240	BMP2K	1.39516	0.0746909
A_24_P696270	ITPRIPL2	1.85536	0.0746909
A_32_P800179	CARD8	1.58203	0.0746909
A_23_P145681	ACTL6B	1.56187	0.0747443
A_32_P223786	ATP1B1	-1.69182	0.074773
A_24_P188377	CD55	-2.9603	0.0749697
A_23_P161940	SCGB2A2	-3.55965	0.0751486
A_23_P5983	PLTP	2.5516	0.0764703
A_24_P13311	SLC15A4	-1.8023	0.0764703
A_24_P296274	LINC00052	1.42726	0.0781406
A_23_P61529	GLB1	1.11309	0.0781406
A_23_P48130	IFT81	1.34371	0.0781406
A_24_P53976	GLUL	1.95166	0.0781406
A_23_P166023	PFDN4	-1.69755	0.0781406
A_23_P207245	TEKT3	-1.29073	0.0781406
A_24_P410363	EGLN1	1.38741	0.0792652
A_24_P311694	MAML1	1.40529	0.0802618
A_23_P303087	PTN	3.20765	0.0804885
A_32_P168442	HOTAIR	1.43329	0.0809929
A_32_P64716	DNAJC3-DT	1.36523	0.0809929
A_32_P44657	ST13P18	1.43757	0.0809929
A_23_P57784	CLDN1	-2.56292	0.0809929
A_24_P273742	TTC9	-2.27305	0.0809929
A_23_P50167	SLC39A6	1.26897	0.0809929
A_23_P121716	ANXA3	-3.02701	0.0812814
A_23_P94030	LAMB1	2.32519	0.0823972
A_24_P798709	NIPAL2	1.81881	0.0823972
A_23_P61100	RABEP2	-1.68676	0.0823972
A_23_P44291	CRTAP	2.05792	0.0823972
A_32_P104809	MRFAP1	1.93309	0.0825384
A_32_P197026	SLC25A37	-1.89283	0.0825384
A_23_P306956	ZNF566	1.5915	0.0825384
A_23_P117912	RHOV	-1.91683	0.0827658
A_23_P132910	RBM47	-1.35534	0.0827658
A_24_P186539	CD209	1.27244	0.0827658
A_24_P183375	PPP2CA	-2.56324	0.0831072
A_24_P95059	ZP3	2.22274	0.0835939
A_32_P13823	SEMA3B-AS1	1.93404	0.0835939
A_23_P373708	KRT18P55	-2.73211	0.0835939
A_23_P518	VTCN1	-2.86666	0.0835939
A_23_P122815	CALU	2.00853	0.0835939
A_23_P134935	DUSP4	-2.00296	0.0835939
A_23_P9926	TSPAN10	-1.4549	0.0835939
A_23_P141194	MRPL58	-1.71664	0.0835939
A_23_P215283	TAC1	2.63593	0.0835939
A_23_P111311	AKAP12	2.00147	0.0835939
A_23_P502413	SERPINB4	-3.1222	0.0841403
A_23_P69586	FAT1	1.96538	0.0849382
A_24_P367069	RPL5P22	1.63375	0.0859153
A_24_P307306	GAPDHP33///LINC00622	-1.37013	0.0859153
A_24_P300777	ADAM8	1.21557	0.0862194
A_32_P143377	TMEM30B	-2.47894	0.086945
A_23_P210210	EPAS1	1.95786	0.086945
A_24_P293192	FXYD3	-2.37351	0.086945
A_23_P320185	NDUFA11	-2.68781	0.086945
A_23_P84106	IL1RAPL1	1.51962	0.0870618
A_32_P113322	CLU///EPHX2	1.34227	0.0876554
A_24_P376483	HLA-A	-1.45089	0.0880744
A_24_P68229	FRYL	-1.48558	0.0880744
A_23_P405761	RRAS2	-2.05867	0.0886931
A_32_P60632	SDC4	-1.23469	0.0886931
A_24_P186994	MICOS10	2.55251	0.0897826
A_23_P94533	CTSL	2.01797	0.0900625
A_23_P362694	FDCSP	-3.26738	0.0907879
A_32_P63342	CTNNA1	-1.5732	0.0907879
A_24_P844100	KRT8P32	-2.10753	0.0912564
A_24_P68585	SHC1	2.62429	0.0912564
A_24_P256063	KRT18P65	-2.6614	0.0914076
A_24_P357468	TRAV8-2///TRAV8-4	-2.0545	0.091827
A_24_P392540	PPIAP78	-1.56677	0.091827
A_24_P393740	FYB1	1.45121	0.091827
A_32_P80678	ADAM9	-2.2615	0.091827
A_23_P148519	FAM156A///FAM156B	2.92686	0.0919416
A_23_P325690	ANKRD35	1.93625	0.0922707
A_23_P334186	MEF2D	2.46379	0.0922707
A_24_P340679	PPIAP19	-1.47338	0.0948463
A_24_P10731	MADCAM1	-1.19541	0.0956906
A_23_P155755	CXCL6	2.32328	0.0962659
A_23_P104188	ELF3	-2.58187	0.0962659
A_23_P218555	FOSL2	-2.15193	0.0963704
A_23_P7976	H1-4	-2.24948	0.0963704
A_32_P79178	ENO4///SHTN1	1.24779	0.0963704
A_24_P272761	CRB2///DENND1A	2.10549	0.0963704
A_23_P161190	VIM	2.32631	0.0969027
A_23_P28068	GTPBP3	1.90075	0.0969027
A_24_P307486	PPIAP9	-1.25484	0.0969027
A_23_P54573	ZFPM1	-1.25552	0.0969027
A_23_P106389	SEMA7A	2.72319	0.0969147
A_24_P93703	MMP19///TMEM198B	1.30109	0.0978828
A_32_P144220	HAUS2///MYL12BP1	-1.20568	0.0978828
A_23_P436476	RBM34	-2.10313	0.0987643
A_24_P549518	AHCYP3	-1.47888	0.099498
A_23_P130531	CDC37	2.4705	0.0996945
A_23_P34142	TCEAL9	2.03899	0.100042
A_24_P138022	FAM120A	-1.51043	0.100179
A_23_P2294	HELB	1.20689	0.100201
A_23_P23542	RPAP2	1.39265	0.100409
A_23_P138849	KAT5///RNASEH2C	2.10982	0.100409
A_32_P170879	PHLDB3	2.21228	0.101254
A_24_P114551	LPP	1.949	0.101254
A_24_P161725	CXADRP3	-1.62002	0.101749
A_23_P156687	CFB	-1.92154	0.101749
A_24_P319369	F11R	-1.98957	0.101749
A_32_P56525	TCAF1	1.87806	0.101782
A_23_P55632	SERPINB3	-3.05293	0.102169
A_23_P393697	RBM28	-1.22538	0.102933
A_23_P389391	SLC12A4	1.99911	0.105146
A_32_P49844	RHOQP2	2.22625	0.105324
A_32_P78575	RPS10///RPS10-NUDT3	1.3516	0.105667
A_23_P134755	TRPS1	-1.49672	0.108006
A_32_P95739	TPI1P1	-2.11665	0.108318
A_23_P213766	ANKH	2.31956	0.108318
A_23_P112478	NUDT2	-1.90366	0.108318
A_23_P137830	PPIAP35///MRPS17P1	-1.28874	0.108318
A_23_P207476	SPAG9	-1.65285	0.108318
A_24_P291814	COL12A1	2.66197	0.108318
A_24_P198598	PML	1.46752	0.108318
A_24_P341279	TRAK1	-1.8323	0.108318
A_23_P372923	FGFR1	1.93541	0.108318
A_23_P395426	DIDO1	-1.82895	0.108318
A_23_P212475	SHISA5	1.84889	0.108318
A_23_P137434	RNF11	1.58027	0.109931
A_32_P159320	INTU	1.61971	0.110116
A_23_P96990	NVL	-1.4728	0.110116
A_24_P662086	GAPDHP62///ANKRD46	-1.17264	0.110116
A_23_P128940	VCPKMT	2.053	0.110116
A_23_P35456	SH3PXD2A	3.29885	0.111029
A_32_P193079	RPS11	-2.16734	0.111029
A_24_P88690	SLC11A1	-1.0817	0.111029
A_23_P78543	AP1M2	-2.18769	0.111528
A_23_P107394	HES7	-0.898867	0.111528
A_24_P11384	ERRFI1	-2.53287	0.111528
A_24_P584463	KRT18P68	-2.63281	0.111528
A_23_P501515	HNRNPU	1.75523	0.111528
A_23_P124837	LRP1	2.45594	0.111745
A_32_P110942	COL4A1	1.72284	0.111745
A_23_P86682	MYOF	-2.58531	0.111745
A_23_P259413	CDV3	1.94385	0.111745
A_24_P320970	CARNMT1	1.37121	0.111745
A_24_P117902	OSBPL10	-1.25497	0.112029
A_23_P147782	SCRT1	1.36632	0.11228
A_32_P41065	TMCC1	1.28854	0.11228
A_32_P207390	ITM2B	1.52268	0.11228
A_24_P341476	PPIAP51	-1.18182	0.112436
A_23_P42087	BPHL	1.6405	0.112613
A_32_P19135	MIA-RAB4B///RAB4B///RAB4B-EGLN2	2.13018	0.112613
A_23_P372874	S100A13	-2.03381	0.11406
A_23_P129144	GCOM1///MYZAP	-1.34815	0.115302
A_23_P70539	HLA-C	-1.84751	0.115361
A_23_P143845	TIPARP	-1.85235	0.115361
A_24_P105733	TNS1	1.55532	0.115361
A_32_P90385	DTNB-AS1	1.51913	0.115361
A_23_P138835	CAPN1	-3.15627	0.115361
A_24_P910733	CCDC50	-1.31519	0.115361
A_23_P328740	NEURL3	-1.18959	0.116057
A_24_P367289	DDR1	-2.51654	0.116315
A_32_P61538	AHCYL1	1.38456	0.116373
A_23_P134366	ETV1	1.65567	0.116373
A_24_P388659	ARHGAP24	1.88665	0.116671
A_23_P376449	CTSLP6///CTSLP4///CTSLP1	1.35701	0.116671
A_24_P932293	ZSWIM8	-2.10493	0.116671
A_23_P76218	DCD	1.23666	0.116671
A_23_P305863	MUC5B	-2.5817	0.116671
A_23_P102060	ITPRID2	1.63346	0.116671
A_32_P44568	CLCN3P1///LDHAP4	-1.71268	0.116671
A_23_P9756	PUF60	1.8217	0.116671
A_24_P375962	SERPINH1P1	1.91666	0.116671
A_23_P357936	ASTN2	1.67141	0.116671
A_24_P348594	UPK3A	1.31525	0.116671
A_24_P937582	RNASEH1	1.90324	0.116671
A_24_P117323	KLHL22	1.80242	0.116865
A_23_P135273	DNM1	2.16289	0.116865
A_23_P410982	PGAM4P1	-1.60743	0.117193
A_23_P204941	GJB2	2.72391	0.118196
A_23_P59358	CEP57L1	-1.82133	0.118196
A_32_P411592	MBD6	-2.15614	0.11838
A_23_P32253	NFIL3	2.03548	0.11838
A_23_P208119	PSTPIP2	-1.16248	0.118595
A_24_P188116	ANKRD2	1.17638	0.118645
A_24_P100605	RALGAPA2	-1.98197	0.118645
A_23_P154667	FKBP1A	1.76974	0.11902
A_23_P95080	CTNND1///TMX2-CTNND1	-1.44592	0.119457
A_23_P43283	ADGRA2	1.88431	0.119856
A_32_P8365	MAU2	-1.94047	0.119915
A_23_P25706	CLMN	-1.53887	0.120762
A_23_P78302	NFE2L1	2.18095	0.120762
A_23_P414793	CP	-1.33335	0.12192
A_23_P80752	PLXND1	1.50417	0.122064
A_32_P149011	ID1	-2.63643	0.122064
A_32_P67544	OIP5-AS1	1.11886	0.122064
A_23_P27332	TCF4	1.9097	0.122064
A_24_P223518	FKBP9	2.38417	0.122064
A_24_P326175	WIPI2	-1.3332	0.122064
A_23_P97923	PHYHIPL	-1.71849	0.122725
A_23_P90375	TMEM259	1.28409	0.122725
A_23_P339652	TAS2R40	-1.30682	0.122725
A_23_P251499	PCOLCE	2.52276	0.122725
A_23_P4494	DSC2	-2.14004	0.122819
A_24_P230288	HLA-G	-1.69251	0.122854
A_32_P105465	SHROOM4	1.29947	0.123203
A_24_P927189	OXNAD1	1.17056	0.123203
A_23_P251173	EIF2AK1	-2.05658	0.123203
A_32_P171571	ST8SIA5	1.41106	0.123914
A_24_P504405	SNRPF	1.65958	0.123914
A_23_P209227	CACNB4	-1.22097	0.124213
A_24_P388536	WDR82	1.89366	0.124517
A_24_P300952	APLP2	2.24202	0.124623
A_24_P844984	PIGR	-1.71122	0.124638
A_32_P60065	F2RL2	2.27285	0.124725
A_23_P59005	PSMB8-AS1///TAP1	-1.919	0.124725
A_24_P217848	H2AC15	-1.59946	0.124725
A_32_P123027	EID1	1.7835	0.124906
A_23_P45361	GLUD2	1.42675	0.12596
A_23_P308763	FARP1	-2.23008	0.126447
A_32_P32061	C2orf27A	1.97781	0.126925
A_24_P686014	KRT18P9	-1.89304	0.127265
A_23_P335661	SAMD4A	-1.14946	0.127555
A_24_P93736	EHMT1	-1.05412	0.127862
A_23_P369447	FGF7P3///FGF7P6///GLIDR///LOC102724238///LOC554249	1.62224	0.128046
A_32_P143245	CENPW	-3.03142	0.128367
A_32_P123652	TSPAN33	-2.11794	0.129084
A_32_P214795	MDH2	-2.12773	0.129287
A_23_P433016	FBLN1	1.65699	0.129287
A_23_P133814	H3C3	-1.44518	0.129287
A_23_P325075	RNGTT	1.80155	0.129396
A_32_P380675	GRIP2///SLC6A6	1.27914	0.131179
A_23_P114968	PTGFRN	1.7292	0.131454
A_23_P33364	SH3D19	1.45207	0.131454
A_23_P141730	DSG2	-1.91251	0.131454
A_24_P102315	KIAA1755	-0.992598	0.131454
A_32_P133884	TUSC1	-1.16125	0.131454
A_23_P108574	NDUFAF7///PRKD3	-1.543	0.131454
A_23_P383227	S100A1	-2.17296	0.131454
A_24_P101694	RPL5P4	1.52419	0.13205
A_23_P3042	PPP2R5E	-1.11154	0.132086
A_24_P390060	IQCD	-1.61552	0.132086
A_32_P87703	GGCX///MAT2A	1.50421	0.132421
A_23_P72411	CYP4X1	1.91222	0.132758
A_23_P378926	ADRA2B	1.61837	0.133691
A_24_P102043	NACA	-1.51122	0.133778
A_24_P396660	GSTM4	1.21388	0.133889
A_23_P101392	TMEM38A	-1.55755	0.133889
A_23_P217015	SET	-2.0387	0.134701
A_24_P303199	ARL15	1.25519	0.134701
A_23_P28307	ASS1P2	-2.09431	0.134701
A_23_P19482	DDAH2	-1.41962	0.134701
A_23_P163173	CIDEB///LTB4R2	-1.44928	0.134701
A_24_P273157	OBSCN	1.6964	0.134701
A_23_P56197	CRLF1	1.03522	0.134701
A_23_P35252	C8B	1.18802	0.134701
A_24_P278367	ACTR1A///MFSD13A	-2.29825	0.134701
A_23_P70387	APOBEC2	-1.60506	0.134701
A_24_P258633	TUBB3	-1.28047	0.134701
A_24_P932887	SPOCD1	1.35871	0.135158
A_23_P92983	BHMT2	1.6715	0.13516
A_24_P135489	TSPAN14	1.33236	0.13516
A_24_P116669	CANT1	2.1949	0.13516
A_23_P109345	PTTG1IP	-1.60508	0.135451
A_23_P68700	DNAJC28	1.04558	0.135451
A_23_P12168	PSMD4	2.21255	0.135451
A_23_P41789	SLC27A6	1.75255	0.135451
A_23_P166548	TRABD	-1.1011	0.137619
A_32_P17182	THBS1	2.43702	0.13873
A_24_P206305	MICALL2	1.5943	0.13873
A_32_P195461	ARRDC3	-1.43039	0.13873
A_23_P126248	RNF186	1.44999	0.13873
A_23_P350059	PFN1P8///PFN1P2///PFN1P6///PFN1P4	1.3071	0.13873
A_23_P166459	LGALS1	2.88665	0.13873
A_23_P200829	SRGAP2	1.1641	0.138748
A_23_P431933	CAMKK1	2.20635	0.138748
A_23_P344694	AFDN	-1.11578	0.139005
A_24_P247699	PRRC2C	1.32224	0.139048
A_23_P332316	ARRDC1	-1.84853	0.139048
A_23_P202458	ZNF22	1.5266	0.139064
A_23_P304446	PHKG1	-1.62258	0.139102
A_23_P75056	GATA3	-2.07281	0.139102
A_23_P25525	GTF3A	1.95199	0.139212
A_23_P33886	TIMM17B	-1.62291	0.139513
A_23_P131020	GATAD2A	-1.5452	0.139513
A_23_P78248	KRT23	-2.45413	0.139513
A_23_P503233	EDARADD	-1.06847	0.139513
A_23_P91081	EPCAM	-2.28146	0.139513
A_24_P60441	EVC	2.00077	0.140215
A_24_P381838	MAN2A2	1.20929	0.140215
A_23_P1638	RBM4B	1.65709	0.140215
A_23_P59855	ZNF138	1.54548	0.140215
A_23_P398449	VNN3	-1.64456	0.140215
A_23_P215484	CCL26	1.66459	0.140247
A_23_P218675	WFDC2	-2.82128	0.141219
A_23_P9144	UHRF2	1.18514	0.141219
A_24_P350060	KRT18P42	-2.76792	0.14217
A_24_P285831	NDUFB5	-1.95474	0.142193
A_23_P128828	BCL2L2-PABPN1///PABPN1	1.83953	0.14296
A_23_P214091	LYPLA1	-2.09413	0.143006
A_23_P64247	TTC17	1.42222	0.143536
A_23_P44235	HNRNPUL2	1.8156	0.145498
A_23_P171074	ITM2A	2.01216	0.14719
A_23_P24515	ACAT1	1.76917	0.147228
A_23_P407840	FNDC1	1.3675	0.147762
A_32_P3113	MARCHF2	1.52039	0.147762
A_23_P213508	PCSK1	-0.98847	0.147762
A_24_P604649	PGK1P2	-1.70519	0.147762
A_24_P935667	LRRK1	1.14745	0.147787
A_23_P142697	TTLL4	-2.19445	0.148471
A_24_P106542	RSPO3	1.93173	0.148471
A_24_P745352	KRT8P49	-2.3875	0.148471
A_32_P193952	FAM66B	1.51704	0.148705
A_23_P418083	LCA5	1.70831	0.149642
A_32_P25809	RPL5P28	1.26188	0.150282
A_23_P151267	LIMA1	1.28447	0.150282
A_23_P72001	PHYHD1	-1.28719	0.150748
A_23_P89030	C16orf95	1.69751	0.150748
A_32_P45168	MEIS3P1	2.02415	0.151328
A_23_P433785	P2RX5	-1.37282	0.152268
A_32_P200238	UCA1	-1.81489	0.152268
A_24_P828054	RPL10P2	-1.8465	0.152304
A_23_P85693	GBP2	-2.45841	0.152563
A_32_P79492	JRK	1.34897	0.152563
A_23_P32233	KLF4	-2.31038	0.153508
A_24_P408341	CRYZL1	1.26157	0.154431
A_23_P152548	SCPEP1	2.14651	0.154483
A_24_P860797	PAIP2B	-1.516	0.15467
A_32_P87013	CXCL8	1.09549	0.15644
A_23_P414913	GLIPR2	1.35014	0.156994
A_23_P75310	ARHGAP22	1.79071	0.156994
A_23_P157128	SKAP2	-1.02165	0.157309
A_24_P42517	KDELR2	1.5918	0.157309
A_23_P119448	MIR6804///PPP6R1	1.49685	0.157479
A_24_P246573	KAZN	1.25302	0.157479
A_32_P827528	S1PR2	2.26461	0.157607
A_23_P36888	PCED1B	-1.06955	0.157607
A_24_P11737	LINC01123	-1.60499	0.157607
A_23_P165608	SEMA4F	1.13875	0.158627
A_23_P141606	BLMH	1.80393	0.158627
A_24_P255874	HCG4B	-1.5545	0.158627
A_24_P330773	CALCOCO2	1.33506	0.158627
A_24_P263767	HLA-J	-1.69411	0.158627
A_24_P67976	GGNBP2	1.49459	0.159422
A_23_P14957	CDR2	1.44803	0.159422
A_23_P384857	RPLP2P1	-1.69531	0.159422
A_24_P162293	ERC1	2.11471	0.159422
A_23_P400843	LRCH3	-1.38168	0.159759
A_23_P374782	SH3KBP1	1.289	0.159805
A_32_P231250	CD24	-1.94212	0.160637
A_23_P94517	BRINP1	1.66156	0.162731
A_23_P18267	NPRL2	-1.40194	0.162731
A_23_P319640	LBX2-AS1	1.30966	0.162731
A_24_P110101	PPP1R11P1	-1.41426	0.162731
A_23_P69030	COL8A1	1.07714	0.162731
A_23_P16743	MGAT5	-1.27937	0.163788
A_32_P202913	HDAC2	1.19912	0.164052
A_23_P151459	MYCBP2	1.74785	0.164052
A_24_P167668	LTBP2	1.93729	0.164052
A_23_P132121	SIK1B	-1.85521	0.164052
A_23_P129209	IDH2	-3.16734	0.164052
A_23_P13338	INTS5	1.84405	0.164052
A_24_P912204	MIDN	-1.31834	0.165125
A_23_P376497	IGFBP5	2.87576	0.165125
A_23_P126057	SCP2	1.67238	0.165125
A_23_P10121	SFRP1	-2.06368	0.165125
A_32_P820503	FTH1P11	-1.0804	0.165778
A_24_P323425	DZANK1	1.27522	0.165797
A_24_P171274	LOR	-1.07012	0.165797
A_23_P37275	CGRRF1	1.08259	0.165797
A_24_P378788	SLC35E1	-1.91604	0.165844
A_23_P206707	MT1G	1.43354	0.165849
A_32_P132477	TPI1	-2.05146	0.166727
A_24_P152094	PPIAP26	-1.31617	0.167621
A_32_P117758	LOC100996660///LOC102723851///LOC102724956///LOC105371848///TBC1D3G	-1.87248	0.167621
A_24_P332541	EIF2S3B	-1.55884	0.167621
A_23_P64372	TCN1	-2.25216	0.167621
A_23_P35230	CD46	-2.01333	0.167621
A_32_P185229	ATP8B2	1.48844	0.167621
A_24_P938293	HES1	-1.61295	0.167621
A_24_P143492	BCAS4	1.40535	0.167621
A_24_P107277	DRAP1	1.90713	0.16816
A_24_P40737	PRLR	1.1405	0.16816
A_23_P97736	NCDN	2.18114	0.16816
A_23_P49849	SEZ6	1.29207	0.169557
A_24_P914062	RORA	1.8104	0.170654
A_23_P70991	AIMP2///EIF2AK1	1.71054	0.171155
A_24_P19677	IFNLR1	1.24385	0.171155
A_23_P8083	LY6G6C	1.39904	0.171826
A_24_P350223	SHC4	1.50847	0.171826
A_23_P425704	MED1	1.26691	0.172393
A_32_P136776	NR2F2-AS1	1.10104	0.173369
A_23_P139476	CD63	2.39215	0.173369
A_24_P392436	RPL23AP86	-1.05961	0.173379
A_24_P220485	OLFML2A	1.69058	0.173379
A_32_P71744	RCAN3	-1.12059	0.173379
A_24_P228149	KRT13	-1.79141	0.174164
A_23_P51781	TRNAU1AP	-1.86266	0.174164
A_24_P205364	SHMT1	-2.19138	0.174763
A_24_P356130	MAP2K5	-1.68371	0.174763
A_24_P118361	KRT19P3	-1.43546	0.174763
A_24_P313180	ERG28	0.953516	0.174814
A_24_P288116	PIK3C3	1.15275	0.175274
A_32_P11216	GTF2IP20///LINC00999///LINC01061///LOC107985355///LOC729218	-1.14336	0.175984
A_24_P252155	ADGRF1	-1.69278	0.17615
A_23_P97573	PRPF3	1.6802	0.176653
A_23_P37137	DNAJC8	1.91517	0.176655
A_23_P161522	TMEM134	1.60839	0.177709
A_23_P97274	SCAMP3	-0.884066	0.177744
A_32_P215745	TNC	2.17309	0.177744
A_23_P52402	PITRM1	-2.3696	0.177744
A_23_P35114	PLEKHO1	1.26726	0.177744
A_23_P119683	MIER2	1.51385	0.177744
A_24_P349580	PGAM1P7	-1.79034	0.177772
A_23_P80648	MFN1	1.32909	0.17779
A_24_P65597	RPS19	-1.46092	0.17779
A_23_P340457	COPS4	2.04435	0.177896
A_32_P190294	C1QTNF3///GUSBP1	2.01888	0.17805
A_23_P326325	TBC1D32	1.08969	0.17805
A_23_P327483	SPATA6	-1.22907	0.17805
A_32_P66148	CST3	1.38437	0.178622
A_23_P24796	FAM160A2	1.72441	0.179154
A_24_P288448	RASSF2	1.31322	0.179999
A_24_P319942	KCNAB1///SSR3	2.41816	0.179999
A_24_P85317	CHD2	1.29952	0.180497
A_24_P264106	RPL23AP77	-1.16166	0.180497
A_23_P53856	N4BP2L2	-1.72789	0.180497
A_23_P36905	MLNR	1.17936	0.180497
A_32_P184092	PGAM1	-2.67169	0.181183
A_24_P289420	WASHC2A///WASHC2C	1.88026	0.181244
A_24_P245322	PRKAR1A	2.42631	0.181444
A_24_P216313	ERGIC3	-2.14735	0.182452
A_24_P192978	KLHL35	-1.24928	0.183087
A_23_P258190	AKR1B1	1.63111	0.183659
A_23_P168974	SDCBP	1.59032	0.183659
A_23_P352950	PNMA5	1.25656	0.183659
A_24_P93111	KRT8P36	-1.03082	0.18606
A_23_P152804	NME1	2.36158	0.18606
A_24_P51683	CDK5R2	1.20487	0.18606
A_24_P593036	LINC00673	-1.88107	0.18606
A_24_P8109	ANO9	1.38547	0.186219
A_24_P18190	HSPA5	1.97648	0.186756
A_24_P387158	ALYREF	1.33743	0.187276
A_24_P72139	GTF2H2///NAIP	1.43695	0.187276
A_24_P794122	LOC100996720///LOC100996740///LOC105378954	-2.06512	0.187276
A_23_P88470	TRPM7	1.78709	0.187897
A_23_P168584	POMZP3	2.27592	0.188281
A_32_P129689	DICER1	-1.87725	0.188281
A_23_P154345	HIBCH	1.25353	0.188849
A_32_P226338	PSMA5	1.44278	0.188849
A_23_P8834	EPHX2	-1.23902	0.188867
A_23_P46369	RAB13	1.27607	0.188902
A_24_P557019	PGPEP1	1.4024	0.189516
A_24_P333106	LOC107984628	-1.03324	0.189516
A_23_P57497	MYH9	-1.80277	0.189516
A_24_P917711	PRKAB2	1.398	0.189516
A_23_P161280	SPOCK2	-1.37665	0.189516
A_23_P94762	ZNF354B	-1.11012	0.189712
A_24_P233944	CEPT1	-1.55089	0.189712
A_24_P218074	ZNF467	-0.955622	0.189883
A_32_P52414	RASSF10	1.14675	0.19048
A_32_P163739	KIAA1257	-1.49456	0.192231
A_24_P337504	C5orf24	1.64576	0.193258
A_23_P141415	MYCBPAP	-1.12021	0.193354
A_23_P47565	LDHA	-1.00281	0.193798
A_23_P125033	KCNAB3	1.3878	0.193798
A_24_P178877	KIAA2012	-1.12294	0.193798
A_32_P501400	TCP1P1	1.18282	0.194665
A_23_P70785	CRYBG1///RTN4IP1	-1.48442	0.194665
A_24_P250922	PTGS2	1.31528	0.194762
A_23_P60591	DNAJC7	2.27025	0.194762
A_23_P139841	KCNC2	0.969536	0.194762
A_23_P106844	MT2A	2.54304	0.194762
A_23_P140830	ELMO3	-0.893505	0.194762
A_23_P201628	LAMC1	1.58511	0.194762
A_23_P25163	MRPL42	2.17317	0.194762
A_24_P146683	MSMB	-1.46717	0.194762
A_32_P184448	CCDC178	-1.01543	0.194762
A_32_P20697	CLK3	-1.66089	0.194762
A_32_P210717	COMMD6	1.53549	0.194762
A_23_P115645	CELF2	-1.83121	0.194762
A_23_P90436	COMP	1.54892	0.194762
A_24_P169234	ZAP70	-1.43955	0.194762
A_23_P369343	KLK8	-1.91826	0.194762
A_24_P109272	ADD1	-1.16729	0.194762
A_23_P160559	ECM1	1.39381	0.194762
A_32_P2730	LOC105371453	1.20918	0.195086
A_23_P365189	CAMTA2	-2.10257	0.19601
A_32_P35047	LINC00944	1.51658	0.196867
A_24_P232763	ZC3H13	1.57907	0.196867
A_23_P379026	GTPBP2	-1.1674	0.196867
A_23_P78014	TUBG2	1.66822	0.196867
A_23_P1029	MFAP2	1.56041	0.196867
A_32_P208856	RPL10P1	-1.51712	0.196867
A_23_P200524	AK4	-1.73253	0.196867
A_24_P277747	CNPY3	-1.03641	0.197367
A_24_P925647	LINC00899	-0.98119	0.197367
A_23_P209183	COLGALT1	1.26807	0.197367
A_32_P128496	SRP9	1.18504	0.197548
A_32_P53603	SHISA8	1.31718	0.197949
A_23_P98294	SLC29A2	-1.51251	0.198597
A_24_P482017	PKM	1.8219	0.198597
A_24_P372189	CCN4	1.48592	0.198813
A_24_P567454	RNF168	1.09428	0.198839
A_23_P347048	SGPP1	-1.18324	0.198893
A_23_P24987	TSPAN31	-1.21266	0.199204
A_23_P428326	TBC1D16	1.64401	0.199316
A_24_P390055	USP30	-1.66005	0.199316
A_24_P289029	TBC1D5	-2.04455	0.199316
A_24_P116233	SPRYD7	1.17399	0.199316
A_23_P28730	ZNF512B	-1.19762	0.199316
A_32_P56618	LINC01001///LOC100132062///LOC100132287///LOC100133331///LOC101927999///LOC729218///LOC729737	-1.41792	0.199316
A_24_P403417	PTGES	2.14469	0.199316
A_24_P253318	ACTR10	2.17616	0.199316
A_23_P390116	SPATA13	-1.27975	0.199316
A_24_P679997	FBN1	1.45031	0.199316
A_24_P8721	H2AC20	-1.39212	0.199316
A_23_P68006	IL1R1	2.00298	0.199316
A_23_P315364	CXCL2	1.34593	0.199316
A_23_P71433	UBE2W	1.20489	0.199316
A_24_P358606	ASS1P10	-1.66385	0.199316
A_23_P209904	GPC1	1.62858	0.199316
A_24_P111271	PLA2G2D	0.913731	0.199316
A_23_P129587	ZNF75A	1.23536	0.199316
A_24_P357518	LOC101928663	-1.20775	0.199316
A_23_P161628	MUS81	1.12048	0.199316
A_23_P164284	CLDN7	-1.64722	0.199316
A_24_P108738	SCARF2	-0.973105	0.201532
A_23_P130961	ELANE	-1.19727	0.201739
A_23_P146237	XPO7	-1.72509	0.201739
A_23_P310439	CRYGN	1.46895	0.201739
A_23_P39590	XDH	-1.91923	0.202171
A_23_P70448	H1-1	-1.1294	0.202171
A_23_P204484	RAB35	1.94752	0.202171
A_23_P346884	RBPJL	1.36838	0.20274
A_24_P389959	COPZ1	1.60553	0.203041
A_23_P58031	MAP3K13	1.19213	0.203041
A_23_P167040	PDIA5	1.85793	0.203041
A_23_P8339	MRPL18	1.55737	0.203041
A_24_P75072	SMUG1	-2.13085	0.203041
A_24_P270044	CLMP	1.45749	0.203041
A_24_P263297	CALHM3	-0.864855	0.203041
A_23_P109593	TBC1D22A	-1.81923	0.204406
A_24_P517901	HNRNPA1P51	1.41025	0.204406
A_24_P308029	HSPB6	1.39178	0.205226
A_23_P145289	GNL1	1.53844	0.205226
A_24_P129107	NKD2	-1.20114	0.205226
A_23_P333934	MSLNL	-1.47078	0.205226
A_23_P15844	BRIP1	-0.98187	0.205226
A_23_P37624	ADAMTS7	1.39511	0.205226
A_23_P97906	CNNM2///NT5C2	-1.52477	0.205226
A_24_P731549	FNDC10	-1.12669	0.205226
A_24_P365753	NKAPP1	1.74057	0.205226
A_24_P50707	RPS4XP19	1.1462	0.205226
A_23_P155103	ADSL	-1.71624	0.205226
A_32_P63324	POC1B-AS1	1.22179	0.205538
A_23_P12992	TRMT112	2.15685	0.205538
A_24_P289106	WASHC1	-1.17622	0.205538
A_32_P26017	PSMB5	1.34414	0.205538
A_24_P64442	EHF	-2.04802	0.205538
A_23_P144071	COL7A1	1.90284	0.206142
A_23_P309396	RP1L1	1.34912	0.206142
A_23_P336796	GXYLT1	1.11287	0.20617
A_32_P112279	CHTF8///DERPC///HAS3	-1.23321	0.206416
A_23_P350551	C12orf57	2.18737	0.206531
A_23_P110787	SCAMP1	-1.16114	0.206531
A_24_P236091	ENO2	-1.39079	0.206531
A_23_P155179	ISY1	-1.13466	0.206531
A_32_P24372	TBC1D3P2	-1.54585	0.206531
A_23_P132294	GGA1	1.2733	0.206531
A_32_P222961	SPIN4	1.38163	0.206531
A_23_P171132	EDA2R	1.12871	0.206531
A_24_P86993	JAM3	1.57456	0.206531
A_24_P798431	SMIM14	2.02698	0.206531
A_24_P236935	KLK6	-2.20645	0.206531
A_24_P122337	SRPX2///SYTL4	1.54432	0.206683
A_23_P150053	ACTA2	2.6008	0.207274
A_23_P432591	CCDC125	-1.38503	0.208166
A_23_P72853	MFSD5	-1.41222	0.208166
A_23_P156209	ZNF622	-0.899485	0.208822
A_23_P147046	EPHA3	-1.11693	0.208822
A_23_P142506	GADD45B	-1.08893	0.209124
A_23_P389907	ATXN2	-1.81899	0.209124
A_24_P74374	CTSA	-2.12617	0.209315
A_23_P208595	LDLR	-1.77486	0.209315
A_23_P33256	GP9	1.40144	0.209766
A_23_P476	MPZL1	-1.81852	0.209888
A_32_P125771	RGS22	-1.42277	0.209888
A_32_P78936	PRR35	-0.973881	0.209888
A_32_P51988	IGHV3-53	1.27057	0.209888
A_24_P91035	H3-3B	-1.97132	0.210156
A_23_P68401	CTNNBL1	1.79944	0.210156
A_24_P112447	ENTPD7	1.48321	0.210519
A_23_P98532	ZDHHC5	2.03751	0.210572
A_23_P149301	H2AW	-1.42927	0.210572
A_24_P230057	KRT18P49	-1.61164	0.210783
A_23_P21644	HSD17B11	1.1239	0.210783
A_23_P170464	RNF208	1.12373	0.210783
A_24_P29445	TMEM14B	-2.07956	0.210783
A_32_P24585	SH3PXD2B	2.26234	0.210783
A_23_P37265	AP5M1	1.37913	0.210783
A_23_P139123	SERPING1	1.55575	0.210783
A_24_P38387	NDRG1	-2.95471	0.210783
A_24_P194000	SAE1	-1.17487	0.210783
A_23_P328069	HPS1	0.998221	0.210783
A_24_P333663	MAPK6	1.57154	0.210783
A_24_P110770	MYO1G	-1.02558	0.210783
A_23_P140760	ADGRG3	-1.65704	0.210806
A_32_P5040	NOTCH2NLA///NOTCH2NLB///NOTCH2NLC	1.58763	0.211094
A_24_P229350	FMNL3	1.91291	0.211689
A_32_P25419	SELENOP	-1.26273	0.211689
A_23_P117694	CORO2B	1.38503	0.211776
A_32_P324933	LOC107984561///TMEM272	1.28011	0.212186
A_23_P34606	MTOR	1.22973	0.212875
A_24_P94351	C1orf56	1.57059	0.212947
A_23_P143958	RPL22L1	2.7107	0.213427
A_24_P20814	KHDC1P1	1.33905	0.213427
A_32_P82475	SNHG10	1.46232	0.214765
A_23_P116235	MDK	1.38701	0.214765
A_24_P140621	CCNJL	-1.02406	0.215203
A_32_P829	LINC00837	-1.31859	0.215203
A_32_P4495	ABCF1	1.5694	0.215203
A_23_P132486	OXSM	0.920557	0.216748
A_23_P167818	FAM184A	1.04431	0.216748
A_24_P374319	RAP2C	1.01556	0.216748
A_24_P890995	KRT8P26	-1.92094	0.216748
A_32_P56415	CALM1	-1.18849	0.216748
A_24_P150803	PRSS8	-2.09013	0.216748
A_24_P126587	ZNF445	1.08985	0.216748
A_24_P236235	FLRT2	1.31951	0.216877
A_23_P205959	ALDH1A3	-2.06165	0.217151
A_23_P358957	CAMKK2	1.57327	0.217703
A_23_P367816	SNX29	0.893939	0.218929
A_23_P253412	MRPL50	2.15113	0.219442
A_24_P388622	STX18	1.54545	0.219442
A_23_P346302	ZMAT2	1.37667	0.219442
A_23_P46907	MICU1	1.76606	0.219442
A_23_P215328	SFRP4	1.08292	0.219962
A_32_P169003	LINC02087	1.19982	0.219962
A_23_P119295	ECSIT	-1.2554	0.219962
A_23_P152791	SLC16A6	1.30617	0.220148
A_23_P48001	PPIAP8	-1.11491	0.220148
A_23_P34637	REN	1.15581	0.220599
A_23_P23048	S100A9	-3.35614	0.221549
A_23_P25030	HSD17B6	1.24353	0.221707
A_23_P47924	PTPRR	-1.09731	0.221873
A_23_P25534	VWA8	1.48061	0.221873
A_32_P224040	DEGS2///EVL	1.1474	0.222158
A_23_P348253	CDHR3	1.05248	0.222158
A_23_P300847	DIO3OS	-0.852786	0.222158
A_32_P184367	SNORA70C///SNORA70G///RPL10P12///RPL10P3	-1.91892	0.222258
A_24_P384779	PRKAG2	1.46359	0.222831
A_24_P274073	ABCB10	-1.11637	0.222831
A_24_P406006	LPCAT1	-1.53159	0.222831
A_23_P256948	MSC	2.0919	0.223061
A_32_P725839	RPL10P5	-1.18931	0.223061
A_23_P393620	TFPI2	2.33935	0.223061
A_23_P42802	PDIA4	2.03321	0.223155
A_23_P357104	ANXA6	1.75271	0.223651
A_23_P79043	TMEM147	-1.83923	0.223656
A_23_P40936	MRPS25///NR2C2	0.980722	0.223656
A_23_P170667	ASPHD1	1.13893	0.223656
A_23_P1722	C11orf52///HSPB2-C11orf52	-1.97889	0.223881
A_24_P142983	PI4KA	1.6193	0.225098
A_24_P152743	TMC6	-1.18119	0.225098
A_32_P139113	GPRIN3	-1.25637	0.225583
A_23_P108604	MAP4K4	2.03776	0.22623
A_23_P107894	YIPF2	-1.31259	0.2267
A_23_P427622	SPPL3	-1.74972	0.2267
A_24_P115762	CTSC	2.36738	0.2267
A_23_P425066	CRYBB2///CRYBB2P1	2.42814	0.226849
A_23_P259490	MXD4	1.22782	0.226849
A_23_P431971	CRTAC1	-0.918595	0.226849
A_32_P225604	RPL5P34	1.20534	0.226849
A_24_P610405	TGFBI	-1.8981	0.226849
A_23_P29655	C3orf14	1.68942	0.226849
A_23_P156497	ELOVL5	1.68044	0.226849
A_23_P138426	USP6NL	-1.451	0.226849
A_23_P338505	FAAP24	1.05805	0.226849
A_24_P937468	CSNK1G3	-1.16468	0.226849
A_23_P137578	FBXO28	-1.12994	0.227376
A_23_P380917	SEC11A	1.99955	0.228024
A_23_P46606	LPGAT1	-1.28576	0.2286
A_23_P51187	FAAP20///PRKCZ	-1.19841	0.228614
A_23_P208540	NDUFA3	-1.48789	0.228614
A_24_P892542	LARGE-AS1	0.98922	0.228783
A_24_P791040	FBXW2	1.28192	0.228783
A_23_P120194	ORMDL1	1.48187	0.229111
A_23_P218096	RBM26	1.3574	0.229111
A_23_P30848	HLA-E	-1.83551	0.229281
A_24_P273799	ZNF641	-0.982739	0.229306
A_23_P15218	ZNF768	-1.50972	0.229703
A_24_P933400	ERGIC2	1.43301	0.23004
A_23_P396867	HM13	-0.997943	0.230633
A_23_P64919	RERGL	-0.869882	0.230633
A_24_P16326	ROBO2	-1.09645	0.230633
A_23_P170908	NUBPL	1.42291	0.230633
A_32_P5276	ARHGEF26///LOC112268322	1.30608	0.230633
A_24_P772061	PPIAP11	-0.959283	0.23083
A_23_P214144	COL10A1	1.10707	0.230866
A_23_P25475	SOAT2	-1.01779	0.230866
A_24_P843309	KRT8P20	-1.83497	0.230889
A_23_P258698	MANBA	-1.89262	0.230889
A_32_P94444	PRSS2	-1.20072	0.230889
A_23_P252874	ADGRF5	-1.47559	0.230889
A_32_P110872	GGACT	1.117	0.231262
A_24_P50091	DNM1P47	1.49013	0.231262
A_23_P80883	BTLA	1.35595	0.231301
A_23_P326319	BMERB1	1.61745	0.231373
A_23_P79155	GPR39///LYPD1	-0.992654	0.231387
A_23_P216667	FOXE1	-1.22509	0.231387
A_24_P331373	GUCD1	-1.32411	0.231387
A_24_P932594	ULK2	0.956696	0.231408
A_23_P27180	NSRP1	-1.74342	0.231408
A_24_P171041	CLPX	-1.56213	0.231408
A_32_P192389	CITED2	-1.48353	0.231408
A_23_P145846	MET	-1.44955	0.231408
A_24_P374943	CXADR	-1.7012	0.23178
A_24_P333445	MORF4L2	1.49521	0.23178
A_23_P22409	FUT10	-0.90962	0.231815
A_23_P56559	DHRS9	-1.09447	0.232747
A_23_P165828	CARF	1.05908	0.232747
A_24_P306892	B4GALNT3	-1.32947	0.232801
A_23_P67228	SNAPC2	-1.19577	0.232801
A_23_P57521	EIF3L	-1.33073	0.232801
A_23_P152818	KAT7	1.60319	0.232801
A_23_P200866	STMN1	1.46632	0.232801
A_23_P147106	TOR4A	0.9759	0.232801
A_23_P92292	COP1	-1.02538	0.232801
A_23_P143512	HSF2BP	1.34963	0.232801
A_32_P41574	PXN-AS1	-1.16121	0.232801
A_23_P252193	ITGA9	1.52519	0.232801
A_24_P178663	HMGN2P17	1.07277	0.232801
A_23_P124619	S100A14	-2.20916	0.232801
A_32_P39210	UNC5A	1.08638	0.232801
A_24_P20383	ARPC4	2.12432	0.232801
A_32_P300427	APCDD1L	1.18021	0.233024
A_24_P10233	DAPK2	-1.6105	0.233024
A_23_P93442	SASH1	1.02748	0.233422
A_23_P87013	TAGLN	2.53809	0.233467
A_23_P38181	GGA3	1.00538	0.233467
A_24_P382489	SLC27A1	1.18318	0.233467
A_24_P648837	LOC107984018	1.04063	0.233467
A_23_P81690	COX7A2	-1.73394	0.233467
A_24_P212819	COG3	-0.909303	0.233467
A_24_P54178	TMED5	-1.50335	0.233467
A_23_P61202	FAM207A	-1.34118	0.233467
A_23_P784	LZIC	1.25479	0.234798
A_23_P426511	ZGRF1	0.99105	0.235183
A_23_P69720	ANXA5	1.61692	0.235183
A_24_P355609	MRGPRF	-1.25173	0.235183
A_24_P395610	GAS7	1.67663	0.235183
A_23_P143190	MYBL2	-1.32248	0.235183
A_23_P142096	GPR32	1.16838	0.235183
A_32_P19431	HNRNPA1///HNRNPA1L2///HNRNPA1P10	1.41038	0.23576
A_23_P103110	MAFF	-2.42597	0.235962
A_32_P202057	YWHAQ	1.71415	0.236455
A_24_P639505	STX6	1.04815	0.236952
A_23_P412962	TBX19	1.00503	0.236952
A_32_P57854	AGBL5///OST4	-1.5494	0.236952
A_32_P203408	LINC02434	0.972111	0.237621
A_24_P416055	C15orf40///RAMAC	-2.31679	0.237765
A_23_P83976	CEP112	2.05285	0.238028
A_24_P67142	SON	-1.58501	0.238236
A_23_P117480	OR4K3	1.24573	0.238354
A_24_P88565	SLC50A1	2.00495	0.238527
A_23_P419795	SBF2	-1.40985	0.238667
A_23_P47086	KRTAP5-8	-1.39949	0.239124
A_24_P62505	COLGALT2	-1.29315	0.239211
A_23_P81859	H2AC12	-1.47264	0.239533
A_23_P56339	TECR	-2.19862	0.239538
A_23_P250948	BRPF1	1.18937	0.239538
A_23_P101671	ATCAY	-0.871835	0.239538
A_24_P933565	PGAP1	0.992891	0.240083
A_24_P374709	KLHL3	0.904296	0.240083
A_32_P170749	STAG3L2	-2.13417	0.240083
A_23_P135310	STXBP1	1.75177	0.240083
A_24_P928017	COX6CP1	1.44674	0.240083
A_23_P26325	CCL17	1.07571	0.240083
A_24_P854492	MIAT	-0.959462	0.240083
A_24_P273489	SH2D4B	-1.34135	0.240083
A_23_P108932	RPL23AP32	1.74926	0.240083
A_23_P452	DDR2	1.64097	0.240083
A_23_P44617	COPG1	1.34445	0.240146
A_23_P27040	TMEM98	0.932374	0.24058
A_23_P41765	IRF1	-1.59685	0.24058
A_24_P167496	PUS7L	-1.01093	0.240837
A_32_P179205	HNRNPA1P8	1.35047	0.241143
A_23_P122254	NUP153	1.35822	0.241786
A_32_P115555	HLA-DRA	-1.73926	0.241847
A_23_P205867	NR2E3	1.28218	0.242117
A_24_P58488	C2orf73	-1.52622	0.242836
A_23_P259580	TAPBP	-1.43956	0.243954
A_24_P185709	EPB41L1	-1.19031	0.243954
A_24_P273143	CYTOR	-1.89375	0.245195
A_24_P696761	LEMD1	-1.34962	0.245195
A_23_P428248	TTC21A	1.24409	0.245195
A_32_P141065	LOC102725140	-1.74801	0.245195
A_23_P308042	LINC01600	-0.789043	0.245195
A_23_P60565	ZNF354A	1.47438	0.245195
A_24_P299034	BACH1	-1.4796	0.245195
A_24_P410286	DMRTC1///DMRTC1B	-1.23637	0.245195
A_24_P401124	KRT8P2	-2.02971	0.245195
A_24_P399871	CACNA1I	-0.843729	0.245195
A_23_P70915	ORAI2	1.25233	0.245195
A_24_P67638	TBCAP1	1.18921	0.245286
A_23_P429601	GALNTL5	-0.902753	0.246413
A_32_P191541	LOC105370532	1.1627	0.246626
A_24_P317762	LY6E	1.59563	0.246626
A_23_P157460	ZNF395	-2.21183	0.246626
A_23_P152024	CSK	-1.70345	0.246626
A_32_P112493	PKDCC	1.35612	0.246971
A_23_P69840	SLC35A4	-1.56014	0.246971
A_24_P21410	NOL6	-1.33601	0.246971
A_24_P894776	TRIM40	-1.84216	0.246971
A_24_P20200	PLEKHB2	-2.0937	0.246971
A_23_P169934	RILPL1///SNRNP35	2.1602	0.246971
A_24_P22892	KCTD15	-1.53576	0.247204
A_32_P54186	METTL14	-1.22326	0.247319
A_23_P27256	TWSG1	1.2745	0.247402
A_24_P928439	ELP3	1.03695	0.248088
A_23_P50338	TUBB4A	-1.98482	0.248088
A_32_P157531	PDCL3P4	1.52426	0.248088
A_24_P345679	MLF1	-0.922234	0.248088
A_23_P404091	GRPEL2	1.0203	0.248088
A_32_P48438	SEC22B///SEC22B2P///SEC22B3P///SEC22B4P	-1.05905	0.248088
A_32_P112100	FAM181B	-0.717378	0.248088
A_23_P203882	MMP19	1.14575	0.248088
A_23_P103120	GTPBP1	1.21093	0.248088
A_32_P62571	RBM8A	-1.26364	0.248267
A_24_P943922	CACHD1	-1.30725	0.248454
A_23_P126393	SETDB1	1.28345	0.248736
A_24_P3415	PPP2R2C	-1.16314	0.248736
A_23_P40049	CAD	1.39499	0.248736
A_23_P251505	NSUN5	-1.09307	0.248736
A_23_P12730	CSTF2T	1.33461	0.248736
A_23_P82299	PPP1R35	1.85373	0.248736
A_24_P394408	AFF4	1.18434	0.248736
A_24_P926935	UBA2	1.3047	0.248737
A_23_P47073	WDR37	1.29941	0.248737
A_23_P126241	EIF4G3	1.72347	0.248737
A_23_P23171	AGO4	-0.79085	0.248737
A_23_P5018	CEBPA-DT	-0.831304	0.248737
A_24_P889886	C22orf34	1.36345	0.248881
A_24_P230691	KIF13A	-0.927924	0.248881
A_32_P192984	TRAF6	-1.18623	0.248881
A_23_P119214	TIMM44	1.71236	0.248881
A_32_P45844	SLC8A2	-1.02995	0.248881
A_24_P110668	CDC42SE1	-1.65556	0.249233
A_24_P57207	CREB3L3	-1.21034	0.249234
A_23_P15394	CD68	2.00175	0.249672
A_24_P506977	SNHG15	1.24402	0.249672
A_24_P832156	FAM120AOS	-0.960927	0.249672
A_24_P201125	ZNF510	-1.0764	0.249672
A_23_P215060	PODXL	-1.40504	0.249672
A_24_P24685	HMGB3P22	-1.23483	0.249672
A_23_P140057	TNFRSF19	-1.24832	0.249672
A_32_P74814	SERPINB9P1	-0.884901	0.249672
A_24_P195037	C1orf52	2.01286	0.249672
A_32_P43325	EEF1B2	1.18917	0.249672
A_24_P365975	COL8A2	1.15029	0.249672
A_23_P116371	MS4A1	1.12757	0.249911
A_24_P6517	PLEKHG1	1.86488	0.250452
A_32_P71437	NORAD	1.29434	0.250469
A_23_P214244	ENPP5	-1.29468	0.250469
A_32_P160972	ABRACL	-1.88367	0.250469
A_32_P489959	ZNF546	-1.39217	0.250469
A_32_P814853	AFTPH	-1.68124	0.250469
A_23_P108294	PLPP2	-1.79783	0.250469
A_24_P57898	BHLHE23	-1.01332	0.250469
A_24_P167825	VPS39	-0.905643	0.250607
A_23_P252681	PCYT1A	1.54116	0.250637
A_32_P76060	CTDSPL2	-1.25252	0.250637
A_32_P153469	AP3S1	1.18981	0.250783
A_23_P315212	NTSR2	1.07679	0.250783
A_24_P341761	MUC2	-0.722363	0.251125
A_24_P574599	LINC01370	0.880999	0.252106
A_23_P160377	DNALI1	-1.31987	0.252106
A_23_P38106	SPHK1	1.25218	0.252164
A_24_P115700	COX15	1.18309	0.252164
A_24_P791515	SYNCRIP	1.34469	0.252164
A_24_P360601	NOL8	1.5838	0.252164
A_32_P507580	ABHD16B	-0.972551	0.252164
A_23_P365785	GRHL1	-1.88065	0.252164
A_23_P82051	SMIM11A///SMIM11B	2.01666	0.252164
A_23_P26307	GALNS	1.50147	0.252164
A_23_P102494	SLC35F6	1.35464	0.252604
A_24_P341089	ANKRD36BP2	-1.93792	0.252861
A_24_P208595	ANTXR1	1.59174	0.252992
A_23_P99559	PAPOLA	1.26129	0.253403
A_24_P500476	MSL1	1.12295	0.253403
A_23_P18713	ABCG2	1.01967	0.253549
A_24_P368544	SLC25A26	-0.988787	0.253549
A_24_P147910	SEPTIN9	-1.60069	0.253549
A_23_P88141	GPHN	-1.21345	0.253549
A_23_P151159	TCHP	-1.59249	0.253549
A_23_P36322	INPPL1	1.07512	0.253549
A_23_P89123	CFDP1	1.64059	0.253549
A_23_P63999	CELF1	1.64045	0.253549
A_24_P936363	ERVK13-1	-1.07451	0.253549
A_23_P203376	MS4A6A	1.02646	0.253549
A_24_P203953	LOC107984208///USP6NL	-0.8543	0.253549
A_24_P406334	STEAP1	1.58804	0.253837
A_32_P110472	IYD	-1.45937	0.253837
A_23_P316215	WDR26	1.1816	0.253837
A_32_P780	HERPUD2	1.04629	0.254103
A_23_P166993	EPHB1	0.967089	0.254103
A_23_P402194	BHLHE22	1.15158	0.254103
A_32_P113190	PKHD1L1	-1.18597	0.254103
A_23_P154698	CDS2	-1.28041	0.254103
A_24_P250614	SF3A1	1.13504	0.254103
A_23_P251031	IL13	-0.913538	0.254196
A_32_P45485	LOC101927402	1.22023	0.254594
A_24_P780052	RPSAP18	-1.26523	0.254594
A_32_P103837	SINHCAF	-1.22796	0.254594
A_32_P96188	LDLRAD4	1.47904	0.254594
A_23_P46141	CTSS	-1.46313	0.254594
A_23_P76267	TMEM119	1.76919	0.254594
A_23_P500741	CBFA2T3	1.15453	0.254594
A_24_P408736	GALNT5	0.980126	0.254594
A_23_P111737	RAMP3	0.997984	0.254594
A_32_P44453	INPP1	1.37562	0.254594
A_23_P100802	COA3	1.55358	0.254594
A_23_P86532	BICC1	-0.787423	0.254788
A_23_P55123	COX10	-1.13739	0.254788
A_24_P278747	CCND2	1.94288	0.254788
A_24_P753331	MIATNB	-1.28916	0.254788
A_23_P207125	NLGN2	1.02521	0.255303
A_23_P153480	KLK5	-2.28243	0.255303
A_23_P63534	XPR1	1.25834	0.255303
A_23_P31840	EEF1D	1.44346	0.255303
A_24_P159515	TBKBP1	-1.04956	0.25532
A_23_P158794	RSRC1	1.42024	0.25532
A_23_P3450	TP53BP1///TUBGCP4	1.14933	0.255493
A_24_P163477	QRSL1	-1.25118	0.255493
A_32_P11450	BMS1P9	-1.33474	0.255585
A_23_P17393	CSE1L	1.2115	0.256282
A_23_P136173	CSF2RA	-1.19441	0.256469
A_24_P354748	HFE	1.38236	0.256877
A_24_P330263	EDNRB	0.969233	0.256949
A_23_P149281	EPHA2	-1.74349	0.256949
A_23_P90634	CCNYL1///FZD5	-1.09985	0.256949
A_24_P54879	SCARB2	1.74637	0.256949
A_23_P151075	ARHGDIB	-0.9751	0.256949
A_24_P247233	KRT18P16	-1.47258	0.256949
A_23_P18372	B3GNT5///MCF2L2	1.02245	0.256949
A_24_P65292	SOX8	-1.1286	0.256949
A_23_P150286	PSMA1	1.92205	0.256949
A_23_P109768	RNF7	1.82787	0.256949
A_23_P219207	HUWE1	-1.43005	0.256949
A_24_P259607	SUSD4	-1.35745	0.256949
A_24_P551530	SOBP	1.1939	0.257115
A_23_P60405	DDX31	-0.980719	0.257116
A_32_P28158	LOC107984847	-1.04542	0.257116
A_23_P213045	LEF1	0.958893	0.257612
A_24_P322229	RASL10B	0.824528	0.257612
A_24_P146188	ANKRD6	-1.13379	0.257612
A_24_P400702	NEFHP1	1.14731	0.257612
A_23_P126448	NAXE	-1.26252	0.257612
A_23_P122375	ZFAND3	1.45892	0.257612
A_24_P40010	RPS28	-1.54417	0.257734
A_32_P107821	NPIPA9///NPIPA1	1.78346	0.257835
A_32_P62887	PRNP	1.24744	0.258363
A_23_P111593	CYTH3	1.7014	0.259527
A_24_P243086	FAM131A	1.32957	0.25967
A_23_P63897	CTBP2	-1.76157	0.259687
A_23_P134433	EN2	-0.846245	0.259687
A_23_P107959	NOSIP	-1.15442	0.259687
A_23_P412214	RAP1GAP2	-1.25226	0.259687
A_23_P410746	LMTK2	1.25569	0.259687
A_23_P100779	UBTF	2.15126	0.259687
A_23_P360316	FUT3	-2.20767	0.259687
A_32_P387905	ERO1A	-1.27066	0.259687
A_23_P88580	ARID3B	0.866136	0.260216
A_23_P207541	SYNRG	-2.05931	0.26043
A_23_P50942	RAB3GAP1	2.06286	0.260587
A_24_P288993	NDUFB4P12	-1.56084	0.260608
A_23_P82449	GSDME	1.88678	0.261448
A_24_P204484	HNRNPA1P66	1.39011	0.262223
A_23_P344594	TMEM174	0.989557	0.262399
A_23_P327605	ADGRA1	-0.939203	0.262451
A_24_P324011	KCTD2	1.04038	0.262451
A_24_P208513	WNT6	-0.881328	0.262451
A_24_P209571	YWHAZ	-1.62478	0.262496
A_24_P215069	SBSPON	-1.14792	0.262496
A_24_P96961	SPSB1	-1.08018	0.262752
A_24_P305678	PITPNB	1.32291	0.262837
A_32_P185029	MRPL30	-0.968286	0.262837
A_23_P54206	TSHR	0.774434	0.262837
A_32_P302068	THSD7B	1.00669	0.262837
A_24_P304549	LAMP1	1.79905	0.262837
A_32_P3131	LOC100507642	-1.17572	0.262837
A_24_P216253	DLGAP4	1.32371	0.262837
A_23_P128036	MARS1	-1.64228	0.262837
A_32_P171181	LOC102724250///NBPF10///NBPF14///NBPF15///NBPF19///NBPF20	1.56356	0.262837
A_24_P117672	SCAF1	-0.984902	0.262837
A_23_P49627	MRC2	1.39445	0.262837
A_24_P6449	SAMD7	-1.19146	0.262837
A_32_P65793	DOCK9-DT	-0.775895	0.262837
A_24_P318656	ITGB3	1.80017	0.262837
A_23_P349857	NRG2	-1.07172	0.262837
A_23_P39185	RDH13	-1.1049	0.262837
A_24_P64401	LINC00839	1.18377	0.262837
A_23_P51958	MICOS10-NBL1///NBL1	1.65877	0.262837
A_24_P305541	TRIB3	1.70275	0.262837
A_24_P340800	ZNF621	-1.36596	0.262837
A_24_P260134	NMNAT3	1.25784	0.262837
A_32_P206208	HDLBP	1.45384	0.262837
A_24_P273599	ITGB8	-1.18663	0.262837
A_23_P155185	ATP13A3	1.16773	0.262837
A_24_P332651	PPIAP60	1.10602	0.262837
A_23_P255952	MYO6	-1.356	0.262837
A_23_P323563	PLEKHG2	-1.41825	0.263076
A_32_P222374	PEX5L-AS2	1.02569	0.264083
A_23_P91328	NOP56	1.55728	0.264083
A_24_P200854	HOXA2	0.904338	0.264083
A_23_P25069	LOC728715///OVOS///OVOS2	-1.5424	0.264987
A_32_P98348	ZNF525	-1.58678	0.264992
A_24_P150160	FADS2	-1.87937	0.265431
A_23_P254434	RFPL2	0.857796	0.26599
A_23_P324523	GPRC5B///IQCK	-1.60225	0.26599
A_23_P207766	ARHGDIA	-1.19319	0.26599
A_32_P108748	FBXL5	-1.34112	0.266066
A_23_P404575	RBM46	0.817109	0.266183
A_24_P302406	CAMTA1	1.26842	0.266183
A_32_P210525	SLC39A8	-1.61137	0.266183
A_32_P231880	MCAT	-0.737063	0.266561
A_23_P80129	RRP1	-1.42312	0.266561
A_24_P919330	FTH1	-0.762298	0.266628
A_32_P154467	LINC01350	-1.05003	0.266679
A_24_P935033	IL6ST	-0.835832	0.266679
A_23_P78429	ZNF397///ZSCAN30	1.25039	0.267999
A_23_P39202	C19orf33///YIF1B	-1.27062	0.267999
A_23_P38505	CXCL16	-1.86781	0.268528
A_24_P255218	MYO5A	1.239	0.26949
A_32_P233314	EXOC8	0.885962	0.269562
A_32_P34522	ARID3A	0.939565	0.269562
A_23_P122582	ILRUN	-1.46048	0.269562
A_23_P391198	RAB11FIP1	-1.50851	0.269562
A_23_P104146	ZMYM4	1.03587	0.269562
A_24_P213336	KRT8P23	-1.41608	0.269562
A_24_P23527	THAP5	0.946326	0.269594
A_23_P429449	NKD1	-0.91173	0.269594
A_23_P166336	TMEM191A	-1.43636	0.269594
A_23_P38941	EPS15L1	1.32324	0.269759
A_32_P305500	KCNB2	-1.08906	0.269846
A_32_P58374	TRUB1	1.56789	0.270442
A_23_P166371	VPREB3	-0.852158	0.270442
A_23_P99906	HOMER2	-1.99948	0.270682
A_24_P209389	MLXIPL	-1.28625	0.270761
A_23_P82509	GATAD1	-0.895781	0.271276
A_24_P227121	PANX1	1.10396	0.271276
A_23_P102622	MATN4	0.967426	0.271276
A_24_P416837	NRSN2	-1.24956	0.271276
A_24_P942002	ACAP2	0.989745	0.271311
A_24_P323967	ZNF880	-1.07511	0.271444
A_23_P136857	AK4P4	-1.27621	0.271444
A_24_P814096	LINC01578	-1.30839	0.271444
A_23_P102258	MRPL53	-1.37863	0.271444
A_24_P340954	ANKUB1	-0.797401	0.271874
A_24_P230981	LINC01189///LOC101927827	-0.96602	0.271874
A_32_P51084	NUP205	1.36623	0.271874
A_23_P44195	MSI2	1.6819	0.271874
A_24_P131589	CD86	1.00192	0.2723
A_23_P96658	TXLNGY	0.843361	0.272607
A_23_P74380	WARS2	-1.03871	0.272641
A_24_P152566	NUTF2P6	-1.14844	0.273066
A_24_P928061	DISC1///TSNAX-DISC1	1.20555	0.273178
A_23_P75516	PPFIA1	-1.0113	0.273178
A_32_P216426	HNRNPA1P30///HNRNPA1P50///HNRNPA1P56///HNRNPA1P2///HNRNPA1P37	0.8726	0.273178
A_23_P390443	SHISA7	-1.303	0.273178
A_24_P118874	RPL23AP96	-0.939403	0.273993
A_23_P357571	GSTT2///GSTT2B	1.17091	0.273993
A_23_P75529	PKNOX2	-0.849807	0.273993
A_23_P332960	TMEM80	-1.40686	0.273993
A_24_P792748	KRT8P17	-1.48902	0.27428
A_32_P54594	NF2	1.45248	0.274712
A_23_P213375	PCDHB2	-0.873173	0.274938
A_24_P156267	SOX12	0.834861	0.275422
A_24_P174924	H3C2	-1.36388	0.275459
A_23_P257672	LYNX1-SLURP2///SLURP2	-0.836409	0.275459
A_24_P29703	MKRN1	-1.46828	0.275459
A_24_P798028	MUC12	1.13699	0.275459
A_23_P142676	DNPEP	-1.72408	0.275459
A_23_P213562	F2R	1.07849	0.275459
A_23_P70719	LAMA2	1.00474	0.275459
A_23_P75083	ZMYND11	1.59999	0.275789
A_32_P142881	SMG1///SMG1P1///SMG1P3///SMG1P7	1.91525	0.276075
A_32_P173177	SELENOK	0.84983	0.276439
A_23_P9435	SLC25A25	1.63699	0.276653
A_23_P110031	ZNF589	0.917018	0.277014
A_24_P250227	NR1D1	-1.30716	0.27836
A_23_P90601	LOC105373581///STEAP3	-1.45675	0.27836
A_23_P77887	PITPNA	-1.216	0.279052
A_24_P286598	ATP6V1C1	1.23583	0.279293
A_23_P42451	SYNE1	1.05338	0.279293
A_24_P155761	AKAP13	1.28478	0.279293
A_23_P101480	MAST1	-0.908765	0.280253
A_23_P41716	RACK1	-0.710587	0.280253
A_23_P162807	MRPS31	1.50424	0.280253
A_23_P219176	RXRA	1.16814	0.280253
A_24_P410378	CMTR2	1.04291	0.280253
A_23_P63114	DDI2	0.868521	0.280253
A_23_P118327	THUMPD1	-1.35447	0.280253
A_24_P6467	DENND2C	1.50208	0.280253
A_32_P96272	PPIAP31	-1.02662	0.280253
A_24_P121956	TMEM86B	0.890074	0.281096
A_23_P61854	TTC37	0.804329	0.281096
A_23_P163087	NID2///RTRAF	0.960367	0.281096
A_23_P162874	HSP90AA1	-1.38006	0.281096
A_23_P361495	ATF7///LOC100652999	1.17511	0.281096
A_24_P223604	VIRMA	1.9508	0.281096
A_24_P228550	ATP5F1E///TUBB1	0.863196	0.281096
A_23_P2616	CLEC4C	-0.829483	0.281096
A_23_P24997	CDK4///TSPAN31	1.67836	0.281096
A_24_P34100	SLC25A43	1.39117	0.281096
A_23_P18939	CCNH///RASA1	-1.81798	0.281096
A_32_P58407	KCND3	1.08927	0.281096
A_23_P2745	GJB6	-0.97032	0.281096
A_23_P83328	ENG	1.31314	0.281096
A_24_P274072	PATJ	-1.09677	0.281096
A_23_P385295	AP1S3	1.81695	0.281096
A_23_P60101	ZNF696	0.866048	0.281096
A_32_P133072	SPON1	1.2993	0.281096
A_23_P819	ISG15	1.27853	0.281096
A_23_P165574	IWS1	1.50037	0.281096
A_24_P34575	POU3F3	-0.878913	0.281096
A_23_P16058	ZNF296	-0.923219	0.281096
A_23_P63459	COA6	-1.95652	0.281345
A_24_P71973	KDR	-0.903171	0.281345
A_24_P156748	SLC30A2	-0.812854	0.281345
A_32_P115558	UBB	1.06374	0.281345
A_32_P198399	ADH5	1.32352	0.281345
A_23_P64669	ZCCHC8	1.08011	0.281345
A_23_P101761	KISS1R	-1.05193	0.281345
A_32_P173058	TMEM41B	-1.16218	0.281345
A_32_P3564	WHAMM	1.05678	0.281345
A_23_P22526	HEPH	1.11881	0.281345
A_23_P421664	CAP2	1.13862	0.281345
A_32_P83845	HEY1	1.18627	0.281345
A_23_P79069	RASAL3	1.05899	0.281345
A_23_P35256	POLR3C	1.28831	0.281345
A_23_P209519	DNAJB2	-1.40261	0.281634
A_23_P131924	ADRA1D	0.893196	0.281634
A_24_P50057	NOTCH2NLR	1.78043	0.282894
A_24_P115796	TSPAN18	-0.818615	0.282894
A_24_P108451	GPI	-2.18947	0.283132
A_24_P937855	SIKE1	-1.2059	0.283132
A_23_P12549	APBB1IP	1.58395	0.283132
A_23_P47304	CASP5	-1.18811	0.283132
A_23_P30567	CRHBP	-1.16499	0.283132
A_23_P212329	PTPN23	1.24274	0.283132
A_24_P63827	DNAJB6	-1.66092	0.283546
A_24_P89038	LOC93622	-0.664027	0.283546
A_32_P70273	RHOQ	1.14358	0.283546
A_23_P62270	KDM5C	1.86422	0.283546
A_24_P14584	BACE2	-1.28105	0.283546
A_23_P342751	LOC102723968	-1.12606	0.283546
A_24_P221968	LOC643802	1.05473	0.283698
A_32_P23374	DLSTP1	-1.2718	0.283698
A_23_P150394	FXYD6	0.883335	0.283698
A_32_P137632	FBXL17	-1.1504	0.283698
A_32_P222515	UBXN7	-1.05264	0.283698
A_23_P112554	COL15A1	1.0767	0.283698
A_24_P242076	TMEM50A	-1.83855	0.283698
A_23_P427768	LCE2C	-0.886149	0.283698
A_32_P33034	ANKS1B	-1.27327	0.283698
A_24_P36285	LOC100379224///ZNF224	1.16882	0.283698
A_32_P328023	SFT2D3///WDR33	1.22557	0.283698
A_23_P35591	EXOSC1	-1.45898	0.284328
A_23_P152087	RMDN3	1.34336	0.284483
A_32_P188888	DESI1	-2.09662	0.284705
A_23_P357546	PNKD	-1.74703	0.284705
A_32_P160896	FTMT	-0.991471	0.284705
A_24_P29277	CERT1	1.05217	0.284705
A_23_P171176	FTH1P14	-1.0797	0.284705
A_23_P57576	SULT4A1	1.25857	0.28494
A_23_P211878	FLNB	-2.28307	0.284994
A_32_P132438	AKAP1	-0.923565	0.286226
A_23_P258582	GK5	-0.930003	0.286226
A_24_P235098	FOXQ1	-0.708087	0.286226
A_23_P91317	RAD21L1	1.36259	0.286226
A_24_P203976	PGAM1P4	-1.56016	0.286226
A_32_P96776	SMIM4	0.781805	0.286375
A_23_P135778	PPP2R2D	-1.93933	0.286375
A_23_P115091	RAB25	-1.93898	0.286659
A_23_P40880	CMTM8	-1.23672	0.286659
A_23_P87742	IFFO1	1.59368	0.286659
A_23_P380965	JKAMP	1.25301	0.286659
A_24_P299911	PASK	-1.28053	0.286828
A_24_P766716	CMKLR1	0.938586	0.28684
A_23_P141549	RPS7	-1.41524	0.28684
A_23_P304287	PSMC2	1.90769	0.28684
A_24_P367602	DUSP5P1	0.970518	0.286851
A_23_P208293	NECTIN2	-1.03793	0.286851
A_24_P7021	KRT8P19	-1.35244	0.286851
A_24_P608411	BAG6	-0.88153	0.286889
A_24_P459880	MELTF-AS1	-1.04396	0.28725
A_23_P394304	PDZK1IP1	-2.06447	0.287542
A_32_P74213	LOC101928504	1.25271	0.287542
A_24_P98086	GNA12	1.12823	0.287542
A_23_P147331	SERINC2	-2.51914	0.287542
A_32_P136402	THOC7	1.64625	0.287652
A_23_P63219	POGZ	1.12143	0.287791
A_24_P124957	RAB11A	-2.3552	0.287791
A_23_P63618	SCD	-1.98274	0.287791
A_24_P218265	TNFRSF10B	-1.98096	0.287791
A_32_P234459	HLA-H	-1.44504	0.287791
A_23_P436117	HMG20A	1.22505	0.288152
A_23_P251974	ZFYVE9	0.936092	0.288501
A_23_P100654	ZBTB4	-1.086	0.288501
A_24_P256337	ZNF644	-1.29822	0.28928
A_23_P91910	PLSCR4	-0.885205	0.28928
A_24_P12218	NDUFA2	-1.62459	0.28928
A_24_P304485	KLHL42	0.964628	0.28928
A_23_P256172	NDUFAF3	1.43229	0.28928
A_23_P7783	KDM3B	1.35397	0.289443
A_23_P371835	GATA5	-0.856192	0.289722
A_23_P421147	CNOT2	-1.73265	0.289722
A_23_P35534	NEUROG3	0.951757	0.289912
A_23_P105664	CCDC59	-0.976724	0.289946
A_24_P475115	ACTG1P1	-0.797447	0.290104
A_23_P67432	ZNF583	1.37822	0.290104
A_23_P122067	C1QTNF3	1.21422	0.290896
A_23_P164331	NPEPPS	-1.40962	0.290949
A_24_P163920	FAR1	0.906103	0.290949
A_23_P159255	PTPRM	1.97559	0.290949
A_24_P608468	LOC145694	-0.905858	0.291851
A_24_P374586	PMS2P3	1.35697	0.291923
A_24_P338187	HNRNPH3	0.989539	0.291923
A_24_P15898	OBSCN-AS1	0.760965	0.291923
A_32_P61729	RTN3P1	-1.24885	0.291923
A_24_P36890	RAP1GAP	1.16824	0.291923
A_32_P110751	EIF4A2P2	-1.40698	0.291923
A_24_P500752	RGMB-AS1	-1.16159	0.291923
A_23_P11843	LRRN2	-1.08617	0.291923
A_24_P25054	HNRNPA1L2	1.33802	0.291923
A_23_P22134	BNC1	1.4024	0.291923
A_23_P88439	TC2N	-1.34337	0.291923
A_24_P376451	GDNF	-0.936336	0.291923
A_23_P99303	SPATS2	1.49676	0.291923
A_23_P10647	CYTL1	1.02789	0.291923
A_23_P125495	CDR1	1.02111	0.291923
A_23_P2922	MBIP	1.2482	0.291923
A_23_P22723	ATP2B3	0.847731	0.291923
A_23_P45185	PIR-FIGF///VEGFD	1.1637	0.291923
A_24_P322426	PTGIR	-0.803059	0.291923
A_23_P212535	CHMP2B	-1.43371	0.291923
A_24_P85300	HEG1	-1.1914	0.291923
A_32_P112078	LOC107986859	-0.8833	0.291923
A_32_P49616	EEF1B2P1	1.98251	0.291923
A_24_P313334	SERF2	1.12545	0.291923
A_24_P923303	FIGNL1	-0.722872	0.291923
A_24_P107859	SPRED1	1.19456	0.291923
A_32_P88719	LL0XNC01-250H12.3///RAB40A///RAB40AL	1.30296	0.291923
A_24_P125977	KRTAP2-3	-1.08925	0.291923
A_23_P24555	PHLDB1	1.23282	0.291923
A_32_P154021	ST8SIA3	1.37938	0.291923
A_23_P84775	PLRG1	1.40116	0.291923
A_23_P12896	FANCF	-1.36891	0.291923
A_24_P247732	SLC5A6	-1.50205	0.291923
A_23_P15889	CBLN2	1.38868	0.291923
A_23_P98744	OR52K2	1.03978	0.291923
A_24_P931554	RAB11FIP4	1.67728	0.291923
A_24_P667968	DKFZP434A062	1.07347	0.291923
A_23_P63243	C1orf43	1.76327	0.291923
A_24_P299355	GRAPL///LOC388436///LOC79999	-1.30136	0.291923
A_23_P348298	SAC3D1	-0.806263	0.291923
A_32_P177300	ZADH2	-0.761938	0.291923
A_24_P320604	ARMC2	0.945121	0.291923
A_23_P117286	CLN5	-1.24495	0.291923
A_32_P721983	TOX4P1	-1.42977	0.291923
A_23_P85015	MAOB	1.85409	0.291923
A_23_P432272	UNC79	-0.971226	0.291923
A_23_P255286	LOC150776///SMPD4	1.3027	0.291923
A_23_P71880	SPINK4	1.0417	0.291923
A_23_P144656	CDH10	-0.911494	0.291923
A_23_P78405	LIPG	0.791705	0.291923
A_23_P114689	ASAP3	1.43067	0.291923
A_24_P290286	P4HA3	1.42132	0.291923
A_24_P794447	MIR100HG	0.868697	0.291923
A_23_P41777	TXNDC15	1.56841	0.291923
A_24_P279489	VPS53	1.36968	0.291935
A_23_P360542	LINC00470	1.06077	0.292938
A_24_P239676	HLA-DQB1	-1.02304	0.292938
A_23_P119611	FXYD7	0.761037	0.292938
A_24_P93896	CNNM2	-0.826261	0.292938
A_23_P330578	LRRC39///TRMT13	-0.834438	0.292938
A_24_P109214	APOC1	1.16466	0.292938
A_24_P191326	MYL1	-0.975691	0.292938
A_24_P273004	BIN2P1	-1.194	0.292938
A_24_P62169	DYRK1A	-1.35868	0.293595
A_23_P165301	RPE	-1.53571	0.293595
A_23_P258463	PROM1	-1.68568	0.293595
A_23_P259054	SNX14	-1.2266	0.293626
A_24_P306726	TPT1P4	0.695195	0.293626
A_23_P212522	ATP11B	0.965168	0.293626
A_24_P289299	ARHGEF25	1.28262	0.293626
A_24_P400573	TMC8	-1.3681	0.294114
A_23_P101759	FUT5	-1.43491	0.294114
A_23_P117862	NSMCE3	-1.16813	0.294218
A_24_P380679	LSMEM1	0.751317	0.294218
A_23_P344531	SYNPO	-1.2247	0.294218
A_32_P157631	NCKAP1	-1.21551	0.294218
A_32_P123527	CDKL1///DMAC2L	-0.963455	0.294218
A_23_P118122	RGS11	0.954656	0.294218
A_23_P209356	SPAST	1.16559	0.294218
A_24_P841662	ESD	-1.06771	0.294218
A_23_P67332	NR1H2	-0.924101	0.294421
A_23_P104138	ZNF678	1.20878	0.294421
A_23_P317839	GLIPR1L1	-1.46014	0.294581
A_24_P753592	KRT8	-1.55164	0.294644
A_23_P129486	MSRB1	-1.25609	0.294644
A_23_P42746	NCF1C	-1.00594	0.294706
A_23_P154400	MLPH	-1.31877	0.295418
A_23_P120660	RPS21	1.4637	0.295418
A_32_P187009	SERINC5	-1.2622	0.295689
A_24_P896326	NRSN2-AS1	-0.836137	0.296847
A_24_P910310	MITF	-0.938616	0.297026
A_23_P51217	CLCA1	-0.921388	0.297057
A_24_P322215	DHRS13	-1.03801	0.297057
A_23_P429689	BOD1L1	0.852711	0.297057
A_23_P18317	SLC41A3	-1.3417	0.297459
A_24_P295412	VCP	1.2702	0.297459
A_24_P414332	AFF1	1.51834	0.297459
A_24_P339126	PRSS21	1.45077	0.297459
A_23_P362207	PIP4K2B	1.65114	0.297459
A_32_P51714	DNPH1	1.2429	0.297459
A_23_P329822	GREM2	1.52018	0.297493
A_23_P389141	SLFNL1///SLFNL1-AS1	0.963196	0.297952
A_23_P123916	LRSAM1	1.24099	0.298134
A_23_P85893	GLMP	1.38018	0.298323
A_23_P155796	GNRHR	0.80246	0.298338
A_23_P46588	IRF2BP2	-1.2222	0.298338
A_32_P16493	LOC105370589	1.09445	0.298338
A_32_P167791	ST13P5	1.08328	0.298338
A_23_P207106	CHRNB1	0.983937	0.298338
A_32_P81676	LINC00599	-1.24685	0.298347
A_24_P78526	LARP4	-1.44081	0.298645
A_23_P347194	LOC646903	-0.78541	0.298874
A_24_P296520	UBE2G1	-1.09281	0.299109
A_24_P631993	GAPDHP37	-0.689972	0.299109
A_32_P211494	PRDX3	1.05459	0.29915
A_24_P380234	FAM53C	0.934301	0.29915
A_32_P119493	C11orf58	1.01624	0.29915
A_23_P27472	ATP1A3	-0.852586	0.299791
A_24_P942481	GPR180	-0.830805	0.299791
A_24_P24183	LINC00957	-0.895887	0.299791
A_32_P76356	TEX48	-1.20825	0.300162
A_23_P253542	SMPX	1.33954	0.300162
A_23_P396570	ZNF99	-1.28522	0.300162
A_23_P341325	RPL10L	-1.19645	0.300162
A_32_P149111	MTHFSD	-0.814513	0.300185
A_23_P119562	CFD	0.920085	0.301093
A_23_P110492	MARCHF6	1.12404	0.301694
A_24_P15823	PPIAP42	-0.828881	0.301912
A_24_P374461	ZNF804B	0.80636	0.302546
A_23_P167559	RNF145	-1.37326	0.302546
A_24_P393864	PHTF1	1.03942	0.302652
A_24_P405621	NISCH	1.06429	0.302652
A_23_P419602	SHISA8///SREBF2	1.37951	0.302652
A_23_P211659	CERK	1.11584	0.302652
A_23_P26375	ACD	-1.3868	0.302652
A_24_P101722	PPIAP58	-0.825591	0.302652
A_23_P214211	RARS2	0.909751	0.302652
A_23_P54991	DYNLL2	-1.44514	0.302652
A_23_P103232	DUSP23	1.06271	0.302652
A_23_P76015	ARHGEF17	-1.0685	0.302652
A_23_P419107	TCP11L2	-1.36645	0.302652
A_23_P213093	OCIAD1	-1.95794	0.302652
A_24_P172304	ADAMTS13	0.925777	0.302652
A_23_P210920	GSS	1.43854	0.302652
A_23_P9496	LHX3	-1.40418	0.302652
A_32_P184937	CYTOR///MIR4435-2HG	-1.39814	0.302652
A_23_P209995	IL1RN	1.18838	0.302652
A_32_P515971	EFCAB3	-0.865543	0.302684
A_23_P153026	GAA	1.65912	0.303373
A_24_P324998	RMND1	-1.34826	0.303615
A_24_P246262	PLXNA4	-0.9624	0.303716
A_23_P431939	MR1	0.873056	0.303716
A_23_P386268	ODAPH	-0.956541	0.303716
A_23_P135315	ZBTB43	1.58912	0.303716
A_23_P51213	MYOM3	1.24598	0.303716
A_23_P200579	CELA3A///CELA3B	0.828747	0.303916
A_23_P126528	KCNA10	0.871387	0.303916
A_24_P194260	SNRPB2	-0.744102	0.304056
A_23_P19691	HEBP2	-1.42367	0.304056
A_23_P164702	MRPL4	-1.58185	0.304056
A_23_P33894	MAGED2	2.33053	0.304056
A_32_P223551	BRWD1	1.12406	0.304206
A_23_P52031	PGM1	-1.39813	0.304479
A_23_P324351	BPESC1	0.93047	0.304858
A_32_P49631	LOC729683	-1.16318	0.30494
A_23_P32629	HS6ST3	-1.18823	0.305014
A_24_P913115	PTEN	0.951104	0.305014
A_24_P160104	TUBA8	-1.23038	0.305871
A_24_P650893	RPL10P18	-1.15078	0.306058
A_24_P287826	RFWD3	-1.02374	0.30609
A_32_P401091	CDY1///CDY1B///CDY2A///CDY2B	1.15395	0.306146
A_24_P106363	MARVELD2	-0.902134	0.306701
A_24_P320880	SNX16	0.860054	0.306701
A_24_P202840	SIRPB2	0.971777	0.307007
A_32_P116206	RELL1	1.00097	0.307478
A_23_P344988	ICK	0.993187	0.30759
A_24_P255798	SHARPIN	-0.84531	0.307611
A_32_P15706	LOC107986800	-1.05468	0.307611
A_23_P14948	MBTPS1	1.33539	0.307611
A_32_P14544	RPS2P7	-1.1309	0.307611
A_32_P169316	ZNF346	1.43268	0.307611
A_23_P21207	UBA7	-1.20805	0.307611
A_32_P194072	TECPR1	1.22322	0.307611
A_23_P81392	WWC1	-1.02406	0.307782
A_23_P86411	MYO3A	1.0782	0.307782
A_23_P409623	PPFIBP2	-1.50869	0.307839
A_23_P217399	PIGA	0.841712	0.308033
A_23_P93739	EPDR1	0.898215	0.308033
A_24_P371758	MRPL36	2.48571	0.308033
A_23_P63447	DNM3OS	1.35734	0.308033
A_23_P141342	ARHGAP27	-0.984215	0.308033
A_32_P220591	DMBX1	-0.882519	0.308033
A_32_P169505	NEXMIF	1.25796	0.308033
A_32_P462013	CRACR2A	-1.00845	0.308033
A_24_P874052	HSFX3///HSFX4	1.08057	0.308033
A_23_P111092	OR2H1	-0.797461	0.308033
A_23_P256131	HR	-1.47671	0.308721
A_23_P202602	SEC23IP	-0.851815	0.308721
A_23_P152107	UBE2I	-2.0654	0.308721
A_23_P217845	RGS16	1.33929	0.308721
A_23_P123172	LOC112267883///LOC112268383///OR2A9P	1.48931	0.308721
A_23_P390726	TTC23L	-1.22291	0.308721
A_24_P827	SUPT3H	0.875445	0.309288
A_24_P41170	LOC112268092	-1.08841	0.309518
A_32_P225092	KIAA1217	0.935254	0.309595
A_23_P309599	PABPC1L	1.04516	0.309595
A_23_P86774	NDUFS8	-1.66593	0.309746
A_32_P71551	SYCE1L	-0.936294	0.309746
A_32_P117860	CCT4	-1.20508	0.311295
A_24_P128563	KPNA6	-0.991738	0.311425
A_32_P151133	CAHM	-0.981775	0.311493
A_23_P73348	IRX6	0.949831	0.311493
A_24_P211832	TCF21	1.576	0.311493
A_23_P401547	NECTIN3	0.716811	0.311897
A_23_P106405	NDN	0.866992	0.312269
A_32_P49764	SNTG2-AS1	1.13316	0.312269
A_23_P68759	TFF1	1.04616	0.312475
A_24_P24645	KRT18P21	-1.31526	0.312475
A_23_P55270	CCL18	-0.983127	0.312475
A_24_P114124	LAPTM5	0.934915	0.312475
A_23_P53697	KCNA6	-0.737681	0.312475
A_23_P430411	ITGB2	-0.932139	0.312475
A_23_P101615	ZNF565	0.826778	0.312475
A_23_P70290	TMEM30A	0.989435	0.312475
A_23_P6963	UBE2E1	1.38723	0.312475
A_23_P80156	PRMT2	1.73406	0.312475
A_23_P71889	ODF2	-1.24684	0.312739
A_24_P362850	PBRM1	-1.02493	0.312772
A_23_P211909	PLS1	1.00135	0.312868
A_24_P31165	GFAP	-1.23766	0.312868
A_23_P203819	GOLGA3	1.56363	0.313115
A_32_P199573	SV2C	0.973095	0.313393
A_24_P418294	CEP97	-1.19791	0.313393
A_23_P77623	ST3GAL2	-1.00854	0.313432
A_32_P22139	PDP2	-0.766326	0.314258
A_32_P17635	SRSF8	-0.795284	0.314258
A_32_P213678	SMARCA5	1.02149	0.314258
A_24_P290856	PTPRS	-1.44157	0.314258
A_23_P69012	CCR8	-0.874995	0.314258
A_23_P46819	BTRC	-1.29659	0.314258
A_23_P207774	KSR1	-0.813846	0.314258
A_24_P221485	PSAT1P3	-0.799947	0.314258
A_32_P106056	FKBP9///FKBP9P1	1.19287	0.314258
A_24_P355772	CDK11A///CDK11B	1.56226	0.314258
A_23_P52657	PYGM	0.713661	0.314258
A_24_P255954	KRT18P33	-1.61864	0.314316
A_24_P763361	NAA50	0.868317	0.315186
A_32_P115518	MAF	1.24516	0.315186
A_24_P850428	RPSAP45	-1.08894	0.315517
A_24_P190007	GP2	-0.943799	0.316202
A_23_P333484	H3C10	-0.910619	0.316202
A_23_P388798	SMCR5	-1.15731	0.316202
A_24_P330518	CA12	1.13246	0.31722
A_23_P12173	CRTC2	0.961402	0.31722
A_23_P24311	ALDH3B2	-1.53858	0.317613
A_23_P103070	YWHAH	-2.06773	0.317613
A_32_P38689	SAMD1	1.03736	0.317613
A_24_P247286	C19orf71	0.795418	0.318079
A_23_P97584	DNTTIP2	-1.50166	0.318079
A_23_P167698	TBCA	1.84561	0.318079
A_23_P164773	FCER2	0.741263	0.318079
A_24_P623478	NAP1L1	0.953062	0.318079
A_23_P218331	CYB561	-1.6656	0.318079
A_23_P79482	CHN1	1.56285	0.318079
A_23_P99405	ZMYM2	0.97718	0.318425
A_23_P23728	SV2A	1.54436	0.318492
A_23_P217564	ACSL4	1.22509	0.318492
A_32_P115162	ACTN1	1.23285	0.318492
A_23_P35467	CISD1	-1.47442	0.318492
A_23_P251412	SCGN	0.987113	0.318492
A_32_P232411	DISP3	-0.753504	0.318556
A_23_P101272	ZNF446	-0.780216	0.318556
A_23_P119141	KEAP1	2.15454	0.318804
A_23_P214121	AMD1	1.34346	0.318808
A_24_P137461	CPN2	-0.89588	0.318874
A_23_P91001	ASNSD1	0.966941	0.319067
A_23_P163782	MT1H///MT1HL1	1.76319	0.319067
A_32_P107441	LINC01001///LOC100132062///LOC100132287///LOC100133331///LOC729737	-1.31715	0.319067
A_23_P204324	DNM1L	1.24615	0.319067
A_23_P17481	SIGLEC1	0.795654	0.319067
A_23_P88753	TSR3	1.72874	0.319067
A_24_P714618	RNA5SP519	1.29459	0.319067
A_23_P32805	GRID1	1.04102	0.319067
A_32_P32338	RIOK3	-1.24399	0.319067
A_23_P144896	PDLIM7	2.05585	0.319067
A_24_P201739	SH2B3	1.46551	0.319067
A_32_P49309	MRO	-0.884121	0.319067
A_24_P208992	CTBP1	-1.31442	0.319067
A_23_P91140	PECR	1.00415	0.319067
A_24_P215475	ZNF10	-0.777408	0.319067
A_23_P19036	TNIP1	-1.3675	0.319067
A_23_P169007	NPM2	1.08137	0.319067
A_23_P71316	RBPMS	-1.34438	0.319067
A_23_P391906	TMEM200A	1.15525	0.319067
A_32_P118512	POLR2D	1.33425	0.319067
A_23_P152218	E2F4	-1.60413	0.319067
A_32_P122323	GUSBP4	0.880147	0.319067
A_23_P362228	ZNF436-AS1	0.931479	0.319203
A_24_P93452	RPL5P30	1.06521	0.319224
A_32_P172215	BANP	1.01767	0.319689
A_23_P130926	FAM174C	-0.915403	0.320292
A_23_P207367	STAT5A	-1.09154	0.32051
A_32_P233938	FAM133DP	1.13721	0.32051
A_23_P83200	AK8	-0.870266	0.32051
A_23_P203751	TMEM135	-0.841368	0.32051
A_23_P59192	SNRPC	1.27576	0.32051
A_24_P167012	TNFSF15	0.830339	0.320843
A_23_P204238	FOXJ2	1.02279	0.320843
A_23_P417951	TSPYL5	-1.34129	0.320843
A_23_P160567	ZMYND12	-1.02481	0.320843
A_23_P257131	PEX13	-1.04858	0.321021
A_23_P502336	ADGRE2///ZNF333	1.24139	0.321021
A_24_P145035	CBWD5///CBWD6	-1.04306	0.321021
A_23_P503072	CCL28	-1.66935	0.321037
A_32_P478023	NPAS4	-1.04423	0.321429
A_32_P142602	TIPARP-AS1	1.27668	0.32234
A_23_P141965	HAUS8	0.839533	0.32234
A_23_P13632	PYM1	-0.735933	0.322843
A_23_P134295	NUDT1	-1.58782	0.324088
A_23_P11697	HMGB4	-1.16983	0.324149
A_32_P215789	TRIM61	1.03455	0.324149
A_32_P109704	SFSWAP	-1.57414	0.324214
A_32_P47543	PGGT1B	1.03593	0.324227
A_23_P94875	INPP5E	-0.990024	0.325106
A_23_P75764	OR5A1	-0.956864	0.325106
A_23_P152245	CDK10	1.12673	0.325106
A_23_P149992	PDLIM1	-1.88815	0.325343
A_24_P387926	KMO	0.990214	0.325343
A_23_P83007	LURAP1L	-0.977419	0.325343
A_23_P320225	EVC2	0.848398	0.325343
A_23_P314202	TENT2	1.24788	0.325343
A_24_P364970	DHX33	-1.09186	0.325343
A_23_P8900	COX6C	1.6613	0.325343
A_23_P393880	ARFGEF3	-0.993836	0.325343
A_24_P936758	IGF2///INS-IGF2	1.23271	0.325343
A_32_P130641	STARD9	0.827883	0.325343
A_23_P408206	TBC1D21	0.874045	0.325744
A_24_P24724	RPL14P5	-0.705042	0.325744
A_24_P265162	FIP1L1	1.12373	0.325744
A_24_P919510	RBM5	1.14856	0.325744
A_32_P80089	LOC283788	1.43886	0.325744
A_23_P56422	LRRFIP1	-1.3137	0.325744
A_23_P106002	NFKBIA	0.86527	0.325744
A_23_P32938	DDX10	1.59385	0.325744
A_24_P240732	IMPAD1	1.22587	0.325744
A_24_P316005	RABGAP1L	1.1497	0.325744
A_23_P215479	CLIP2	1.74269	0.325744
A_23_P120103	KCNS3	-1.24027	0.325744
A_23_P144465	PAPSS1	-1.5949	0.325744
A_23_P71368	RP1	0.925679	0.325744
A_24_P135276	USP42	1.48695	0.325744
A_24_P156566	RTL8C	-1.68154	0.325744
A_23_P203488	SMPD1	1.74633	0.325753
A_24_P187583	ABHD17A	-0.738386	0.325753
A_32_P126023	TNFSF10	-1.50588	0.326059
A_23_P154208	NAGK	1.46526	0.326402
A_23_P324011	FAM27C	0.791639	0.326402
A_23_P44112	LAT	0.947266	0.326402
A_23_P29153	RSPH14	0.975037	0.326402
A_23_P102320	NUP35	1.11541	0.326402
A_32_P94798	ANXA2	-1.61701	0.326402
A_24_P941217	SGPP2	-1.10507	0.326402
A_24_P46577	ZNRD1	1.65636	0.326402
A_32_P23199	GORASP2	-1.14147	0.326419
A_24_P151920	TMEM97	-1.65426	0.326419
A_32_P202597	RPL22	1.17153	0.326419
A_23_P90696	TRIB2	1.39323	0.326419
A_23_P120237	STARD7	0.931906	0.326827
A_24_P179467	SLC1A6	-1.00721	0.32694
A_24_P255314	SRP14P1	-0.856921	0.327182
A_24_P400932	TBC1D22A-AS1	1.02512	0.327182
A_23_P343900	IGHV5-78	0.91483	0.327241
A_23_P59426	PAXIP1	-1.23546	0.327413
A_23_P105144	SCUBE2	0.987547	0.327865
A_32_P98847	POLRMTP1	-1.18833	0.327865
A_24_P924261	ERVFRD-1	-0.944542	0.327947
A_24_P126741	GLRXP3	-1.24273	0.328477
A_23_P419277	MARCHF8	1.13197	0.328477
A_32_P103678	TMEM150C	1.1953	0.328477
A_24_P161459	COX4I1P1	1.84633	0.328477
A_32_P188674	NPM1P6	0.874602	0.328819
A_32_P119204	RPS10P3	1.02695	0.328819
A_24_P402495	USP33	1.12272	0.329524
A_23_P30649	SPACA1	-0.964424	0.329524
A_23_P417144	RAI1	-0.849542	0.329524
A_24_P184460	ARL6IP4	1.55667	0.329524
A_23_P86561	CALY	-0.902558	0.329524
A_23_P30950	SLC26A8	0.988965	0.329524
A_32_P41884	LINC01523	-0.840933	0.32954
A_32_P151544	KRT18P10	-1.85315	0.330095
A_23_P102262	MRPL19	-0.77685	0.330095
A_24_P147540	PRR36	-0.75122	0.330095
A_32_P95541	KANSL1	0.805493	0.330095
A_24_P366415	PPIAP66	-0.821508	0.330386
A_23_P210395	CHRNA4	0.9984	0.330386
A_32_P23360	YPEL2	1.07987	0.330386
A_23_P206077	AEN	-1.10124	0.330386
A_24_P264772	PPIAL4A///PPIAL4C///PPIAL4D///PPIAL4E///PPIAL4G///PPIAL4H	-0.829239	0.330389
A_23_P306610	MUC17	0.945987	0.330389
A_24_P820372	GART	0.881346	0.330389
A_24_P788227	DUXAP9	1.39434	0.331117
A_23_P353035	IGFBP7	1.53592	0.33112
A_32_P208097	ADAL	0.96856	0.33135
A_23_P106629	IGSF6	0.886993	0.33135
A_32_P61495	FHAD1	-0.751473	0.331777
A_24_P238316	RPL7AP38	1.04443	0.332051
A_23_P427114	GORASP1	-1.44475	0.332078
A_23_P320304	AKR7L	1.32657	0.332237
A_32_P112677	LOC100996385	-0.975239	0.332237
A_24_P343377	ATP5MF	-1.94808	0.332716
A_32_P189803	HNRNPA1P4	1.17805	0.33388
A_32_P206136	BLOC1S5-TXNDC5///TXNDC5	1.47739	0.333895
A_24_P12904	TMEM245	0.974733	0.333953
A_24_P93948	KIF5A	1.20898	0.334026
A_24_P204971	HBP1	1.16029	0.334026
A_24_P229616	PPIAP40	-0.778739	0.334026
A_24_P407704	DDX19B	-1.26849	0.334026
A_23_P208768	FCAR	-0.932173	0.334026
A_23_P308974	ADAMTSL3	0.741465	0.334489
A_23_P143569	DGCR6///DGCR6L///LOC102724770	-1.22751	0.334977
A_24_P97825	CCDC69	-0.95429	0.335477
A_23_P88819	MVP	-1.00636	0.335573
A_32_P163233	AADAT	1.0186	0.335573
A_23_P44932	EIF2A	-1.38393	0.335573
A_23_P424900	PIFO	-1.00272	0.335573
A_24_P75230	MYL12BP2	-0.616248	0.335573
A_24_P161463	ZFAS1	-2.00434	0.335725
A_24_P916496	PRKCA	1.21251	0.335762
A_24_P523368	FAM229B	1.07824	0.335762
A_23_P360990	DYDC1	0.974743	0.335762
A_24_P101282	HOTAIRM1	0.785966	0.335762
A_23_P160336	LEFTY1	-0.948964	0.335762
A_24_P102053	OCLN///OCLNP1	-1.14208	0.335762
A_24_P185347	MBD1	1.25647	0.335762
A_23_P92275	GPR156	-0.987989	0.335762
A_23_P206466	CASKIN1	-0.616291	0.335762
A_24_P838947	TBC1D3P5	-0.902554	0.335762
A_23_P42784	STK31	-0.759199	0.335762
A_24_P59607	LINC02693	0.909877	0.335762
A_24_P253723	MIR22HG	-0.822408	0.335762
A_24_P42436	ARHGAP32	-1.33425	0.335762
A_24_P406480	LONRF1	-0.999361	0.335762
A_23_P165136	LRRC25	-1.01641	0.335762
A_32_P89691	SORD///SORD2P	-1.33748	0.335762
A_23_P210109	CYP26B1	-0.823351	0.335762
A_23_P10206	HAS2	0.717728	0.335762
A_24_P379450	NOL9	1.06121	0.335762
A_23_P7560	IL12B	0.803795	0.335762
A_23_P428819	AKIRIN2	1.35477	0.336117
A_23_P26358	SMG1P1///SMG1P3	1.3881	0.336254
A_24_P922808	DESI2	0.777268	0.336372
A_23_P388900	SLC22A15	1.15742	0.336723
A_23_P210319	DTNB	-1.09174	0.336723
A_32_P219970	PSG3	0.897702	0.336723
A_24_P7950	VAV3	-1.33456	0.336723
A_32_P154885	HTRA3	1.28535	0.336723
A_23_P376599	RALBP1	-1.76678	0.336723
A_32_P141033	LOC105373346	0.870213	0.336723
A_23_P96611	LUZP4	-0.877183	0.336723
A_23_P83438	UBE2Z	1.42982	0.336723
A_24_P118376	CEACAM20	1.2982	0.336723
A_23_P420348	LOC100288966///POTEC///POTED	1.67712	0.336723
A_24_P286935	ARL3	-0.673492	0.33677
A_23_P4536	EPB41L3	1.13551	0.33677
A_24_P928969	PTPN3	-1.13487	0.33677
A_24_P379223	IER5	-0.732899	0.33677
A_23_P34744	CTSK	1.27812	0.33677
A_24_P307289	TMEM95	-1.03953	0.33677
A_32_P193378	PYGO1	-0.910974	0.337036
A_23_P211267	RIPK4	-1.35788	0.337186
A_23_P82868	PLAT	0.99492	0.337186
A_23_P78383	RMC1	-1.15305	0.337186
A_24_P911612	ZNF611	1.40264	0.337186
A_23_P48056	CKAP4	0.835423	0.337186
A_24_P128524	ICMT	0.850007	0.337186
A_24_P372134	CYREN///TMEM140	-0.65232	0.337186
A_24_P49597	RPS26P54	-1.01766	0.337186
A_24_P235131	RNF216	-1.06875	0.337186
A_24_P105283	SFPQ	1.47208	0.337186
A_32_P406186	NCKAP1L	-0.894964	0.337186
A_24_P53080	ETFA	-1.16424	0.337186
A_24_P268015	MEAF6	1.44502	0.337186
A_23_P85460	CDKN2C	1.11825	0.337186
A_24_P331998	DOCK8	-1.20655	0.337186
A_23_P101407	C3	-1.68011	0.337186
A_32_P93144	LOC101929959	-0.795838	0.337186
A_32_P191696	RPS29	-0.902303	0.337186
A_23_P434809	S100A8	-2.625	0.337186
A_32_P113436	HNRNPA1P48	1.10018	0.337186
A_23_P382688	FAM122B	-1.01577	0.337186
A_32_P165113	WDR92	-0.822856	0.337186
A_24_P917833	TMED10	1.76234	0.337186
A_32_P23810	GARS-DT	1.06953	0.337186
A_23_P50817	TTYH1	-1.15473	0.337186
A_23_P2501	PAH	0.886586	0.337186
A_24_P313744	USP14	-1.22395	0.337186
A_24_P91232	FAM104A	0.978816	0.337186
A_24_P50248	FAM110C	-1.19755	0.337186
A_23_P10614	PDK1	-1.3989	0.337186
A_23_P19182	REEP2	-1.50935	0.337186
A_24_P269062	SPRY4	1.2024	0.337546
A_32_P37076	LOC105374944	-0.854901	0.337546
A_24_P164854	MAVS	1.23738	0.337781
A_32_P35220	CBWD1///CBWD2///CBWD3///CBWD5///CBWD6	-1.2474	0.337781
A_24_P930690	MICOS10P1	-0.889043	0.337781
A_23_P433855	RGS4	1.82905	0.337781
A_32_P180958	PCYOX1	-1.2229	0.337781
A_32_P174083	CYCS	-0.929724	0.337781
A_23_P65174	PHF11///SETDB2-PHF11	1.21817	0.337781
A_23_P100556	EXOC7	1.72512	0.338163
A_23_P128094	ABCB9	-0.983423	0.339181
A_23_P502731	PRRX1	0.80152	0.339181
A_23_P330301	MMD2	-0.81785	0.339181
A_24_P901856	DUXAP10///DUXAP8///DUXAP9	1.35166	0.339181
A_23_P421175	FAM83H	-1.21646	0.339262
A_23_P110846	CNOT8	-1.33767	0.339414
A_23_P158933	ADGRA3	0.995731	0.339414
A_23_P79251	EHD3	1.47785	0.339414
A_24_P461366	SERBP1	0.994826	0.339414
A_32_P22750	COL6A2	1.96213	0.339414
A_24_P589001	ZNF503-AS1	-0.957736	0.339414
A_23_P415622	EPM2AIP1	1.11794	0.339414
A_23_P108734	ALLC	1.01029	0.339414
A_23_P21485	PID1	1.58747	0.339414
A_23_P36865	C12orf29///CEP290	0.846467	0.339792
A_23_P259833	PIK3CD	-0.928921	0.339792
A_24_P641406	EEF1DP6	0.806857	0.339792
A_23_P42738	FAM220A	1.12066	0.339792
A_23_P19004	BRD9	-0.936802	0.339792
A_24_P295543	BLOC1S2	1.75522	0.339792
A_24_P350708	LOC100505915	1.67839	0.339792
A_24_P941376	ZNF473	-0.858874	0.339792
A_23_P40108	COL9A3	-1.29694	0.339792
A_24_P237374	UBA1	-1.83129	0.339792
A_24_P896032	SAMHD1	1.02406	0.340012
A_24_P922684	FNIP1	-0.805474	0.340012
[truncated: 19,336 more rows]

## Sheet: QSC_vs_nLRC
ProbeID (for detailed information on Probe-ID see Suppl. Table 3)	GeneSymbol	log2(QSC)-log2(nLRC)	FDR-corrected p-value
A_32_P11899	C12orf65	-4.48459	5.46812e-08
A_23_P133146	H2AZ1	-5.04768	4.28188e-05
A_32_P206561	NEAT1	3.04578	0.004229
A_32_P155247	FTLP3	4.38174	0.00618311
A_24_P152635	TMX2P1	-2.69856	0.00833137
A_24_P416079	NUSAP1	-3.48321	0.0152685
A_23_P200866	STMN1	-3.41368	0.0170657
A_23_P133956	KIFC1	-3.60648	0.0170657
A_24_P711477	HMGN2	-3.56668	0.0170657
A_32_P155588	PCLAF	-2.19134	0.0338216
A_23_P328323	RAVER2	-2.44599	0.0338216
A_23_P36724	FBXL14	1.85492	0.0377965
A_23_P22978	COPA	3.13464	0.0377965
A_23_P423419	HMGN2P46	-3.42519	0.0377965
A_32_P41487	HMGN2P6///HMGN2P17	-4.09211	0.0377965
A_24_P356218	ARL6IP1	-3.69636	0.0409446
A_23_P158239	SHMT2	-2.47732	0.0409446
A_24_P95059	ZP3	-3.3903	0.0410348
A_24_P878419	HMGB3P5	-2.33434	0.0410348
A_23_P76218	DCD	-2.08985	0.0410348
A_24_P707543	HMGN2P15///RAMP2-AS1	-3.17263	0.0410348
A_32_P19431	HNRNPA1///HNRNPA1L2///HNRNPA1P10	-2.86406	0.0410348
A_32_P179205	HNRNPA1P8	-2.80954	0.0410348
A_24_P347065	CPT1A	-3.28817	0.0410348
A_23_P321630	TRMT5	-2.94265	0.0410348
A_23_P50504	FTL	2.90799	0.0410348
A_23_P373119	HMGB3P1	-3.05066	0.0410348
A_24_P5026	PPP2R5E	1.8868	0.0410348
A_23_P121646	SLC34A2	3.94756	0.0429862
A_23_P6963	UBE2E1	-3.19574	0.0429862
A_24_P67681	ATP5MGP7///HMGB3P27	-3.38224	0.0462784
A_23_P48669	CDKN3	-2.93046	0.0462784
A_24_P38572	NOL6	-2.31651	0.0467636
A_23_P50167	SLC39A6	-1.85168	0.047039
A_23_P11862	C1orf112///SCYL3	-1.98154	0.0478164
A_24_P195286	HMGB3P30	-2.37662	0.0502153
A_24_P49747	HMGB3P24	-2.26938	0.0505538
A_24_P130962	TOR3A	-3.15567	0.0505538
A_24_P392109	CENPN	-2.48816	0.0505538
A_24_P183544	ADGRF1	-2.83697	0.0505538
A_32_P1381	HMGN2P4	-2.34132	0.0505538
A_23_P388146	UBE2CP5	-2.16652	0.052868
A_32_P155811	CD2AP	-1.83809	0.052868
A_23_P57588	GTSE1	-2.94848	0.0564566
A_23_P8339	MRPL18	-2.77316	0.0605552
A_23_P154758	ZNF337	-2.32629	0.0614154
A_32_P458472	STUM	-2.12676	0.0662456
A_32_P820503	FTH1P11	1.77465	0.0689408
A_23_P138137	OMA1	-2.12164	0.0689408
A_23_P48130	IFT81	-1.8259	0.0701743
A_23_P101392	TMEM38A	2.41003	0.0701743
A_24_P680947	KIF18B	-2.92454	0.0766178
A_32_P88719	LL0XNC01-250H12.3///RAB40A///RAB40AL	-2.63683	0.0779584
A_23_P418934	NHLRC3	-2.63983	0.0779584
A_32_P532216	QARS1	2.92759	0.0779584
A_23_P149470	NDUFS2	-2.91582	0.078706
A_24_P935103	ADCY9	-1.94946	0.078706
A_23_P146456	CTSV	-4.20789	0.0801691
A_24_P300841	CKAP5	-2.25786	0.0801691
A_23_P94748	OBP2B	-2.81777	0.0867118
A_24_P59506	RTF2	-2.53211	0.0882603
A_23_P56256	POLR2I	-2.85948	0.0882603
A_24_P87763	EEF2	1.74719	0.0940183
A_24_P397498	TPMT	1.63136	0.0940183
A_32_P29507	HMGN2P41	-2.27106	0.0952628
A_23_P134786	PHF20L1	2.37258	0.0961524
A_23_P6344	SDF2L1	-2.75059	0.103828
A_32_P187327	TUBB4BP3	-2.5541	0.103828
A_23_P356684	ANLN	-2.60542	0.103828
A_23_P160934	ANP32E	-2.61524	0.105918
A_24_P10657	SLC44A2	-2.12002	0.115833
A_23_P162476	CDCA3	-2.10708	0.121173
A_24_P71973	KDR	1.65158	0.122498
A_23_P98483	ZBED5	-2.19177	0.122498
A_23_P125680	TMEM255A	-1.48333	0.122498
A_24_P314786	SLC4A10	1.7201	0.122498
A_23_P43141	EIF3E	-1.50017	0.122498
A_23_P132358	MCAT	-2.34058	0.122498
A_23_P131365	NDUFS1	-1.65939	0.122498
A_23_P52017	ASPM	-2.36509	0.122498
A_24_P320284	DHFR	-2.34814	0.122498
A_23_P94623	PPP6C	-1.89933	0.122498
A_23_P404108	CCSER2	-1.92306	0.127217
A_32_P170664	ACER2	1.81293	0.12763
A_24_P274111	CHI3L1	4.63867	0.128979
A_23_P321261	ME2	-2.26094	0.128979
A_32_P201521	TMEM97	-3.20035	0.128979
A_24_P241862	RANBP3	-2.96252	0.128979
A_32_P387905	ERO1A	2.20928	0.128979
A_23_P40453	CBR3	-1.43254	0.128979
A_23_P70102	SLC36A2	-1.45481	0.129659
A_32_P180741	TNK2	-2.78493	0.129659
A_23_P319874	TCAIM	-2.16966	0.129659
A_32_P208978	ZBED3-AS1///HMGB1P35	-2.4316	0.129659
A_24_P576445	LOC105373510	1.39356	0.129659
A_24_P935310	GARS-DT	2.14289	0.129659
A_32_P67680	HSP90B1	-1.96418	0.133808
A_32_P109704	SFSWAP	3.01375	0.133808
A_24_P184769	WDR20	-1.46523	0.133808
A_23_P71419	COPS5	1.55095	0.136725
A_23_P1936	ASRGL1	-2.13168	0.137524
A_32_P171571	ST8SIA5	-1.88812	0.137524
A_32_P185682	PANK2///RNF24	2.75553	0.137524
A_23_P353905	DUSP16	-2.29262	0.137524
A_23_P2537	MMAB	1.87037	0.141703
A_24_P93736	EHMT1	1.4123	0.141703
A_32_P210717	COMMD6	-2.29623	0.14324
A_23_P62139	PQBP1	3.29296	0.145831
A_23_P426511	ZGRF1	-1.57984	0.14842
A_23_P137814	ATP6V0B	-1.86572	0.14842
A_23_P405216	ZNF619	-1.87956	0.14842
A_23_P424878	ARHGAP39	1.42619	0.14842
A_23_P8185	DYNLT1	-2.48489	0.14842
A_24_P166661	TMEM60	-1.93443	0.14842
A_32_P874898	TRBV5-1	-1.34174	0.14842
A_23_P120594	ACSS1	-1.90811	0.14842
A_32_P222383	HMGN2P7	-2.80256	0.14842
A_24_P195476	PMS2P5	-2.93203	0.14842
A_23_P87329	NAT10	-2.03567	0.14842
A_32_P147090	ARHGAP11B	-2.28121	0.151707
A_24_P72364	C6orf15	-2.65575	0.155944
A_23_P121795	SORBS2	2.10517	0.155944
A_23_P72853	MFSD5	2.12031	0.155944
A_32_P78121	SOD2	3.71314	0.155944
A_23_P53276	TIMELESS	-1.64285	0.155944
A_23_P42065	TNFRSF21	-3.31178	0.156167
A_24_P464540	FAM41C///LOC107987272	-2.17904	0.156167
A_24_P283288	MAPK14	-2.07803	0.156167
A_32_P231302	SMIM10L1	-2.46549	0.156167
A_24_P398898	MORF4L1	-1.67731	0.162449
A_23_P250413	PARVG	-1.54355	0.162449
A_32_P64418	DIS3L2	-1.71558	0.162449
A_23_P207476	SPAG9	2.03245	0.164335
A_23_P72001	PHYHD1	1.73198	0.164335
A_24_P350796	RCC1L	-1.86448	0.164341
A_23_P502170	DYNC2LI1	-1.65538	0.166308
A_32_P181077	DOCK8///LOC112268042	-1.2092	0.168493
A_23_P343671	FOSL2	3.28541	0.168493
A_23_P323751	FAM83D	-2.27547	0.168493
A_23_P73780	IRAK1	-2.44499	0.168493
A_23_P336479	G3BP1	-2.46857	0.170211
A_24_P186746	KRT18P34	-2.2728	0.171189
A_23_P57497	MYH9	2.54775	0.171189
A_24_P106953	PTGES2	-2.36469	0.171189
A_24_P52882	HRK	1.47295	0.171504
A_23_P28886	PCNA	-2.67182	0.17273
A_24_P322444	NUP62	-2.35032	0.17273
A_23_P200386	KHDRBS1	-2.45092	0.17273
A_23_P200579	CELA3A///CELA3B	-1.43984	0.17273
A_23_P40782	COMMD2	2.60247	0.17273
A_23_P326987	TPT1-AS1	1.84037	0.17273
A_23_P209298	EPB41L5	-1.67445	0.17273
A_24_P196851	TLN1	2.44033	0.17273
A_23_P1248	WBP1L	-1.90596	0.17273
A_23_P208540	NDUFA3	2.23102	0.17273
A_23_P163481	BUB1B	-1.96565	0.172764
A_32_P380675	GRIP2///SLC6A6	-1.61707	0.173484
A_32_P67544	OIP5-AS1	-1.38861	0.173484
A_23_P60517	FXN	-1.96603	0.173484
A_23_P41327	LYAR	-2.57112	0.173484
A_23_P93543	PEX7	-1.40727	0.173866
A_24_P153568	MPEG1	-1.5751	0.176666
A_23_P63289	SSU72	-1.90933	0.176666
A_24_P333106	LOC107984628	1.42958	0.176666
A_24_P935033	IL6ST	1.33758	0.176666
A_23_P324679	PTK2	2.02657	0.176666
A_23_P61100	RABEP2	1.8891	0.176666
A_32_P324933	LOC107984561///TMEM272	-1.8529	0.176666
A_23_P70148	NNT	-2.148	0.176859
A_23_P58862	FAM135A	1.60175	0.176859
A_24_P384119	IGHV3OR16-13	-1.63756	0.176859
A_24_P638453	NCAPD2P1	-1.83262	0.178448
A_23_P213458	BTF3	2.47308	0.178448
A_32_P226338	PSMA5	-1.97578	0.178448
A_24_P9605	PPP1R16A	1.96281	0.178448
A_23_P129322	IVD	-1.3292	0.178448
A_24_P276932	ATP6V1C2///PDIA6	-1.64266	0.178448
A_24_P252996	FOLR3	-1.7502	0.178448
A_24_P919668	NAPG	1.44783	0.178448
A_24_P337380	HNRNPH1	-1.94461	0.178448
A_24_P902509	FANCI	-2.19459	0.178448
A_23_P99216	POP5	-2.39618	0.178448
A_24_P399454	EXOC3L2	1.69097	0.178757
A_23_P152804	NME1	-3.19844	0.18311
A_24_P102315	KIAA1755	1.22784	0.18311
A_23_P340148	ZNF711	-1.44148	0.18311
A_23_P214876	JARID2	-1.62214	0.18311
A_32_P61538	AHCYL1	-1.64828	0.183225
A_23_P85693	GBP2	3.14951	0.183225
A_23_P308552	DLX3	1.36546	0.183225
A_23_P101671	ATCAY	1.29143	0.183225
A_23_P111288	TMEM14C	-2.29207	0.183225
A_24_P346855	MKI67	-2.33238	0.183225
A_23_P209356	SPAST	-1.92644	0.183225
A_24_P349539	HMGB1P46	-1.97207	0.183225
A_23_P250963	SLC1A3	-2.3136	0.183225
A_24_P23636	PCLO	-2.21964	0.183225
A_23_P214156	SENP6	1.59745	0.184484
A_23_P59005	PSMB8-AS1///TAP1	2.32354	0.18782
A_23_P161171	ASAH2///ASAH2B	-1.74424	0.189483
A_23_P429449	NKD1	1.42107	0.190344
A_23_P217785	PBDC1	2.32342	0.190387
A_23_P139509	ERGIC2	-2.21371	0.196823
A_23_P213840	ATP6V0E1	2.74391	0.196823
A_23_P202558	ADAMTS14	1.62422	0.196823
A_24_P190424	RAB8A	1.56714	0.196823
A_32_P125103	IQGAP1	1.95172	0.196823
A_23_P49060	SPINT1	2.36208	0.196823
A_23_P211244	PRMT2	-2.4103	0.197953
A_24_P601695	RALGAPA2	1.75487	0.198407
A_24_P940125	CNOT6	-1.84507	0.198829
A_24_P14260	CARD8	-1.86043	0.198829
A_23_P384024	CCDC50	-1.33279	0.198829
A_23_P216779	NTRK2	1.29796	0.198829
A_24_P374943	CXADR	2.43882	0.198829
A_23_P148446	UBE2A	-2.4615	0.199467
A_32_P209230	CITED4	2.0128	0.201149
A_23_P502706	PAX3	1.37256	0.201149
A_32_P142602	TIPARP-AS1	-2.14896	0.201149
A_32_P129406	CH17-125A10.2///LINC01632	1.45678	0.201643
A_32_P106980	TRPS1	1.76131	0.201643
A_23_P103981	HIST2H2AA3///HIST2H2AA4	1.98446	0.201874
A_32_P41065	TMCC1	-1.47994	0.202552
A_24_P18190	HSPA5	-2.58848	0.206232
A_24_P937582	RNASEH1	-2.20022	0.206232
A_23_P106887	FUS	-2.16759	0.206487
A_24_P355609	MRGPRF	1.78567	0.206487
A_23_P200524	AK4	2.30537	0.206487
A_32_P327810	NUP50	-2.12021	0.206487
A_32_P9816	JPT2	-1.58537	0.206487
A_23_P342600	STK35	-2.10621	0.20653
A_23_P250701	WNK1	-1.5811	0.20653
A_24_P67063	HMGB3P14	-2.23097	0.20653
A_23_P60089	DOCK5	1.52116	0.20653
A_23_P5301	TFCP2L1	-1.34955	0.20653
A_23_P376239	PAPOLA	-1.48378	0.20653
A_23_P55544	CCBE1	-1.23243	0.207062
A_24_P934809	LOC101927556	-1.57542	0.207062
A_23_P105524	PLCZ1	1.72913	0.207062
A_24_P199500	RNF2	-1.52757	0.207062
A_23_P217236	HMGB3	-2.57334	0.208559
A_23_P126057	SCP2	-2.09955	0.208559
A_23_P344694	AFDN	1.34281	0.208559
A_23_P141394	ARSG///WIPI1	-1.64554	0.209097
A_23_P103315	LCE1A	1.63689	0.209097
A_23_P259641	EZH2	-1.59866	0.209097
A_24_P299503	ZWINT	-1.8512	0.211659
A_23_P251660	ABCF1	-1.71879	0.211659
A_23_P22409	FUT10	1.27181	0.211659
A_23_P405761	RRAS2	2.20167	0.211659
A_23_P156687	CFB	2.11792	0.211659
A_24_P355876	TMBIM6	-3.16885	0.211659
A_23_P88106	MCF2L	2.33901	0.211659
A_32_P134580	HMGB1	-2.63091	0.211659
A_23_P312863	TUBB4B	-2.57817	0.212051
A_24_P325520	SORT1	-2.09715	0.212714
A_23_P349857	NRG2	1.58632	0.215325
A_24_P255005	LINC00674	-1.48034	0.215325
A_32_P101235	UHRF1	-1.84608	0.218525
A_24_P767422	HNRNPCL1	-2.35361	0.218525
A_23_P60775	CELF5	1.34863	0.218525
A_23_P31996	SLC46A2	1.88495	0.218868
A_23_P9756	PUF60	-2.05267	0.220895
A_32_P105465	SHROOM4	-1.48842	0.22123
A_24_P41662	RPL23AP17	1.28058	0.222493
A_24_P85300	HEG1	1.83461	0.222545
A_32_P105712	LINC00431	-1.82131	0.222545
A_23_P17065	CCL20	-1.90657	0.222545
A_24_P927716	SLED1	-2.10227	0.222545
A_23_P141606	BLMH	-2.19895	0.222545
A_23_P132216	SNRPD3	-2.08004	0.222545
A_32_P76427	LOC101928087	-1.17032	0.222894
A_23_P256956	KIF20A	-2.37911	0.222894
A_23_P136392	RAC1P7	-1.40342	0.222894
A_23_P93321	TCF19	-1.49037	0.222894
A_23_P434352	CAST	-1.48278	0.222894
A_23_P70297	ANKRD6///LYRM2	-1.33821	0.222894
A_23_P146237	XPO7	2.23658	0.222894
A_32_P166135	DAB2	1.66131	0.222894
A_24_P414045	MOGS	1.52157	0.222894
A_23_P2355	CBX5	-1.79027	0.222894
A_23_P70867	SBDS	-1.9583	0.222894
A_24_P195693	RPL23AP7	1.21935	0.222894
A_23_P335661	SAMD4A	1.31347	0.222894
A_24_P40827	RAD51D	1.90355	0.222894
A_23_P10743	PDE6B	-1.83259	0.222894
A_23_P333420	RANGAP1	-2.54972	0.222894
A_24_P38754	CISD1	-1.43	0.223692
A_23_P150286	PSMA1	-2.76012	0.223733
A_23_P301995	LIN9	1.44246	0.224598
A_24_P40010	RPS28	2.21485	0.225418
A_23_P81993	SMIM29	-1.53959	0.225418
A_24_P212096	NAV1	-2.00462	0.225418
A_23_P207245	TEKT3	1.30209	0.225418
A_23_P352950	PNMA5	-1.57329	0.225418
A_24_P753302	LINC01136	-2.23709	0.225686
A_23_P362694	FDCSP	3.38534	0.22579
A_24_P186274	IGFBPL1	1.19683	0.22579
A_24_P168510	KXD1	2.53862	0.22579
A_32_P77933	GOLGA2P10///LOC727751	1.74445	0.22579
A_23_P32233	KLF4	2.73142	0.22579
A_23_P119714	BABAM1	2.31562	0.22579
A_24_P828949	MAGOH3P	-1.79335	0.22579
A_24_P227993	UBE2I	1.41232	0.22579
A_23_P77049	SLC25A29	-1.65019	0.22579
A_23_P145904	H2AZ2	-2.16061	0.22579
A_24_P383598	SAR1AP3	1.59965	0.22579
A_23_P82474	TWISTNB	1.42901	0.22579
A_23_P138849	KAT5///RNASEH2C	-2.24046	0.22579
A_24_P124992	PSMA4	-2.29657	0.22579
A_23_P70571	SLC39A7	1.52111	0.22579
A_23_P88331	DLGAP5	-2.12505	0.22579
A_24_P50707	RPS4XP19	-1.48282	0.22579
A_23_P12018	SYT11	-1.55292	0.22579
A_23_P108574	NDUFAF7///PRKD3	1.75859	0.22579
A_24_P169976	HMGB1P16	-2.14382	0.22579
A_23_P784	LZIC	-1.7026	0.225813
A_23_P97860	LIPA	-2.52195	0.228444
A_24_P272503	HNRNPCP6	-1.59297	0.228444
A_23_P207354	HIGD1B	-1.74324	0.228444
A_32_P175282	MPST	-1.96528	0.230736
A_24_P88031	C8orf33	-1.54494	0.23198
A_23_P153383	RPL36	2.46621	0.23198
A_32_P60632	SDC4	1.26301	0.235203
A_24_P20807	PRR7	1.16328	0.235392
A_24_P920730	GDPD1	1.71697	0.236528
A_23_P25706	CLMN	1.68786	0.236698
A_24_P230057	KRT18P49	-2.073	0.236698
A_24_P324814	CEP95	-2.43184	0.236698
A_23_P19482	DDAH2	1.60627	0.236698
A_23_P42087	BPHL	-1.76425	0.236698
A_23_P98218	CWC15	-2.5547	0.236698
A_24_P238046	PKD1P6///PKD1	-2.25674	0.236698
A_23_P131289	CHPF	1.58931	0.236698
A_23_P252874	ADGRF5	1.95988	0.236698
A_24_P345377	GOLPH3L	1.3715	0.237435
A_24_P406870	ILK///TAF10	1.63583	0.237435
A_23_P37983	MT1B	1.69905	0.238829
A_23_P415401	KLF9	1.65934	0.238994
A_23_P31407	AGR2	-1.33103	0.23954
A_23_P314222	LEO1	-2.51608	0.23954
A_24_P217848	H2AC15	1.7637	0.239845
A_23_P119390	EHD2	2.80587	0.240424
A_24_P924010	IFITM3	2.3579	0.240424
A_24_P198355	NEDD1	-1.6036	0.24064
A_24_P102125	ACTL6A	-1.94789	0.24074
A_23_P212579	DAG1	-1.9561	0.24074
A_32_P200238	UCA1	2.09729	0.24074
A_23_P212307	KIF9	-1.02558	0.24074
A_23_P360245	NUDCD2	-1.59318	0.240835
A_32_P78575	RPS10///RPS10-NUDT3	-1.41008	0.240835
A_24_P219378	CASKIN1///TRAF7	-1.66292	0.240835
A_23_P44235	HNRNPUL2	-2.07436	0.240835
A_23_P163166	LTB4R///LTB4R2	1.00055	0.240835
A_23_P429184	GNPNAT1	-1.52454	0.240835
A_24_P397386	LIFR	-1.73755	0.240835
A_24_P378506	UBE2Z	-1.64119	0.240835
A_32_P232411	DISP3	1.15693	0.240835
A_23_P39131	NOP53	1.45154	0.240835
A_23_P115645	CELF2	2.25377	0.240835
A_32_P132337	RPL23A	1.15799	0.240835
A_24_P392436	RPL23AP86	1.25911	0.240835
A_32_P91468	LOC105379090	-1.77123	0.240835
A_32_P144238	LOC100996747///RPS26	1.1382	0.240835
A_24_P257099	HJURP	-2.03881	0.240835
A_23_P359111	SERBP1	-1.38786	0.240835
A_32_P52414	RASSF10	-1.39801	0.240835
A_24_P126282	BTN3A1	1.88879	0.244105
A_23_P320829	CEP128	-1.9312	0.246277
A_32_P82515	SSR2	-1.40955	0.246943
A_23_P155147	ZBED4	-1.17177	0.247656
A_32_P24372	TBC1D3P2	1.93592	0.247789
A_23_P65918	ITPKA	1.13379	0.248197
A_23_P328740	NEURL3	1.25974	0.248197
A_23_P3784	RSPRY1	1.97419	0.248197
A_32_P39991	LOC101929200	-2.02582	0.248197
A_24_P323114	ANXA2P3	1.49603	0.248467
A_23_P148475	KIF4A	-1.8173	0.248467
A_23_P147805	UPP1	-2.48847	0.248467
A_24_P92472	CFI	2.24945	0.248467
A_24_P341176	RPL23AP59	1.23379	0.248803
A_24_P241330	ZC3H14	-1.79696	0.250144
A_23_P147439	ATXN2L	-1.80433	0.250168
A_23_P90220	ZNF585A	-1.59322	0.25047
A_23_P140256	PNP	-1.92791	0.25047
A_23_P154919	ERVH48-1	1.50628	0.25047
A_23_P107775	TMEM190	1.5223	0.25047
A_23_P92453	GSX2	1.52403	0.25047
A_24_P42453	MT-RNR1///MT-TV///MT-RNR2	1.21058	0.25047
A_24_P264106	RPL23AP77	1.37868	0.25047
A_23_P65930	ZFYVE19	-1.6509	0.25047
A_24_P828496	LINC01133	-1.49698	0.25047
A_23_P118815	BIRC5	-1.16874	0.251127
A_32_P132060	NEDD4L	-1.67345	0.251127
A_23_P255569	DUS1L	-1.62297	0.251127
A_32_P183983	PTPN4	-1.27386	0.251127
A_32_P140262	KPNA2P1	-2.61693	0.251127
A_24_P212860	TRMO	-2.00671	0.251127
A_24_P934656	IL21R	-1.91555	0.251127
A_23_P160800	NR0B2	1.34134	0.251127
A_32_P104063	CRNDE	-2.09329	0.251127
A_24_P829261	MALAT1///TALAM1	1.03679	0.251127
A_32_P163739	KIAA1257	1.78813	0.251127
A_24_P161600	BOLA2-SMG1P6	1.15232	0.251127
A_23_P49517	SRSF1	-1.97078	0.251127
A_23_P202988	AASDHPPT	1.56873	0.251127
A_24_P399065	NUDT16L1	-1.77369	0.251127
A_24_P211884	TMPRSS12	1.44214	0.251127
A_23_P129678	SETD1A	2.25134	0.251127
A_24_P273799	ZNF641	1.26362	0.251127
A_23_P20384	LSM1	1.915	0.251127
A_23_P143309	SLC4A11	1.45902	0.251127
A_24_P844984	PIGR	1.83356	0.251127
A_32_P177300	ZADH2	1.09747	0.251127
A_23_P171176	FTH1P14	1.53289	0.251127
A_24_P74571	CBY1	1.45074	0.251127
A_32_P150040	TIGD5	-1.42239	0.252529
A_24_P95029	TAX1BP1	-1.76376	0.25322
A_23_P122052	GPX8	-1.81395	0.253387
A_23_P120254	DUSP22	1.40777	0.253387
A_23_P24926	FNTA	-2.53364	0.253805
A_23_P29994	RBPJ	1.58495	0.254503
A_24_P614362	FAM13A///FAM13A-AS1	1.37186	0.256788
A_23_P126248	RNF186	-1.58288	0.257211
A_24_P919330	FTH1	1.04034	0.258752
A_23_P336612	CFAP161	-1.61438	0.26055
A_24_P277747	CNPY3	1.24029	0.260818
A_23_P91619	MIF///MIF-AS1	1.95088	0.260868
A_32_P302068	THSD7B	-1.36214	0.260868
A_24_P168574	GNAS	-1.63951	0.260868
A_23_P117912	RHOV	1.83488	0.260868
A_23_P25868	NAA30	-1.57867	0.260868
A_24_P922684	FNIP1	1.24554	0.260868
A_23_P419624	BLCAP	2.0692	0.260868
A_24_P911960	NAP1L1	-1.66534	0.260868
A_23_P56228	GMIP	-2.1009	0.260868
A_23_P58321	CCNA2	-1.65947	0.261481
A_32_P92922	NSMCE4A	1.54779	0.261481
A_24_P615822	BMS1P1///BMS1P2///BMS1P2-AGAP9	-2.09525	0.261481
A_32_P197489	KLF13	2.03284	0.261481
A_23_P58538	EPB41L4A-AS1	2.16609	0.261481
A_24_P359771	ASXL2	-1.14849	0.262322
A_24_P317762	LY6E	-2.06262	0.262669
A_23_P135031	FRRS1L	1.49301	0.262669
A_23_P102364	NGEF	-1.43089	0.262669
A_23_P17163	HNRNPA3	-2.10533	0.262669
A_23_P396867	HM13	1.25364	0.262669
A_24_P24645	KRT18P21	-1.92746	0.262669
A_23_P42868	IGFBP1	-1.43673	0.262669
A_32_P28284	TPM4	1.60212	0.262669
A_24_P195831	CCDC34	-2.02231	0.262669
A_24_P178663	HMGN2P17	-1.35779	0.262669
A_23_P215449	BAZ1B	1.78351	0.262669
A_23_P255328	PRDM8	-1.35925	0.262669
A_23_P130040	PHB	1.3265	0.262669
A_24_P206305	MICALL2	-1.71641	0.263371
A_24_P364970	DHX33	1.62623	0.263371
A_24_P385739	EIF5A2	-1.04416	0.263399
A_32_P416583	NLRC5	-1.568	0.263399
A_24_P96780	CENPF	-1.63468	0.263399
A_32_P92668	RFX7	-1.59067	0.263888
A_23_P398044	CCDC97	2.00656	0.264297
A_23_P134247	RHEB	-1.72185	0.264617
A_23_P113972	EXOC1	1.04446	0.264617
A_24_P326660	MCAM	1.88236	0.264617
A_23_P382775	BBC3	1.01603	0.264617
A_32_P182609	SRSF6	-1.6913	0.265914
A_23_P352022	PVT1	1.47035	0.265914
A_32_P216241	PLAC4	1.12224	0.265914
A_23_P47058	CUZD1///FAM24B-CUZD1	-1.36051	0.265914
A_23_P86632	DCLRE1C	-2.0175	0.265914
A_23_P42335	FANCE	-1.83171	0.265914
A_24_P655849	SMAD9	-1.3592	0.266037
A_23_P108415	DARS1	1.50597	0.266037
A_32_P2177	IL17RE	-1.4227	0.266037
A_23_P115407	GSTM1	1.94249	0.266663
A_23_P109193	NAPB	-1.52548	0.266663
A_23_P308763	FARP1	2.3244	0.266921
A_23_P6589	PMS2	-1.74473	0.266921
A_23_P51781	TRNAU1AP	2.10775	0.266921
A_23_P154832	ATP5PF	2.26918	0.267469
A_23_P96976	ZCCHC17	-2.43199	0.267924
A_23_P29885	MAEA	-1.94443	0.267924
A_32_P192804	PDIA4	-1.92984	0.267924
A_23_P200199	TXNDC12	-1.58711	0.267924
A_32_P9468	COX19	-1.69976	0.267924
A_24_P101282	HOTAIRM1	-1.17042	0.267924
A_23_P256375	STX4	2.17836	0.267924
A_24_P168232	LIMD2	-1.15661	0.267924
A_24_P783008	FAM237A	1.23542	0.267924
A_24_P332230	LARP7///MIR302CHG	-1.92196	0.267924
A_32_P104809	MRFAP1	-1.80929	0.267924
A_23_P376449	CTSLP6///CTSLP4///CTSLP1	-1.37232	0.267924
A_23_P71014	BUD23	-2.18678	0.267924
A_24_P296280	RMDN3	1.57636	0.267924
A_24_P105283	SFPQ	-2.21577	0.267924
A_24_P12904	TMEM245	-1.44926	0.267924
A_23_P125157	NFATC2IP	-1.63753	0.267924
A_23_P80398	NCAPH2	-2.13041	0.267924
A_24_P172293	FAM95C	1.20615	0.267924
A_24_P219324	TK2	-1.91116	0.267924
A_24_P179354	PPIG	1.16119	0.267924
A_23_P124823	SEC11A	-2.21985	0.267924
A_23_P107894	YIPF2	1.61402	0.267924
A_23_P309381	H2AC18	2.08921	0.267924
A_23_P40515	ESS2///TSSK2	1.10496	0.267924
A_23_P33868	LPAR4	1.39649	0.267924
A_24_P382130	NSRP1	1.47255	0.267924
A_23_P54929	LYRM1	1.40551	0.267924
A_24_P273203	RPL23AP49	1.12605	0.267924
A_24_P257971	SLC27A4	1.74107	0.267924
A_23_P350172	RNF169///XRRA1	1.55735	0.267924
A_23_P163227	CKMT1A	-2.01028	0.267924
A_24_P302802	PCCB	-1.34719	0.267924
A_23_P10232	BANK1	-1.25869	0.267924
A_23_P212568	TRAT1	-1.4049	0.267924
A_24_P290481	EZR	-2.33027	0.267924
A_24_P940545	PHYHIPL	-1.61084	0.267924
A_32_P179258	RAB22A	2.26992	0.267924
A_23_P253434	FNDC3B	1.70484	0.267924
A_23_P398515	PKMYT1	-1.57204	0.267924
A_23_P4764	INSR	1.48958	0.267924
A_23_P316215	WDR26	-1.52086	0.267924
A_24_P351451	OPA1	-2.4529	0.267924
A_23_P259438	DCK	-1.5344	0.267924
A_24_P938293	HES1	1.78317	0.269565
A_23_P305321	C8orf58///LOC107986876	-1.07758	0.270078
A_23_P430930	RSPO2	-1.4867	0.270078
A_24_P652502	TRAV4	1.12817	0.270078
A_24_P41291	WASH4P	2.24752	0.270078
A_23_P122876	AP4M1///TAF6	1.43074	0.270078
A_24_P935276	ZNF766	-1.66916	0.270078
A_23_P416686	GPR137	-1.54395	0.270757
A_23_P48596	RNASE1	1.49428	0.270757
A_23_P257956	ILF2	-1.66089	0.272206
A_23_P252292	CENPI	-1.03895	0.272339
A_24_P1919	NF1	1.18621	0.273305
A_23_P3532	LITAF	-1.83295	0.275572
A_24_P225616	RRM2	-1.39038	0.275642
A_23_P53257	AVIL	2.34835	0.275642
A_23_P155765	HMGB2	-1.80741	0.275642
A_23_P17512	DTD1	-1.97379	0.275681
A_24_P366994	ARHGDIA	-1.65312	0.275681
A_23_P354827	ZNF550	1.05595	0.275681
A_24_P110668	CDC42SE1	2.08498	0.275681
A_32_P196843	CCDC172	-1.35119	0.275681
A_24_P253755	PIGL	-1.37974	0.275681
A_32_P10633	TBC1D22A	1.37406	0.275681
A_24_P98762	PPP2R1B	-1.33303	0.275681
A_24_P815570	APTX	-1.1097	0.275681
A_23_P310972	PCDHGB1	1.40327	0.276727
A_23_P118174	PLK1	-2.47044	0.279318
A_24_P201153	TJP2	-2.06431	0.280224
A_23_P120822	UPB1	-1.13756	0.280553
A_24_P927189	OXNAD1	-1.17843	0.282623
A_23_P47800	B3GNT4///DIABLO	-1.94857	0.283835
A_24_P931669	PLEKHA2	1.46913	0.284029
A_23_P434809	S100A8	3.85473	0.284029
A_24_P60972	TMOD1///TSTD2	1.6456	0.284029
A_24_P14531	TM9SF4	-2.29538	0.284036
A_32_P203320	ROCK1P1	-1.70623	0.284036
A_24_P838743	SERPINB6	1.94072	0.284036
A_24_P794447	MIR100HG	-1.17746	0.284036
A_24_P172768	GMFB	-1.32324	0.285327
A_24_P933940	MTAP	-1.4409	0.285514
A_23_P366999	LRRTM3	-1.31491	0.285514
A_24_P174367	PPP1R2	1.32158	0.287239
A_24_P297182	GGT5	1.10444	0.287239
A_23_P142272	PAF1	-2.74122	0.287655
A_23_P25019	PRIM1	-1.11565	0.287783
A_23_P57306	CHAF1B	-1.04986	0.287783
A_24_P172990	AARS1	-2.24609	0.287783
A_32_P22338	PDCD6IP	-1.46501	0.287783
A_24_P942630	KDM6B	1.13167	0.287783
A_23_P327777	CASTOR3	-0.947309	0.287783
A_24_P236091	ENO2	1.60679	0.288759
A_23_P258891	SNX16	-1.48331	0.288759
A_24_P672240	FRMPD4	1.54836	0.28969
A_23_P218434	ZNF226	-2.00459	0.28969
A_32_P112677	LOC100996385	1.40162	0.291615
A_24_P123408	ABLIM3	-2.03026	0.292906
A_23_P166910	DNAJC13	1.23504	0.293597
A_23_P210886	BCL2L1	1.23918	0.293678
A_23_P10506	HPGDS	-0.988555	0.293678
A_23_P7313	SPP1	3.07658	0.293678
A_23_P419602	SHISA8///SREBF2	-1.8824	0.293678
A_24_P237389	EIF1AX	1.25188	0.293678
A_32_P42705	EPHA5-AS1	-1.15095	0.293678
A_24_P324563	ABHD17A	-1.63609	0.293678
A_32_P131377	REEP5	-2.30285	0.293678
A_24_P206328	PDE1C	-1.85546	0.293678
A_24_P384397	RAVER1	1.32164	0.293678
A_23_P354894	ZNF567	1.21197	0.293678
A_24_P127462	PCNAP3	-1.6134	0.293678
A_23_P94795	TEAD4	1.89042	0.293678
A_24_P235131	RNF216	1.5358	0.293678
A_23_P110022	GATA2	1.07538	0.293678
A_23_P122197	CCNB1	-1.24176	0.293678
A_24_P222655	C1QA	1.29385	0.293678
A_23_P257131	PEX13	1.46068	0.293678
A_24_P84711	CCNB2P1	-1.52953	0.293678
A_23_P161474	MCM10	-1.66761	0.293678
A_32_P57702	LOC641746	-1.50385	0.293678
A_24_P943129	CDC20B	0.945816	0.293678
A_23_P111303	SCAF8	1.35299	0.293678
A_23_P345118	PIM1	1.51671	0.293678
A_23_P2492	C1S	2.50684	0.293678
A_23_P330301	MMD2	1.17978	0.293678
A_24_P146188	ANKRD6	1.41941	0.293678
A_32_P20717	HADHAP1	-1.61614	0.293678
A_24_P170983	ESPNL	-1.27664	0.293678
A_24_P930690	MICOS10P1	1.27447	0.293678
A_24_P407704	DDX19B	1.80136	0.293678
A_32_P9963	HSF2	1.48862	0.293678
A_23_P213344	DIAPH1	-1.92281	0.293678
A_32_P150300	LOC101928370	1.29868	0.293678
A_24_P406934	C11orf1	1.43728	0.293678
A_23_P257672	LYNX1-SLURP2///SLURP2	1.07341	0.293678
A_23_P171107	CCNB3	1.26079	0.293678
A_24_P48248	C17orf53	-1.66992	0.293678
A_24_P256692	MIA3	-1.31093	0.293678
A_23_P334246	APLF	-1.33124	0.293678
A_23_P54963	MRPL38	1.74666	0.293678
A_23_P65320	NEK3	1.12576	0.293678
A_32_P175098	KRT8P3	-1.77787	0.293678
A_23_P168567	GTF2I///GTF2IP1///GTF2IP4	-2.32931	0.293678
A_24_P169773	CTAGE4///CTAGE8///LOC112268382	1.19715	0.293678
A_24_P322966	RBMX2	-1.36896	0.293678
A_32_P89523	FAM102A	-1.7246	0.293678
A_23_P205499	LRP10	2.13313	0.293678
A_23_P125618	GABRA3	-1.74808	0.293678
A_23_P161194	VIM	2.33125	0.293678
A_24_P358302	DDX18P3	-1.95639	0.293678
A_24_P930317	ELAVL4	-1.54406	0.293678
A_24_P383130	RPL23AP14	0.950736	0.293678
A_32_P84858	TRA2A	-1.18741	0.293678
A_23_P171077	EBP	-1.78527	0.293678
A_24_P9285	LMAN2	-2.56792	0.293678
A_23_P401904	PHF19	-1.65713	0.293678
A_32_P91042	LOC100129034	-2.13071	0.293678
A_23_P300479	RPL7A	-1.60644	0.293678
A_32_P40836	LINC00683///LINC01927	-1.60186	0.293678
A_23_P307570	ABCC13	-1.28942	0.293678
A_23_P320250	MYO19	-1.89528	0.293678
A_32_P101623	LINC01088	-1.50323	0.293678
A_23_P2789	OLFM4	-1.61766	0.293795
A_24_P6911	DTX2P1-UPK3BP1-PMS2P11	-2.10671	0.293977
A_23_P71319	FDFT1	-2.18942	0.293977
A_32_P185229	ATP8B2	-1.57696	0.293977
A_32_P44274	CHTF18	-1.75952	0.294423
A_24_P409857	HMGN1P37///HMGN1P28	-1.75979	0.294575
A_23_P111481	SRRT	-1.53131	0.295755
A_24_P357535	OR7A10	-1.27317	0.295755
A_23_P79066	SPPL2B	0.851849	0.295755
A_32_P113190	PKHD1L1	1.4581	0.295755
A_32_P201496	POLR3H	1.21983	0.295755
A_23_P71926	PRKACG	-1.56088	0.295755
A_23_P389141	SLFNL1///SLFNL1-AS1	-1.28484	0.295755
A_32_P150786	LOC105375602	-1.5385	0.295807
A_23_P87500	ORMDL2	-2.93121	0.297676
A_24_P832156	FAM120AOS	1.16598	0.297904
A_23_P131935	FERMT1	-1.16415	0.297904
A_23_P387184	NHSL1	1.31308	0.29913
A_24_P820372	GART	-1.23468	0.29913
A_23_P200829	SRGAP2	-1.16837	0.29942
A_23_P337550	OTUD5	1.32977	0.299447
A_24_P238855	KMT5A	-2.41609	0.299447
A_24_P179044	SNX9	-1.88541	0.299447
A_24_P333445	MORF4L2	-1.75225	0.299447
A_23_P35970	SLC37A4	1.71778	0.299447
A_24_P67096	ABCA5	1.17703	0.300037
A_23_P212844	TACC3	-2.0642	0.303148
A_32_P219635	KCNMB4	1.40025	0.303482
A_32_P54305	SMIM30	-1.62611	0.303482
A_24_P53519	CHAF1A	1.66495	0.303482
A_24_P494501	FOXN3-AS1	1.26205	0.30575
A_23_P17219	CRIPT	-1.95406	0.30575
A_32_P106925	WDR60	1.62766	0.30575
A_23_P83736	ING2	1.50882	0.307136
A_23_P168541	C7orf26	1.49876	0.307549
A_23_P208369	ITPKC	1.45945	0.308515
A_32_P177024	SBDSP1	-1.7221	0.309062
A_32_P11372	FGF7P6	-1.19533	0.309597
A_23_P304446	PHKG1	1.61501	0.309597
A_32_P53558	WWP1P1	-1.36297	0.309597
A_23_P361405	HYAL3	-1.54883	0.309597
A_24_P410363	EGLN1	-1.19849	0.309597
A_23_P88971	CLN3	-2.03056	0.309597
A_23_P206718	MT1X	1.7282	0.309597
A_23_P162037	ARNTL	-2.09969	0.309597
A_23_P31372	MDH2	-2.04236	0.309597
A_32_P158496	CBX6	-1.33795	0.309597
A_24_P124550	CCND1	-1.37541	0.309597
A_24_P298886	TSPY12P	-1.44792	0.309597
A_32_P168442	HOTAIR	-1.23877	0.3096
A_23_P202199	SLK	-0.988216	0.3096
A_23_P115105	SPATA21///SZRD1	-1.5963	0.3096
A_24_P151213	PLPPR2	1.26444	0.3096
A_32_P458096	TBC1D24	-1.82997	0.3096
A_24_P202637	ZNF765///ZNF765-ZNF761	1.62892	0.3096
A_32_P1614	RNASEH1-AS1	-1.46283	0.3096
A_32_P78164	KCNA6	-1.16017	0.3096
A_24_P163537	TMED4	-2.57664	0.310307
A_23_P10839	SEPTIN2	-2.45984	0.310855
A_24_P704446	TMEM72	1.27177	0.310855
A_23_P389907	ATXN2	2.02399	0.310855
A_24_P338187	HNRNPH3	-1.27183	0.312169
A_23_P157695	RDH10	-1.52648	0.312169
A_23_P377957	KCTD12	-1.62478	0.312169
A_23_P325040	TMPO	-1.21566	0.312169
A_32_P216332	DTWD1	-1.32046	0.312169
A_24_P135748	GRTP1	-1.24132	0.312169
A_24_P342171	ERAP2	-1.5089	0.312169
A_32_P188850	SLC6A16	-1.46304	0.312169
A_23_P108522	RETREG2	-1.55724	0.312169
A_24_P7211	LARP1	-2.03915	0.312169
A_24_P58233	HS6ST2	1.45442	0.312169
A_24_P388860	OSMR	1.32376	0.312169
A_23_P59888	NACA4P	-1.52207	0.312169
A_23_P47135	NR1H3	1.4552	0.312169
A_24_P117528	PRPS2	-1.44236	0.312169
A_24_P196413	ARHGEF17	-1.76945	0.312169
A_23_P207058	SOCS3	1.33856	0.312169
A_24_P903680	FAM90A7P///LOC112268395	1.10298	0.312169
A_23_P100341	ORC6	-1.19205	0.312169
A_23_P39110	RUVBL2	-1.73746	0.312169
A_23_P90752	NBAS	-1.30387	0.312169
A_32_P86118	PM20D2	-1.18528	0.312169
A_24_P104649	SLC38A10	1.32416	0.312169
A_23_P47991	MED13L	1.07408	0.312169
A_32_P133395	EGFR-AS1	1.36053	0.312169
A_23_P431569	LOC100049716	1.00802	0.312169
A_24_P132019	LNPEP	-1.44754	0.312169
A_24_P749042	AQR	-1.33987	0.312169
A_23_P7636	PTTG1	-1.2989	0.312169
A_23_P356330	DESI1	-1.80041	0.312169
A_23_P143964	SH3BP5///SH3BP5-AS1	-1.96401	0.312169
A_23_P586	DMAP1	-1.70981	0.312169
A_24_P13991	MLX	1.33575	0.312169
A_32_P212764	B4GALT1	-1.37164	0.312169
A_23_P145846	MET	1.65737	0.312169
A_24_P386419	MTG1///SPRN	-1.8508	0.312169
A_23_P48835	KIF23	-1.64531	0.312169
A_23_P98275	MAP3K11	-1.13826	0.312169
A_24_P178877	KIAA2012	1.20516	0.312169
A_23_P100196	USP10	-1.60667	0.312169
A_23_P131737	VPS54	-1.18422	0.312169
A_23_P93349	SLC44A4	-1.1134	0.312169
A_32_P172320	CCND3	-1.15188	0.312169
A_23_P15751	GCGR	-1.20633	0.312169
A_23_P130488	ERCC2	-1.66403	0.312169
A_23_P369456	SYS1	-1.69159	0.312169
A_23_P214839	MAK	-1.30478	0.312381
A_23_P428999	NCOA2	1.29983	0.312381
A_23_P17562	ZNF341	-1.67698	0.312383
A_24_P42330	LINC00665	-1.12587	0.312383
A_24_P111009	SAFB2	-2.37745	0.312383
A_24_P412156	CXCL12	1.24112	0.312383
A_23_P129064	GATM	1.19987	0.312383
A_23_P9509	MRPL52	1.09499	0.312383
A_32_P217401	BTBD9	1.04614	0.312383
A_24_P388252	PPP3R1	-1.36353	0.313052
A_23_P204958	LATS2	-1.67722	0.313168
A_23_P81770	PTP4A1	-1.51046	0.313168
A_24_P341972	PINK1-AS	-1.29633	0.313168
A_23_P314101	SUSD2	-1.43336	0.313168
A_23_P300847	DIO3OS	0.954818	0.313829
A_23_P111297	RPP40	-1.72203	0.314017
A_23_P329016	DPH7	-1.7402	0.314017
A_24_P42136	KRT18P51	-1.69172	0.314762
A_23_P83320	GARNL3	1.15167	0.317025
A_23_P84941	MAGIX	1.67314	0.317093
A_24_P927377	MDM4	-1.67689	0.317173
A_23_P411941	TEDDM1	-1.09375	0.317998
A_24_P16143	CDHR4	1.50394	0.317998
A_23_P139396	HIKESHI	-1.85501	0.317998
A_23_P207967	CTIF	1.0195	0.317998
A_24_P608411	BAG6	1.10671	0.31843
A_23_P87072	PANX3	-1.00019	0.31843
A_23_P410507	PSPN	-1.2848	0.31843
A_24_P396375	ECE1	-1.38563	0.318625
A_24_P293698	RSPO1	-1.56966	0.318625
A_32_P229365	ENO1	1.76874	0.318853
A_23_P64343	TIMM10	-2.14679	0.318853
A_23_P140394	NFATC4	-1.91271	0.318986
A_32_P45375	UBE3A	-1.62948	0.318986
A_32_P221991	RALGPS1	-1.42303	0.318986
A_23_P39050	ZNF823	-1.76814	0.318986
A_24_P242688	HADHA	-1.47519	0.318986
A_23_P76761	VRK1	-1.27402	0.318986
A_23_P379026	GTPBP2	1.23634	0.318986
A_23_P34788	KIF2C	-1.40262	0.318986
A_23_P95080	CTNND1///TMX2-CTNND1	1.34053	0.318986
A_24_P282434	PTPRJ	-1.27703	0.318986
A_23_P102471	MSH2	-1.47421	0.318986
A_24_P204484	HNRNPA1P66	-1.66322	0.318986
A_23_P431939	MR1	-1.12848	0.318986
A_23_P135310	STXBP1	-1.99915	0.318986
A_23_P128094	ABCB9	1.34969	0.318986
A_23_P311632	NLRP6	1.225	0.318986
A_23_P2616	CLEC4C	1.02683	0.318986
A_24_P358054	CTAGE10P	-0.978876	0.318986
A_23_P64919	RERGL	0.976867	0.318986
A_23_P412613	DIS3	-1.21756	0.318986
A_23_P359043	PALM2AKAP2	1.65246	0.318986
A_32_P146169	RAP1B	1.56479	0.318986
A_24_P642328	BREA2	1.14045	0.318986
A_23_P88411	SEL1L	1.31837	0.318986
A_32_P190416	SVBP	-1.39555	0.318986
A_24_P183094	ATP13A3	1.2439	0.318986
A_32_P135601	GEMIN6	1.39766	0.318986
A_23_P214594	RPP21///TRIM39-RPP21	-1.86555	0.318986
A_23_P307761	CABLES2	1.03421	0.318986
A_23_P78248	KRT23	2.38535	0.318986
A_24_P203479	MSH3	1.36153	0.318986
A_23_P251717	WDR45	1.561	0.318986
A_24_P250333	SNRPA	-2.48454	0.318986
A_23_P218158	PPP4R3A	1.01466	0.318986
A_24_P16086	PRELID3BP10	-1.57911	0.318986
A_32_P118348	HDAC9	-1.48292	0.318986
A_23_P117363	SERPINA6	-1.22697	0.318986
A_24_P272608	ZNF808	-1.89836	0.318986
A_23_P35534	NEUROG3	-1.19166	0.318986
A_24_P176484	ZCCHC14	-1.15721	0.318986
A_23_P355289	AFG3L1P	-2.79706	0.318986
A_23_P205031	COL4A2	1.63137	0.319385
A_24_P382765	SNU13	-1.47321	0.31977
A_23_P396135	NKX2-5	-1.59395	0.319797
A_32_P86763	TGM2	-1.75002	0.319797
A_23_P24077	VSIR	-2.05345	0.320847
A_24_P119482	SECISBP2	1.79966	0.320847
A_23_P253421	AUP1	-2.40856	0.320847
A_23_P92687	DAP	1.11925	0.320847
A_23_P63751	PRDX3	-1.87487	0.320888
A_24_P23190	CCDC117	-1.60662	0.321492
A_23_P113212	TMEM45A	1.96526	0.321492
A_23_P257263	TENM1	-1.10933	0.321492
A_24_P400044	NUDT10	1.31677	0.321701
A_24_P296568	CBX1	-1.39871	0.323089
A_24_P331830	KAZN	-1.84878	0.323089
A_24_P291016	ABL1	1.53286	0.323178
A_24_P48898	APOL2	-1.17942	0.323178
A_23_P353614	VXN	-1.09345	0.323178
A_24_P246351	FAM71E1	-1.16195	0.323178
A_32_P829	LINC00837	1.43199	0.323178
A_24_P560909	RNF115	2.11569	0.323178
A_23_P32083	KCNV2	1.27746	0.323178
A_23_P45185	PIR-FIGF///VEGFD	-1.45595	0.323178
A_24_P67784	RIMBP3///RIMBP3B///RIMBP3C	1.79833	0.323178
A_23_P55572	CLUL1	1.05803	0.323178
A_23_P363968	C1RL	2.38946	0.323178
A_23_P101893	FBN3	1.17176	0.323178
A_23_P147025	RAB33A	-1.35223	0.323178
A_24_P937855	SIKE1	1.47462	0.323178
A_23_P71537	CSPP1	1.42746	0.323178
A_23_P30900	HLA-DQA2///HLA-DQA1	1.57296	0.323178
A_23_P209195	C19orf12	1.33562	0.323178
A_23_P134433	EN2	0.993575	0.323178
A_23_P401580	RMND5B	1.48827	0.323178
A_23_P210274	HSPE1-MOB4///MOB4	-1.5306	0.323178
A_24_P245358	ATP5F1A	-2.50818	0.323178
A_32_P32207	ANAPC16	-2.00335	0.323178
A_23_P122924	INHBA	-1.4277	0.323178
A_32_P159625	MTHFSD	1.24999	0.323178
A_23_P324554	ANO4	1.61813	0.323178
A_24_P467073	SMIM6	-1.32313	0.323178
A_32_P209250	UTY	-1.24542	0.323178
A_24_P138022	FAM120A	1.32154	0.323178
A_23_P141342	ARHGAP27	-1.25884	0.323178
A_24_P33652	AP5M1	-1.2815	0.323178
A_23_P168105	EGFL8///PPT2-EGFL8	1.46686	0.323178
A_32_P124727	SERPINA3	2.39393	0.323178
A_24_P118361	KRT19P3	-1.45347	0.323178
A_23_P106162	MIS18BP1	-1.4153	0.323178
A_23_P146990	WWP1	-2.16644	0.323178
A_24_P111134	POMT2	-1.15336	0.323178
A_24_P341517	ZNF154	1.28383	0.323178
A_23_P152487	KARS1	-2.31738	0.323178
A_23_P164284	CLDN7	-1.72977	0.323178
A_23_P254025	ZFP37	-1.32003	0.323178
A_24_P882871	NSMCE1-DT	-0.866706	0.323178
A_23_P6771	LMCD1	-1.05204	0.323284
A_23_P149206	B4GALT2	1.764	0.323284
A_24_P225970	SGO1	-1.1007	0.324707
A_23_P47924	PTPRR	1.19308	0.324707
A_23_P308839	TMEM132D	1.3741	0.324707
A_23_P323563	PLEKHG2	1.67334	0.324707
A_23_P58622	UBE2D2	-2.53836	0.324707
A_23_P36076	SSRP1	-2.11558	0.32478
A_24_P255645	IFT80///TRIM59-IFT80	-1.38938	0.32478
A_23_P218841	NGLY1	-1.18619	0.32478
A_24_P928422	SFTPA1	1.49369	0.325287
A_32_P216426	HNRNPA1P30///HNRNPA1P50///HNRNPA1P56///HNRNPA1P2///HNRNPA1P37	-1.04245	0.325287
A_23_P416106	GTPBP1	-1.40985	0.325336
A_24_P168033	FOXJ1	-1.6228	0.325467
A_24_P158536	RHOBTB1	-1.5199	0.326232
A_24_P268357	LOC150776///SMPD4	-2.29902	0.327087
A_23_P51745	PROK1	-0.948151	0.327765
A_32_P183356	RAP1GDS1	-1.42147	0.327765
A_23_P154006	YIPF4	-1.07972	0.327797
A_23_P65427	PSME2	-2.86009	0.327797
A_24_P923095	EMP1	-1.13029	0.327797
A_32_P77502	HNRNPA3///HNRNPA3P1	-2.05628	0.327797
A_24_P100428	KCNE5	1.20493	0.328498
A_23_P207037	CD300A	2.08981	0.329438
A_23_P4294	ZNF232	-1.74265	0.329438
A_23_P12463	QSOX1	-1.49539	0.330499
A_23_P46337	UTP25	1.11521	0.330499
A_23_P258493	LMNB1	-1.2966	0.330499
A_23_P163006	HNRNPC	-1.78578	0.331414
A_23_P162211	MANSC1	-1.84396	0.331798
A_23_P26444	MLST8	-2.20151	0.331798
A_24_P345002	NUDT11	-1.67902	0.331846
A_24_P323425	DZANK1	-1.25057	0.331993
A_23_P217399	PIGA	-1.06395	0.331993
A_23_P36448	TMED2	-2.32344	0.331993
A_23_P408094	MXD1	-1.33287	0.331993
A_24_P314688	USP40	1.30303	0.331993
A_24_P100517	SAPCD2	-1.28262	0.331993
A_32_P17484	LOC101928377	1.26598	0.331993
A_32_P14692	LOC101929738///LOC102724151///LOC102724728///POM121L10P///POM121L1P///POM121L8P///POM121L9P	1.51765	0.331993
A_24_P66780	FAM83B	-1.21035	0.332196
A_23_P13018	FIBP	-2.38926	0.332196
A_24_P84540	MLLT10	-1.94029	0.333534
A_23_P40535	CRKL	-1.7875	0.333594
A_24_P101248	PARD3B	1.29546	0.333698
A_23_P396570	ZNF99	1.59927	0.333997
A_32_P23374	DLSTP1	1.52962	0.334129
A_24_P257108	TANK	-1.24672	0.334129
A_24_P453532	CDC42-IT1	1.39376	0.334129
A_32_P12610	E2F6///LOC102724563	1.18691	0.334129
A_23_P206901	NDE1	-1.61013	0.334129
A_24_P188941	NPM1	-1.18865	0.334129
A_24_P109272	ADD1	1.19378	0.334129
A_24_P522786	LINC02487	0.98834	0.334336
A_24_P7950	VAV3	1.75684	0.334336
A_32_P5417	LTF	2.13974	0.334336
A_24_P598516	CBFA2T2	-1.5549	0.334336
A_23_P67771	BARD1	-1.52934	0.334336
A_32_P188143	SCN8A	1.00403	0.334336
A_24_P101642	IGHV3OR16-12	-1.37009	0.334336
A_23_P118544	CLTC	-1.80709	0.334336
A_24_P910230	CUL2	-0.942258	0.335222
A_23_P501805	LIPT1	-1.38491	0.335222
A_24_P133671	FANCA///ZNF276	1.32766	0.335804
A_23_P94422	MELK	-1.80646	0.336198
A_24_P177987	DNAJC21	-2.28013	0.336681
A_23_P14193	RFC3	-1.14581	0.336715
A_24_P108738	SCARF2	1.00358	0.337236
A_23_P211806	LRRFIP2	-1.36988	0.337236
A_24_P529644	H6PD	1.56095	0.337236
A_24_P406480	LONRF1	1.30728	0.337236
A_24_P367666	ASH1L	1.63141	0.337236
A_23_P209251	ABCG8	1.15233	0.337366
A_24_P638294	RPS26P39	1.58081	0.338151
A_23_P142918	C2orf69	-1.26392	0.338151
A_23_P112478	NUDT2	1.64739	0.338151
A_32_P231941	LYRM9	1.28878	0.338151
A_23_P218751	GNB1L	-1.16807	0.338151
A_23_P105453	KRT73///KRT73-AS1	-1.97871	0.338713
A_24_P248345	OLFML2B	-1.36339	0.338713
A_23_P205959	ALDH1A3	-2.18357	0.339052
A_24_P380234	FAM53C	-1.15012	0.339992
A_23_P36888	PCED1B	1.02282	0.340167
A_24_P205627	TXLNA	-2.20231	0.340167
A_23_P150974	HOXC4	0.940777	0.34068
A_23_P147326	SERINC2	2.89805	0.34068
A_23_P351295	HS3ST5	1.15482	0.34068
A_23_P303763	ZNF79	-1.67057	0.34068
A_23_P127140	RAB11FIP2	1.84187	0.34068
A_24_P314159	APP	1.38003	0.340958
A_32_P70135	PROSER1	-1.18476	0.340958
A_23_P415643	ZNF48	-0.925629	0.340958
A_24_P142269	HIRIP3	-1.63441	0.341376
A_23_P5761	NFE2L2	-1.2666	0.34254
A_23_P67432	ZNF583	-1.65719	0.34254
A_24_P29401	PIK3R1	1.78176	0.34254
A_24_P200162	HIGD1A	-1.87508	0.342819
A_23_P163059	PCNX4	1.27341	0.343338
A_24_P230176	CCDC137	-1.16469	0.343571
A_23_P146811	FBXO38	-1.43467	0.343571
A_24_P910818	LOC100506472	1.14511	0.343571
A_24_P910724	DCUN1D2	1.09048	0.343571
A_24_P260699	RNF8	1.33286	0.343571
A_23_P22761	SHOX	1.08506	0.343571
A_23_P407905	CA6	1.03611	0.343571
A_23_P39813	TTC31	-1.6921	0.343571
A_32_P51781	HSPA9	-1.38926	0.343571
A_24_P247273	PRR33	1.18434	0.343687
A_24_P880000	CACNA1D///CHDH	-1.67852	0.343687
A_23_P53397	SP1	-1.14337	0.343687
A_23_P98876	SLC39A5	-1.26367	0.343687
A_32_P190303	LONRF2	-1.5144	0.343687
A_24_P363087	MRNIP///SQSTM1	1.52348	0.343687
A_23_P429601	GALNTL5	0.995626	0.343687
A_32_P209208	CAPS2	-1.37446	0.343687
A_32_P62090	CCDC182	-1.08428	0.343687
A_32_P30130	MTDH	-1.27824	0.344815
A_24_P162254	HHIPL1	-1.23915	0.345039
A_23_P83289	CERCAM	1.43166	0.345289
A_23_P101237	C18orf21	1.72824	0.345289
A_23_P502320	AGRP	1.02932	0.345289
A_32_P92536	STRN	-1.28405	0.345289
A_32_P501400	TCP1P1	-1.1842	0.345306
A_23_P64762	EEA1	1.57851	0.345306
A_23_P105519	WBP11///WBP11P1	-1.58775	0.345306
A_24_P287233	ARL6IP4	1.32581	0.345306
A_32_P158966	KLRF1	1.061	0.345306
A_23_P133359	ZFP2	0.840387	0.345306
A_24_P132518	IKBKB	1.20857	0.345306
A_23_P138453	RPP30	-2.06385	0.345306
A_24_P283395	ADCK2	-1.30566	0.345306
A_32_P171856	ING1	0.904138	0.345306
A_24_P866970	SLC36A1	0.998683	0.345306
A_24_P379223	IER5	0.946771	0.345306
A_23_P54709	RAB26	-1.21785	0.345306
A_23_P134573	CRCP	2.42023	0.345306
A_23_P146637	SIGMAR1	-2.74846	0.345306
A_23_P374315	LACC1	-1.42032	0.345306
A_23_P350467	MAPKAPK2	-2.42371	0.345306
A_23_P41588	HARS2	1.92067	0.345306
A_24_P285623	DGUOK	-2.26342	0.345306
A_23_P373521	HAND2	1.02497	0.345529
A_23_P254978	TATDN1	-1.77714	0.346391
A_23_P202427	HKDC1	1.26351	0.347411
A_24_P844995	SCFD1	1.34856	0.347411
A_23_P137434	RNF11	-1.35023	0.347483
A_23_P90407	CASP14	1.99782	0.347547
A_24_P401013	RPL23AP38	1.02878	0.347815
A_23_P501713	IL1F10	1.09437	0.347815
A_24_P339201	METRN	-1.3085	0.347815
A_24_P517901	HNRNPA1P51	-1.43473	0.347815
A_23_P138507	CDK1	-1.11298	0.348208
A_23_P60488	ODF2	-0.946916	0.348208
A_24_P252497	TRIB1	1.29507	0.348208
A_23_P382688	FAM122B	1.31051	0.348208
A_23_P109026	KCNK15	1.06916	0.348208
A_23_P316571	C11orf44	1.09865	0.348842
A_23_P112916	ADAMTS17	-1.29915	0.34958
A_24_P161809	KRT18P32	-1.4892	0.349724
A_23_P11859	HSD17B7	-1.82109	0.349724
A_23_P17773	GUCD1	-1.91346	0.349724
A_23_P23765	ITGB3BP	-1.16764	0.349724
A_24_P243749	PDK4	-1.29827	0.349724
A_32_P93149	DDX10P2	1.44112	0.349724
A_24_P320103	MECOM	0.93879	0.349724
A_24_P212851	SMARCA4	-1.71122	0.349724
A_23_P107394	HES7	0.769017	0.349724
A_32_P80741	PPDPFL	0.979186	0.349724
A_23_P93389	NUDT3///RPS10-NUDT3	-1.37235	0.349724
A_24_P707530	SLFN5	1.60623	0.349724
A_23_P90155	PIH1D1	2.13414	0.349789
A_23_P329212	ETS1	1.36682	0.349789
A_24_P918397	SLC25A28	1.20651	0.349789
A_24_P589001	ZNF503-AS1	1.23642	0.349789
A_23_P143811	GP5	1.03629	0.349789
A_24_P110770	MYO1G	1.05424	0.349789
A_23_P50399	DCAF15	-1.53855	0.350109
A_23_P144668	CMBL	-1.06478	0.350109
A_23_P145289	GNL1	-1.55742	0.350109
A_24_P8075	KLHDC4	1.05301	0.350109
A_23_P202602	SEC23IP	1.04144	0.350109
A_24_P233960	CELF3///SNX27	1.49616	0.350109
A_23_P44849	KCTD13	-1.21256	0.350109
A_23_P128192	PFDN5	2.59354	0.350109
A_23_P109881	ITIH4	-1.52154	0.350109
A_32_P332	MYADML	-1.51164	0.350109
A_24_P221206	TRAPPC5	1.47755	0.350109
A_23_P74950	RCC2	-1.46247	0.350109
A_23_P138125	FCMR	-1.49226	0.350109
A_24_P37319	ACSL3	-1.92583	0.350109
A_23_P135616	STX18	-1.45097	0.350109
A_24_P98210	TFEC	-1.13163	0.350697
A_24_P113725	SOX3	1.05284	0.350697
A_23_P150768	LOC105369388///SLCO2B1	-1.2021	0.350697
A_24_P140204	PXK	-1.63474	0.350697
A_24_P356130	MAP2K5	1.6155	0.350697
A_23_P29347	MAPK12	1.28165	0.350697
A_23_P32861	NMD3	-1.11716	0.350697
A_24_P322354	SKA1	-1.32238	0.350933
A_24_P144423	WASHC1	1.05378	0.351412
A_24_P324998	RMND1	1.62743	0.351571
A_24_P76805	DHDDS	-1.76598	0.351571
A_24_P359491	FGG	0.963672	0.351571
A_23_P7361	ELOVL6	1.92468	0.351571
A_32_P177750	STRADB	-1.34575	0.351571
A_24_P81473	GOT1	1.2153	0.351571
A_23_P64058	RASGRP2	-1.48776	0.351571
A_23_P254111	FBXO9	-1.07375	0.351571
A_23_P101972	CAPN13	-1.03465	0.351571
A_32_P88310	LOC730183	-1.47921	0.351571
A_24_P160868	SHISA9	-1.10276	0.352228
A_23_P29965	SMR3B	-1.21727	0.352228
A_23_P302634	OTOGL	1.15594	0.352431
A_24_P191884	PHAX	-1.58911	0.35321
A_23_P130418	NDUFV2	-2.63081	0.35321
A_23_P304237	RAPGEF1	-1.56345	0.35321
A_23_P152262	DPEP1	-1.2446	0.353497
A_24_P43959	FRMD4A	1.46871	0.353527
A_23_P7732	CETN3	-1.3734	0.353527
A_23_P117494	MTHFD1	1.69128	0.353527
A_24_P355493	LHPP	-1.21696	0.353527
A_32_P36101	ARL1	1.86299	0.353569
A_24_P247512	ZNF283	-1.22729	0.353736
A_24_P6944	MZT2A	-1.2198	0.353767
A_23_P432591	CCDC125	1.40043	0.353786
A_23_P77731	CRYM	1.10162	0.353934
A_24_P377183	SEPSECS	-0.917227	0.354363
A_23_P316531	GPR25	1.19107	0.354363
A_23_P98900	CCDC92	-2.02958	0.354363
A_23_P201726	CHTOP	-1.26455	0.354363
A_24_P25054	HNRNPA1L2	-1.57477	0.354622
A_24_P354689	SPOCK1	-1.41809	0.355534
A_24_P118874	RPL23AP96	1.06532	0.355534
A_23_P17706	IL17RA	2.4974	0.355534
A_23_P87759	EMG1	-1.56996	0.355534
A_23_P100654	ZBTB4	1.26464	0.355534
A_24_P3140	ZNF638	1.14229	0.355534
A_23_P391711	FABP2	-1.6375	0.355534
A_23_P9603	PRKDC	-2.13322	0.355534
A_24_P145019	SCOC-AS1	-1.11589	0.355534
A_24_P105933	VIPR1	-1.6978	0.355643
A_23_P151870	GLCE	-1.53897	0.356329
A_23_P207194	GH1	1.52304	0.356558
A_24_P196499	ARID4B	1.31945	0.357093
A_32_P196263	ADAMTS9	1.31833	0.357342
A_23_P131866	AURKA	-1.49808	0.357342
A_24_P10731	MADCAM1	0.970417	0.357342
A_23_P371284	LCE2D	1.28163	0.357342
A_24_P350744	KHDC4	-2.13865	0.357411
A_23_P404902	SHROOM1	1.02515	0.357927
A_24_P366787	PRDM16-DT	-1.13007	0.357927
A_23_P35456	SH3PXD2A	-2.76375	0.358145
A_32_P74831	GABRG3	-1.03126	0.358145
A_32_P219554	LYSMD3	-1.30507	0.358145
A_23_P218317	NARF	1.77012	0.358334
A_23_P65230	TMTC4	1.55906	0.35864
A_24_P290856	PTPRS	1.74761	0.359692
A_23_P140830	ELMO3	0.872495	0.359698
A_32_P36313	VTI1A	1.031	0.359698
A_23_P126888	KIF21B	1.45078	0.359698
A_23_P413585	FOXD2	-1.29124	0.359698
A_32_P47301	LOC112267941	-1.30904	0.359698
A_23_P3514	CFAP20	-1.43343	0.360261
A_23_P19673	SGK1	1.67493	0.360261
A_24_P267748	NDOR1	1.3166	0.360261
A_24_P301454	NBR2	-1.5715	0.360261
A_23_P310094	SYNPO2	1.36427	0.360261
A_24_P393844	DPH2	-1.55015	0.361781
A_23_P161352	HACD1	-0.871479	0.361781
A_23_P155335	PLD1	1.87902	0.361781
A_24_P86868	EEF1AKMT2	-1.58092	0.361781
A_24_P214231	STIL	-1.41325	0.361781
A_23_P218331	CYB561	2.02147	0.362451
A_24_P14156	NDC80	-1.33864	0.362507
A_24_P32342	KANSL1L	-1.17557	0.362507
A_32_P117758	LOC100996660///LOC102723851///LOC102724956///LOC105371848///TBC1D3G	1.74613	0.362507
A_32_P126222	LRRC47	1.38022	0.362507
A_23_P30649	SPACA1	1.19377	0.362507
A_24_P390060	IQCD	1.41586	0.362507
A_32_P170397	LOC105370792	1.38236	0.362621
A_24_P332623	CTAGE11P	1.01657	0.362621
A_24_P139152	COL8A1	-0.989331	0.362621
A_23_P25929	EIF2B2	-1.47612	0.362621
A_23_P335486	DNAAF3	0.959465	0.362621
A_24_P237613	USP12	-1.31959	0.362621
A_32_P119204	RPS10P3	-1.26898	0.362621
A_23_P86424	NCOA4	-1.64967	0.362712
A_32_P64570	KANK1	-1.34951	0.363386
A_23_P386764	DOLPP1	-1.43522	0.363386
A_23_P4662	BCL3	1.05437	0.363386
A_23_P430120	EPAS1	-1.51981	0.363386
A_23_P155265	ASB14	-1.15559	0.363416
A_23_P117992	ATP2C2	-1.2714	0.363416
A_23_P131676	ACKR3	-1.56412	0.363416
A_32_P93558	BACE2	-1.02439	0.363416
A_23_P335988	UBL4A	-1.39317	0.363416
A_23_P126031	OR10J5	-0.82663	0.363416
A_24_P392333	MINDY2	-1.4998	0.363416
A_24_P262728	SH2D3A	-1.22804	0.363416
A_32_P78681	GLP2R	1.30323	0.363416
A_23_P124570	FER	-1.72155	0.363416
A_24_P1910	SUPT4H1	1.50321	0.363416
A_23_P57401	LZTR1	1.69152	0.363416
A_32_P163147	VSIG1	1.15429	0.363416
A_24_P161725	CXADRP3	1.32069	0.363416
A_24_P325215	ESR1	1.0027	0.363416
A_23_P169003	SH2D4A	-0.987685	0.363416
A_23_P143484	PIGP	-1.60952	0.363416
A_32_P124392	CERS5	0.927056	0.363416
A_23_P46871	SLC29A3	-1.30067	0.363416
A_24_P15502	IFITM8P	1.60442	0.363416
A_23_P92292	COP1	1.06328	0.363416
A_32_P114284	IKZF2	0.844575	0.363416
A_24_P123768	EIF2AK1	1.12741	0.363416
A_23_P420361	BRK1	1.71113	0.363416
A_23_P201567	PRPF38B	1.69314	0.363416
A_24_P418687	KRT18P29	-1.81384	0.363416
A_23_P76499	NDUFA9	2.11765	0.363416
A_32_P202977	LOC105374727	-0.980415	0.363416
A_23_P46606	LPGAT1	1.32018	0.363416
A_23_P153583	PPP5C	1.60889	0.363416
A_23_P333218	ERGIC1	-1.26953	0.363416
A_23_P301476	C3orf33	-1.27902	0.363416
A_24_P927798	RSBN1L	-1.28495	0.363416
A_23_P331379	NEDD4	1.11724	0.363416
A_23_P216517	ARHGEF39	-1.73864	0.363416
A_32_P86604	DYRK3-AS1	-1.10287	0.363416
A_24_P328504	SP140	1.03157	0.363416
A_23_P8281	IFNGR1	1.75677	0.363416
A_32_P328023	SFT2D3///WDR33	-1.38934	0.363416
A_23_P171132	EDA2R	-1.11521	0.363416
A_24_P367242	KRTAP19-1	-1.52359	0.363416
A_23_P59375	ID4	1.8854	0.363416
A_23_P39704	SRSF7	-2.27576	0.363416
A_23_P208779	EPS8L1	-1.62933	0.363416
A_23_P94902	KCTD8	-1.20377	0.363416
A_24_P140621	CCNJL	1.02447	0.363862
A_23_P362046	TEX30	-1.7972	0.363862
A_23_P78543	AP1M2	-1.8037	0.363862
A_23_P301572	FAM184B///MED28	-1.0756	0.363862
A_32_P150152	LOC105371267	1.26181	0.363862
A_23_P135007	OR2S2	1.09362	0.363862
A_24_P230691	KIF13A	0.983411	0.363862
A_23_P431900	ANGPT1	-0.859292	0.363862
A_23_P15844	BRIP1	0.963905	0.363862
A_24_P153542	CYB5RL	1.07884	0.363862
A_24_P58501	OR4F17///OR4F4	1.51073	0.363862
A_24_P230869	PRSS12	-1.71806	0.363862
A_24_P46953	C8orf44-SGK3///SGK3	-1.70417	0.363862
A_23_P165136	LRRC25	1.25491	0.363862
A_24_P202558	SIPA1L3	-1.10426	0.363862
A_32_P175674	ATP2A2	1.61514	0.363862
A_23_P72840	DPM3	1.08225	0.363862
A_24_P263297	CALHM3	0.844059	0.363862
A_24_P212819	COG3	0.938427	0.363862
A_23_P42969	FGL2	-0.995685	0.363862
A_24_P362737	FOXP1	-1.54836	0.363862
A_24_P459299	POLR2D	-1.40581	0.363862
A_23_P39525	FAM124B	-0.995487	0.363862
A_23_P7262	MARCHF1	-1.41093	0.363862
A_23_P160567	ZMYND12	1.23694	0.363862
A_24_P915508	LOC112268412	1.18619	0.363923
A_23_P104972	MS4A5	-1.05491	0.364335
A_24_P330112	MAGOHB	-1.07754	0.364335
A_23_P9926	TSPAN10	1.12596	0.364335
A_32_P57854	AGBL5///OST4	1.60289	0.364335
A_23_P433152	C4orf33	-1.43983	0.364385
A_23_P203947	DDX11	-1.60387	0.364385
A_24_P213120	TRIM64///TRIM64B	-1.10277	0.365005
A_23_P413788	FUT11	2.13325	0.365005
A_24_P316634	FGR	-1.22055	0.365005
A_32_P885640	CCDC148-AS1	1.0811	0.365005
A_24_P918335	GNG2	0.887586	0.365005
A_24_P924290	ABCA10	1.30011	0.365005
A_23_P396353	NIN	-1.44472	0.365005
A_23_P113351	SPARCL1	0.988138	0.365885
A_23_P93629	TRIM24	-0.783757	0.365945
A_23_P18903	HAVCR2	1.46678	0.365945
A_32_P202057	YWHAQ	1.7672	0.365945
A_23_P46441	NECTIN4	-2.00978	0.365945
A_24_P230074	ZNF704	-1.42803	0.365945
A_23_P254688	TMEM108	-1.25072	0.365945
A_24_P395042	EIF3F	-2.14702	0.365945
A_23_P111092	OR2H1	0.937935	0.365945
A_24_P229669	GOLGA8IP	-1.36231	0.365945
A_23_P500364	BCL7B	-1.57639	0.365987
A_23_P206661	NQO1	-1.30241	0.365987
A_23_P258698	MANBA	1.92596	0.365987
A_23_P71117	SLC25A40	-1.40504	0.365987
A_24_P382401	ZNF791	-1.44575	0.365987
A_24_P58187	HNRNPA1P60	-1.34955	0.367638
A_23_P78554	FBXL12	1.47085	0.368142
A_24_P374461	ZNF804B	-0.935482	0.368149
A_24_P220485	OLFML2A	-1.55691	0.368149
A_23_P500998	HOXA10-HOXA9///HOXA9	-1.40362	0.368149
A_24_P525917	NFATC2	1.13623	0.368443
A_23_P202143	NOLC1	-1.358	0.368443
A_32_P44316	EEF1A1P12	0.82575	0.368659
A_23_P397455	ACVR1C	1.40461	0.368707
A_32_P56392	RBMXP4///SEC24B-AS1	-1.59113	0.368889
A_24_P120115	CFLAR	2.10737	0.368906
A_23_P119562	CFD	-1.06453	0.368906
A_24_P195327	BTF3L4P3	-1.23983	0.369182
A_32_P402924	LRRC52-AS1	0.967412	0.369182
A_24_P118560	LOC101929599///LOC107986352///LOC107986353///LOC107986354///LOC112267939///LOC112267940///LOC112268330	1.46839	0.369182
A_24_P394698	ORC5	-1.14705	0.369342
A_24_P380991	RUFY2	-1.34734	0.369342
A_23_P149707	DLGAP3	1.02498	0.369342
A_23_P101073	OR1E1	-1.27372	0.369342
A_23_P427768	LCE2C	0.99044	0.36935
A_24_P160424	HCG4B	-1.31412	0.369967
A_24_P286951	PLEKHS1	1.8191	0.369967
A_23_P97394	BCAR3	1.31947	0.369967
A_23_P141717	TPGS2	-1.25288	0.369967
A_23_P503200	C6orf120///PHF10	-1.13243	0.370311
A_23_P147782	SCRT1	-1.11416	0.370311
A_24_P49597	RPS26P54	1.24468	0.370311
A_24_P383581	MICOS13	1.0743	0.370311
A_24_P139993	CASP10	1.27468	0.370311
A_23_P342825	FBXW4	-1.72091	0.370311
A_32_P202013	INSYN2A	-1.19616	0.370311
A_24_P226210	CEP120	1.02945	0.370311
A_23_P219144	CLTA	-1.98932	0.370311
A_24_P299034	BACH1	1.5316	0.370311
A_24_P236522	CD2BP2	1.47653	0.370311
A_23_P212105	DAZL	1.25737	0.370311
A_24_P276576	FCRLA	-1.45468	0.370311
A_23_P71300	CCDC25///SCARA3	-1.52799	0.370311
A_32_P204205	SIX4	-1.5661	0.370311
A_23_P74097	ELOA	-1.80842	0.370311
A_24_P160088	PDXK	1.11031	0.370311
A_32_P10396	WDFY3	1.15832	0.370311
A_23_P73548	GRIPAP1	-1.28777	0.370311
A_24_P17945	TSPYL1	-1.82172	0.370311
A_24_P145087	PDCD11	1.33783	0.370311
A_23_P23457	FBLIM1	1.4319	0.370311
A_23_P129144	GCOM1///MYZAP	1.10422	0.370311
A_24_P79750	AKR1A1	-2.37654	0.370311
A_32_P223935	JPX	-1.9258	0.370311
A_23_P76151	NAB2	-2.29025	0.370311
A_23_P210658	PRELID3B	-1.3718	0.370311
A_24_P362805	GK5	1.18447	0.370311
A_23_P402187	PKHD1	-1.07425	0.370311
A_24_P105721	CREB1	1.42067	0.370311
A_23_P64083	SF3B2	-2.20001	0.371715
A_24_P645765	KLHL42	-1.19158	0.371715
A_24_P136497	DENND4A	1.24061	0.371715
A_24_P405002	PDIK1L	-1.33904	0.371715
A_24_P342157	CDH19	-1.04965	0.371715
A_23_P94533	CTSL	-1.5611	0.371715
A_24_P261567	GDPD5	-1.13192	0.372892
A_32_P61954	UQCRFS1P1	-1.2218	0.372892
A_23_P70785	CRYBG1///RTN4IP1	1.39508	0.372892
A_23_P211056	PAXBP1	-1.52034	0.372926
A_23_P17724	SEPT5-GP1BB///SEPTIN5	-1.07018	0.372947
A_23_P376557	MMP25	1.06458	0.372947
A_32_P35575	MBD3	1.14454	0.372947
A_23_P70249	CDC25C	-1.12773	0.372947
A_23_P118834	TOP2A	-1.5446	0.373471
A_23_P22744	PAGE5	1.07259	0.373471
A_23_P145089	HSP90AB1	-1.6075	0.374582
A_23_P151544	DDX24	-1.27384	0.374582
A_23_P60016	PTTG3P	-1.36576	0.374582
A_23_P391238	MCM3AP-AS1	-1.22183	0.374582
A_24_P369898	MYO15B	0.721556	0.374582
A_23_P48570	DHRS2	1.10787	0.374582
A_24_P130296	COPRS	-1.65076	0.374582
A_23_P81805	VEGFA	2.20336	0.374582
A_23_P319572	NR1I3///TOMM40L	-1.098	0.374582
A_23_P14798	NEO1	-0.950686	0.374582
A_23_P37275	CGRRF1	-0.966883	0.374582
A_32_P153071	VIPR2	-1.48192	0.374582
A_23_P380815	KIFBP	1.16715	0.374582
A_24_P331704	KRT80	-1.48393	0.374582
A_23_P23941	ZNF37A	1.34958	0.374582
A_24_P410117	NPM1P33	-1.04296	0.374582
A_23_P66948	GAREM1	-1.45945	0.374582
A_24_P164838	SPATA2	1.28483	0.374582
A_23_P15493	PTRH2	-2.08641	0.374582
A_32_P123	SLC25A5P1	-1.63088	0.374582
A_23_P257155	ATXN7	-1.66103	0.374582
A_32_P195515	IQSEC3///LOC574538	1.10505	0.374582
A_23_P24997	CDK4///TSPAN31	-1.83287	0.374582
A_24_P130363	LDLRAD4	1.07632	0.374582
A_24_P401739	ARHGAP17	2.07108	0.374582
A_24_P375360	KRT18P6	-1.29258	0.374582
A_23_P82913	TRMT12	1.3363	0.374582
A_24_P928969	PTPN3	1.36987	0.374582
A_23_P94434	HRCT1	-0.948609	0.374582
A_32_P167352	LAMP2	-1.85982	0.374582
A_32_P372337	JAKMIP2	-1.37656	0.374582
A_23_P123692	CACFD1	1.2091	0.374582
A_24_P22174	COA8	1.12503	0.374582
A_24_P230156	JRK	1.32067	0.374582
A_23_P161659	SYT13	1.29269	0.374582
A_23_P377717	NOVA2	-1.22916	0.374582
A_23_P61371	TMEM173	1.49085	0.374582
A_23_P17490	TMEM230	-1.1741	0.374582
A_23_P430271	LRRC27	1.26127	0.374582
A_24_P307974	TAF8	1.14403	0.374582
A_24_P274072	PATJ	1.2029	0.374582
A_23_P212696	FSTL1	-1.5978	0.374582
A_32_P135243	LOC100996643///LOC101928195///LOC101929583///LOC102724580///LOC102724904///LOC105379443///LOC286297	-1.78966	0.374582
A_23_P26729	COIL	1.42426	0.374582
A_24_P295601	ATG13	1.64226	0.374582
A_23_P379475	DHCR24	-1.50729	0.374582
A_32_P98975	CCDC32	2.33077	0.374582
A_24_P231513	ACTR3	-1.92238	0.374582
A_24_P383660	KRT18P12	-1.93622	0.374582
A_23_P109774	ZBTB11	-1.20319	0.374582
A_23_P122805	TMEM209	-1.26036	0.374582
A_23_P23296	PKP1	-1.85457	0.374582
A_23_P92362	NDUFC1	-2.26761	0.374582
A_24_P355772	CDK11A///CDK11B	-1.81434	0.374582
A_24_P298077	ANKRD10	-1.60122	0.374582
A_23_P58102	EXOSC7	-1.42352	0.374582
A_32_P87013	CXCL8	-0.960219	0.374712
A_23_P409553	PPM1A	-0.906537	0.374712
A_24_P410686	KDELR2	-1.4843	0.374712
A_24_P230313	TCAF1	-1.05559	0.374712
A_24_P326491	MKX	-1.36315	0.374712
A_23_P166807	PCBP4	1.49187	0.374712
A_24_P236235	FLRT2	-1.28352	0.374712
A_24_P196592	MMP28	1.15232	0.374712
A_23_P354609	CASTOR2	-1.34893	0.374712
A_32_P189803	HNRNPA1P4	-1.4063	0.374712
A_24_P119567	SPICE1	-1.22109	0.374712
A_23_P366895	B3GNT6	-1.07847	0.374712
A_23_P84995	MTMR8	1.01879	0.374913
A_23_P141362	FZD2	1.10267	0.374913
A_24_P933037	ELAVL2	-0.976397	0.374913
A_23_P92441	MAD2L1	-1.2572	0.374913
A_24_P927693	LOC101929340	-1.20585	0.375156
A_23_P45726	HNRNPR	-1.34666	0.375156
A_23_P161940	SCGB2A2	2.60833	0.375156
A_23_P147755	APLN	1.43784	0.375156
A_23_P343303	GFI1B	-1.09035	0.375156
A_23_P68106	TMSB10	0.898695	0.375156
A_23_P135966	SLC25A14	1.6309	0.376315
A_23_P351903	TMEM167A	-1.85833	0.376648
A_32_P55860	SKA2	-1.43703	0.377834
A_23_P162486	PTPN6	1.82611	0.377834
A_24_P262201	SLX1A-SULT1A3///SLX1B-SULT1A4///SULT1A3///SULT1A4	2.23401	0.377834
A_24_P307808	KCTD16	-1.15749	0.377834
A_23_P63689	MRPL43	2.16944	0.378999
A_32_P174083	CYCS	1.11818	0.378999
A_24_P144784	H1-9	0.985205	0.379383
A_24_P189415	HSDL2	1.10655	0.379604
A_23_P212089	NFKBIZ	-1.49019	0.379808
A_23_P148162	ADI1	1.16635	0.379808
A_32_P17635	SRSF8	0.913395	0.379808
A_23_P156209	ZNF622	0.855039	0.379808
A_23_P30283	FAM174A	1.48859	0.379808
A_24_P583972	LOC105372695	1.08511	0.379808
A_23_P65609	GTF2A1	-1.24751	0.379808
A_23_P28105	TSN	-1.48237	0.379808
A_24_P46159	SHISA5	0.883364	0.379808
A_23_P149852	LZTS2	1.68395	0.379808
A_23_P325631	SKI	2.42061	0.379808
A_24_P226198	RAD50	1.77229	0.379808
A_23_P119214	TIMM44	-1.74538	0.379808
A_23_P428468	ZNF292	1.52868	0.379808
A_23_P97606	GSTM5	1.31388	0.379808
A_23_P39263	ZNF57	1.39415	0.379808
A_24_P23865	LRRC58	0.93946	0.379808
A_24_P822931	TRPC5OS	1.31098	0.379808
A_32_P92325	APOH	-1.17436	0.379808
A_23_P1320	MYOZ1	-1.17895	0.379808
A_24_P145229	CEP89	-2.12756	0.379808
A_24_P165864	P2RY14	-1.25157	0.379808
A_23_P343237	ANGEL2	-1.38878	0.379808
A_32_P159192	IGKV3OR2-268///IGKV3D-7///IGKV3-7	-1.45613	0.380585
A_24_P803801	GTF2I///GTF2IP4	-1.61001	0.380585
A_23_P211015	C21orf91	-1.28139	0.380585
A_24_P344251	ITGAX	-1.3369	0.380585
A_23_P49052	MGA	1.33074	0.380585
A_32_P74964	FAXC	1.28769	0.380585
A_32_P75559	CCDC194	1.23307	0.380585
A_32_P227438	TCF4-AS1	-1.18612	0.380585
A_32_P309929	CDK9	1.04849	0.380585
A_23_P43684	BNC2	0.976158	0.380585
A_32_P205323	PMS2P1///PMS2P2///PMS2P5///SPDYE10P///SPDYE11///SPDYE13P///SPDYE15P///SPDYE3///SPDYE8P	-1.85461	0.380585
A_32_P148118	IGKV1OR2-1///IGKV1OR2-2	-1.66175	0.380585
A_23_P77993	C1QL1	1.30117	0.380585
A_32_P117453	CD44	1.86451	0.380585
A_32_P112293	MAJIN	0.90669	0.380585
A_24_P306094	YLPM1	1.31168	0.380585
A_23_P16743	MGAT5	1.12166	0.380585
A_24_P181510	ZNF646	1.53982	0.380585
A_32_P78936	PRR35	0.925846	0.380585
A_23_P75790	MYRF	-1.46862	0.380585
A_24_P921436	FBN2	1.3676	0.380585
A_23_P127460	SIPA1	-1.18851	0.380585
A_23_P14389	ACIN1	-2.00097	0.380585
A_24_P329777	ATAD1	-1.72489	0.380861
A_23_P107173	MEOX1	-1.25651	0.380861
A_32_P3066	FAM205C	1.06361	0.380861
A_23_P137923	KCNA2	1.04024	0.380861
A_23_P396086	AASDH	-1.15697	0.380861
A_23_P18579	PTTG2	-2.03925	0.380861
A_24_P301629	LOC101928063///ZNF155	-1.43266	0.380861
A_24_P607107	BCAP31P1	-1.97232	0.381007
A_24_P219156	RBM23	-1.59724	0.381007
A_32_P167208	LOC105374249	1.14191	0.381007
A_23_P129486	MSRB1	1.39334	0.381007
A_24_P933618	SNX29	-1.09128	0.381291
A_23_P388400	TANC1	-1.29508	0.381291
A_23_P120103	KCNS3	1.44304	0.381763
A_32_P224040	DEGS2///EVL	-1.10645	0.381815
A_23_P106299	SERF2	2.13695	0.381815
A_32_P39394	GLIS3	-1.28277	0.381815
A_24_P131785	FAM193A	-1.49499	0.381815
A_23_P42997	CPSF4	-1.14799	0.381815
A_23_P48628	ZBTB25	-1.27747	0.381815
A_24_P132787	RAB18	0.924372	0.381815
A_23_P48099	NUP37	-1.50547	0.381815
A_24_P273489	SH2D4B	1.33735	0.381815
A_23_P142697	TTLL4	1.87411	0.381815
A_23_P111672	TES	1.43085	0.381815
A_24_P194068	PLEKHF1	1.26943	0.381815
A_23_P155103	ADSL	1.60637	0.381815
A_23_P394246	HCAR1	-0.829899	0.381815
A_24_P749080	LOC389906	0.984732	0.382
A_32_P61684	PAG1	1.11269	0.382
A_23_P162449	SRGAP1	1.09773	0.382
A_23_P34473	RPE65	1.67589	0.382662
A_23_P7033	MAGEF1	-1.55892	0.382662
A_24_P166434	PSORS1C2	1.392	0.382715
A_23_P106682	EMP2	-1.13764	0.382715
A_24_P936496	NPIPB12///NPIPA9///NPIPB2///NPIPB5///NPIPB3///NPIPP1///NPIPA1///NPIPB4	1.47244	0.382715
A_32_P61857	RELCH	-1.14902	0.382715
A_32_P149492	NBPF15///NBPF20	0.961407	0.382715
A_23_P25097	LLPH	-2.13366	0.382715
A_23_P8561	RHBDD2	-1.31401	0.382715
A_24_P170747	LIPE-AS1	1.30014	0.382715
A_23_P301328	LOC105372824	-1.06072	0.382715
A_23_P90339	SF3A2	0.835521	0.382715
A_32_P96727	RPL7L1///WAC-AS1	1.30012	0.382715
A_24_P271985	GIGYF2	1.7115	0.382715
A_32_P138883	ZNF680	-1.32451	0.382715
A_23_P107421	TK1	1.07562	0.382715
A_23_P92727	RAI14	1.1637	0.382715
A_23_P158277	TMCO4	1.63639	0.382715
A_23_P400843	LRCH3	1.19801	0.382715
A_24_P288116	PIK3C3	-1.02228	0.382715
A_23_P130764	KCNJ14	-0.945106	0.382864
A_24_P267592	SAMHD1	-1.05116	0.382864
A_24_P213542	LINS1	0.890232	0.382864
A_23_P26895	TUBD1	-1.29848	0.382864
A_23_P357101	APOBEC3F	-1.82257	0.382864
A_23_P136460	FAM13B	-1.15432	0.382864
A_32_P99648	EIF4E3	-1.08475	0.382891
A_24_P205008	TSEN54	1.12061	0.382985
A_24_P196117	GTF2H5	-2.70786	0.382985
A_24_P316363	GTF3C2	-1.24655	0.382985
A_23_P142045	PRDX2	-2.44055	0.382985
A_24_P239266	LAMTOR1	1.116	0.382985
A_32_P203585	CBX7	1.15293	0.382985
A_23_P251412	SCGN	-1.12489	0.382985
A_23_P328069	HPS1	-0.941497	0.382985
A_23_P114968	PTGFRN	-1.41791	0.383199
A_23_P312271	TEX26	-1.06958	0.383199
A_23_P218646	RTEL1-TNFRSF6B///TNFRSF6B	0.828953	0.383199
A_23_P70417	MRPS10	-1.3696	0.383199
A_23_P84610	POT1	0.868466	0.383199
A_24_P929429	LOC105377139	0.988042	0.383199
A_23_P254917	LGALS4	1.18155	0.383199
A_24_P913339	SLC35F6	-1.27686	0.383199
A_23_P104151	TMEM69	1.11126	0.383199
A_24_P29703	MKRN1	1.55023	0.383199
A_24_P392486	MYPOP	0.821941	0.383199
A_23_P154667	FKBP1A	-1.41466	0.383199
A_23_P415511	C2orf15	1.12899	0.383295
A_23_P89509	SPAG5	-1.29566	0.383654
A_32_P161455	SUGT1	0.987512	0.383654
A_23_P425332	PPP4R4	-1.25613	0.384339
A_23_P31224	PILRA	-2.07399	0.384724
A_24_P146683	MSMB	1.332	0.384724
A_23_P127793	EML3	1.40233	0.384724
A_24_P304154	AMPD3	1.08022	0.384724
A_23_P44366	PRKAG2	-1.04709	0.384724
A_23_P7791	OGFRL1	1.34449	0.384814
A_23_P125265	ARHGAP27P1-BPTFP1-KPNA2P3///KPNA2	-1.33887	0.384874
A_24_P303594	ACTR3B	1.72447	0.384874
A_23_P32913	ARMC10	-1.04569	0.384874
A_32_P64966	TPTE	1.44621	0.384874
A_24_P642306	ADCY6-DT	1.37803	0.384874
A_23_P321052	MROH8	-1.01937	0.384874
A_23_P356694	DEFB123	-1.1621	0.384874
A_23_P206877	RRN3	1.14069	0.384874
A_23_P200560	CDC42	-1.4822	0.384874
A_23_P254768	HCG4	-1.1169	0.384874
A_23_P33433	LOC112268170///MAZ	-1.4367	0.384947
A_23_P320185	NDUFA11	1.98589	0.384971
A_23_P129903	TRIM16///TRIM16L	-1.66687	0.385867
A_24_P185909	LONRF3	1.1365	0.385867
A_32_P95223	FDPSP2	-2.13609	0.385867
A_23_P315336	TAPBP	1.76425	0.385867
A_32_P67747	RBM41	1.24371	0.385867
A_23_P17030	RNPEPL1	1.19763	0.385867
A_24_P295412	VCP	1.39244	0.3865
A_23_P429959	PRX	0.874562	0.386618
A_23_P316172	PDLIM3	-0.848074	0.386646
A_23_P420873	NR1D1	2.11179	0.386646
A_23_P143845	TIPARP	1.45307	0.386646
A_23_P7301	NSD2	-1.53708	0.386646
A_24_P101304	ZNF568	-1.01012	0.386646
A_24_P266131	FSTL4	-0.96804	0.386646
A_23_P404575	RBM46	-0.845049	0.386709
A_23_P51339	DNAJB4	-1.31461	0.386709
A_23_P134729	RBM12B-AS1	-0.970237	0.386709
A_23_P109950	ACVR2B	-1.47681	0.386709
A_24_P354300	POC1A	-1.57671	0.386709
A_32_P192545	TCEAL6	-1.63235	0.386709
A_32_P96776	SMIM4	-0.833291	0.386709
A_23_P142475	RPS28P7	1.94948	0.386709
A_24_P800629	TMED10P1	-1.32429	0.386709
A_23_P117558	FKBP3	-1.42796	0.386709
A_32_P225135	LINC01750	-0.877623	0.386709
A_23_P210131	ANKRD36C	2.59052	0.386709
A_24_P148499	CASP8	-1.50623	0.386709
A_23_P23572	PIP5K1A	1.23121	0.386709
A_23_P21120	MED14	0.93056	0.386709
A_23_P77223	MESP1	-1.46186	0.386709
A_23_P151159	TCHP	1.60129	0.386709
A_23_P259127	ESRP1	1.74006	0.386709
A_24_P98251	VPS13B	1.0763	0.386709
A_32_P49309	MRO	0.999522	0.386709
A_32_P104075	PAK2	1.52162	0.386709
A_32_P214969	KPNA4	1.04402	0.386709
A_32_P117016	ALDH1L2	-1.17592	0.386709
A_23_P81859	H2AC12	1.43854	0.386709
A_24_P933138	RBM4	1.04572	0.386709
A_24_P12218	NDUFA2	1.73958	0.386709
A_32_P168202	HNRNPA1P12	-1.37462	0.386709
A_23_P32629	HS6ST3	1.31207	0.386709
A_23_P357571	GSTT2///GSTT2B	-1.21875	0.386709
A_24_P118142	HSP90AA4P	-1.35452	0.386709
A_23_P151851	DUOX2	1.25948	0.386709
A_23_P163380	MTHFS///ST20-MTHFS	-1.88555	0.386709
A_23_P57667	PLXNA1	-1.55705	0.386709
A_23_P164112	PLEKHM1	-1.92494	0.386709
A_32_P203300	EIF4E	-1.26116	0.386709
A_23_P127547	TRPC6	-0.955232	0.386709
A_32_P220519	CEP152	-1.07449	0.386709
A_23_P138796	AMOTL1	-1.50413	0.386709
A_23_P161481	PALD1	-0.966999	0.386709
A_23_P203305	IMMP1L	-0.813285	0.386709
A_23_P217958	HK1	-1.59229	0.386709
A_24_P232500	MRPL49	-1.18492	0.386709
A_23_P377299	ECE2///EEF1AKMT4-ECE2	-1.36126	0.386709
A_23_P82206	ECHDC1	-2.42355	0.386709
A_24_P355568	HBE1	1.33705	0.386709
A_23_P107257	SPOP	-1.59009	0.386709
A_23_P414273	SMIM3	1.25139	0.386709
A_23_P91814	SLC25A38	1.09037	0.386829
A_24_P315975	KRTAP4-9	1.06177	0.386829
A_32_P115707	MTRF1L	-1.13847	0.386829
A_23_P153586	UQCRFS1	-1.44876	0.386829
A_23_P135611	DALRD3	-1.70975	0.386829
A_23_P52531	FAM24B	-1.43233	0.386829
A_24_P345131	LRRC8B	-1.41495	0.386829
A_24_P40737	PRLR	-0.984954	0.386933
A_24_P138713	HEATR3	-0.95785	0.386933
A_23_P156408	LINC00472	1.10596	0.387301
A_23_P143512	HSF2BP	-1.29985	0.387301
A_23_P258136	MXRA5	0.98571	0.387301
A_24_P925737	C1orf226	1.18789	0.387613
A_24_P182182	SLC25A5	-1.96836	0.387613
A_23_P69695	CISD2	-1.05664	0.387613
A_23_P211957	TGFBR2	-1.79298	0.38769
A_32_P157415	TST	1.19673	0.387937
A_23_P65401	CFL2	-1.17253	0.387937
A_23_P257144	PXDN	-2.12057	0.387937
A_24_P48856	CBS///CBSL	-1.66097	0.388572
A_24_P41021	FBXO33	1.1376	0.388574
A_23_P159952	BEX1	-1.32944	0.388971
A_24_P658505	GPSM2	-1.33386	0.388971
A_23_P118086	SPATA2L	0.730321	0.388971
A_24_P51683	CDK5R2	-1.06373	0.388971
A_23_P349771	HAUS5	-1.3244	0.388971
A_23_P98786	MYO7A	-1.21331	0.388971
A_32_P144208	BMS1P2///BMS1P2-AGAP9	-1.7507	0.389167
A_24_P401615	PRAMEF10///PRAMEF33	0.967888	0.389167
A_32_P106732	FANCM	-1.41541	0.389167
A_32_P5514	LOC102723534///LOC102723564	1.21488	0.389167
A_24_P193509	FOPNL	-0.925618	0.389237
A_23_P378926	ADRA2B	-1.30906	0.389412
A_23_P64129	HTATIP2	-1.60286	0.389422
A_23_P160862	HNRNPU	-1.75484	0.389422
A_23_P70888	FBXO24	0.788665	0.389422
A_23_P39840	VAMP5	1.54241	0.389422
A_23_P347194	LOC646903	0.851034	0.389422
A_32_P184448	CCDC178	0.908549	0.389422
A_32_P159347	HNRNPA3P5	-1.84846	0.389422
A_23_P390116	SPATA13	1.15696	0.389422
A_23_P345183	NMNAT2	1.14234	0.389422
A_32_P221479	ZNF649///ZNF649-AS1	-1.41656	0.389422
A_32_P193218	LPP	1.01946	0.389422
A_23_P144718	F2RL2	-1.23117	0.389422
A_23_P47259	MRGPRX2	-1.21767	0.389422
A_24_P120380	PIGY///PYURF	-1.34819	0.389422
A_23_P104346	PIP4K2A	-1.07747	0.389422
A_24_P849801	RPL22	-1.20726	0.389422
A_23_P327551	CPNE4	-1.4103	0.390046
A_23_P74794	ABCD3	0.895454	0.390046
A_24_P917612	PYM1	0.940666	0.390046
A_24_P241672	ABCA9	0.993654	0.390046
A_24_P892472	EMX2OS	-1.20295	0.390046
A_24_P235098	FOXQ1	0.745107	0.390046
A_32_P191066	SCN7A	1.07469	0.390046
A_23_P128828	BCL2L2-PABPN1///PABPN1	-1.51641	0.390046
A_24_P915692	PHLDA1	-1.79187	0.390046
A_23_P88831	SLC7A6///SLC7A6OS	-1.49707	0.390046
A_23_P116387	INCENP	-1.16498	0.390046
A_23_P215599	SRPK2	1.202	0.390046
A_23_P147238	WSB2	-1.05805	0.390046
A_24_P263653	DOCK2	0.841182	0.390046
A_23_P114299	CXCR3	1.13949	0.390046
A_23_P346206	RAE1	-1.81115	0.390046
A_23_P346357	ZFP41	-1.40365	0.390046
A_23_P117833	MTMR10	1.17718	0.390046
A_32_P149716	TRMT10B	-1.3612	0.390046
A_32_P705474	MCPH1-AS1	-1.16026	0.390046
A_23_P75330	HNRNPF	-1.77874	0.390046
A_23_P134764	LY6D	1.39727	0.390083
A_32_P54137	UQCRHL	2.07198	0.390093
A_23_P211299	PKNOX1	1.20975	0.390093
A_24_P349207	POM121L6P	1.77039	0.390093
A_32_P61313	ACADSB	1.06002	0.390093
A_23_P258837	ORAI1	-0.907501	0.390093
A_23_P365060	MDN1	1.19939	0.390543
A_23_P155514	AHSG	-1.06138	0.390659
A_32_P101379	TMEM132B	-1.01613	0.390659
A_23_P138117	CAMTA1	1.18131	0.391445
A_23_P370989	MCM4	-2.2666	0.391561
A_23_P251680	COMT	1.77128	0.391591
A_23_P136817	KNTC1	-1.00476	0.391817
A_23_P107531	LOXHD1	1.33748	0.391817
A_24_P95822	NPTN	1.13487	0.391817
A_23_P105212	THRSP	1.10452	0.391817
A_23_P341567	SLC9B2	-0.968885	0.391817
A_23_P113793	ZBED2	1.46735	0.391817
A_23_P159039	SCRIB	0.976985	0.391817
A_24_P247626	LINGO4	1.11068	0.391817
A_24_P643376	KCTD1	1.09862	0.391817
A_23_P87616	ATP5MC2	-1.87657	0.391817
A_23_P398712	MYT1L	1.10809	0.391817
A_23_P105436	PTPN11	-1.23856	0.391817
A_32_P74814	SERPINB9P1	0.867783	0.391817
A_23_P70387	APOBEC2	1.29137	0.391817
A_23_P13364	NUCB2	-1.81211	0.391817
A_32_P226678	LINC00672	1.13459	0.391817
A_23_P135157	PLAA	-1.85809	0.392404
A_23_P367618	ZIC1	-1.05367	0.392404
A_23_P55688	ZNF416	1.03016	0.392404
A_23_P56170	MED16	-1.32506	0.392717
A_23_P18294	RPL14	-0.760776	0.392717
A_32_P178537	VPS35L	0.887075	0.392717
A_23_P83244	OR1L4	-0.878181	0.392717
A_23_P212073	MBNL1	-1.96492	0.392717
A_24_P219140	YY1	-1.4616	0.392717
A_24_P56407	FCF1	-1.5306	0.392717
A_32_P95265	PAICS	-0.835326	0.392717
A_23_P413923	DMRTA1	1.0198	0.392717
A_23_P77145	RAB11A	-1.2343	0.392717
A_24_P247732	SLC5A6	1.58966	0.392717
A_24_P240732	IMPAD1	-1.3722	0.392717
A_23_P51355	KIAA2013	1.06927	0.392717
A_23_P41498	ADH6	0.895541	0.392717
A_23_P132294	GGA1	-1.1551	0.392717
A_23_P255591	ZNF268	-1.15993	0.392717
A_24_P341882	TESK1	-1.21941	0.392717
A_23_P259506	CYSTM1	-1.32604	0.393584
A_32_P216820	CCEPR	0.797113	0.39376
A_24_P877789	FAM53B-AS1	-1.13637	0.39376
A_23_P320159	TCEANC	0.939923	0.39376
A_32_P54186	METTL14	1.18569	0.39376
A_24_P76267	GGT2///GGT3P///GGTLC3///LOC102724197	-1.18766	0.39376
A_23_P81241	NDFIP1	-0.85679	0.393785
A_23_P91001	ASNSD1	-1.06968	0.393847
A_23_P125829	PGK1	1.37629	0.393847
A_32_P542874	TET3	1.41449	0.393847
A_24_P179585	MARK1	-0.967704	0.393847
A_23_P331928	CD109	-0.901896	0.393847
A_23_P252403	COMMD10	1.27683	0.393847
A_24_P340941	NDUFAF4P2	-1.16201	0.393847
A_32_P155984	BANCR	-1.21698	0.39405
A_24_P326175	WIPI2	1.03858	0.39405
A_23_P120146	TGFBRAP1	1.48043	0.39405
A_23_P342744	LIX1L	-1.28782	0.39405
A_23_P171054	ELK1	-1.31441	0.39405
A_24_P359838	TTL	-1.41074	0.394556
A_23_P143199	STK4	-1.18882	0.394598
A_23_P406071	ZFP36L1	-1.08525	0.395278
A_23_P348253	CDHR3	-0.97387	0.395278
A_23_P35035	LPAR3	0.932422	0.395278
A_23_P208477	ELAVL1	1.38072	0.395278
A_24_P926053	EEF1D	1.08287	0.395278
A_23_P15146	IL32	1.57692	0.395278
A_23_P392654	SPHKAP	1.12208	0.395278
A_24_P101629	RTL8A	2.13099	0.395278
A_24_P936692	GNAI2	1.09793	0.395278
A_23_P414269	TSR2	-1.31539	0.395372
A_32_P191417	HLA-DQB1	-1.13855	0.395372
A_24_P111242	SVIP	-1.16877	0.395372
A_23_P353005	RNF217	1.16821	0.395372
A_23_P141191	ZNF750	1.22969	0.395372
A_32_P58062	MRPS30	1.04407	0.395372
A_23_P50535	DMPK	-1.30619	0.395372
A_32_P14222	LINC01612	0.85806	0.395858
A_23_P9894	PRMT3	-0.925871	0.395858
A_23_P116902	ART4	-1.2126	0.395858
A_23_P359497	TMEM231	-1.42136	0.396044
A_23_P404698	COL6A5	1.09659	0.396044
A_23_P25935	ERG28	1.80952	0.396044
A_24_P20032	RFX5	-1.48394	0.396044
A_24_P300952	APLP2	-1.751	0.396044
A_23_P65302	SPACA7	-0.974196	0.39607
A_24_P782102	SNHG1	1.60573	0.39607
A_23_P395595	FNBP4	-1.10308	0.396518
A_24_P312578	AKR1C2	-1.39663	0.396518
A_24_P221007	ANKRD30BP1	-0.908173	0.396518
A_23_P79962	MKKS	-1.57043	0.396518
A_24_P247093	HNRNPA1P20	-1.16792	0.396518
A_23_P119141	KEAP1	-2.36179	0.396518
A_24_P85382	KBTBD4	1.05051	0.396518
A_24_P366967	FNBP1L	1.42945	0.396518
A_24_P114255	MBOAT2	-1.15221	0.396518
A_23_P114172	TBC1D8B	1.00783	0.396518
A_32_P189974	LOC102724993///NPIPA1///NPIPA2///NPIPA3///NPIPA5///NPIPA7///NPIPA8///PKD1P1///PKD1P3-NPIPA1///PKD1P4-NPIPA8///PKD1P5-LOC105376752///PKD1P6-NPIPP1	-1.65826	0.396518
A_23_P24414	EFEMP2	-1.559	0.396518
A_23_P34018	RPL39	1.85747	0.396518
A_24_P373562	ADAP2	1.03451	0.396518
A_24_P409595	MAPK8IP1P1	1.12051	0.396518
A_23_P140057	TNFRSF19	1.21014	0.396518
A_24_P258800	GHDC	-1.45063	0.396518
A_24_P382119	MTMR4	1.06466	0.396518
A_23_P79942	PANK2	1.39326	0.396518
A_23_P86222	LYPLAL1	1.44213	0.396518
A_24_P331711	THEM5	0.934865	0.396518
A_23_P36392	CDK4	-1.42604	0.396518
A_23_P91487	RWDD2B	-1.28266	0.396518
A_24_P380861	ANKS6	1.03073	0.396518
A_24_P299210	TTC39A	0.963003	0.396518
A_24_P177653	EIF3LP3	1.09729	0.396518
A_24_P97526	CMTM6	-1.17434	0.396518
A_32_P203408	LINC02434	-0.92179	0.396518
A_24_P488649	EIF3H	-1.30671	0.396518
A_23_P44617	COPG1	1.27781	0.39661
A_23_P301138	IP6K2	-1.54829	0.396621
A_24_P304549	LAMP1	-1.79035	0.39714
A_24_P88775	ZNF514	-1.86044	0.39714
A_32_P144133	SFT2D2	-1.57366	0.39714
A_24_P68631	H2AC21	1.25591	0.39714
A_23_P158794	RSRC1	-1.39142	0.39714
A_24_P921554	ZNF826P	-1.3172	0.39714
A_23_P46539	PSRC1	-1.04038	0.39714
A_24_P828818	GFOD2	1.37916	0.397158
A_24_P16124	IFITM4P	1.38495	0.397158
A_23_P212400	NAA80	1.0711	0.397158
A_23_P39574	CCDC150	-0.860761	0.397291
A_23_P354151	ITK	-0.891523	0.397696
A_24_P160466	GPRIN1	-1.07881	0.397696
A_23_P9144	UHRF2	-0.952968	0.397707
A_24_P357847	IGKV3-15	-1.40362	0.397707
A_32_P36292	PBXIP1	1.3084	0.397707
A_24_P67976	GGNBP2	-1.23399	0.397855
A_23_P410482	GABRG2	0.959557	0.397855
A_24_P245838	MGAT3	0.968983	0.397855
A_23_P168403	KCNH2	1.27811	0.397855
A_23_P26336	ZC3H7A	-1.52964	0.397855
A_23_P201510	FCAMR	1.02254	0.397961
A_23_P5389	DPY30	2.2657	0.397961
A_23_P72068	GMDS	1.95491	0.397961
A_32_P112881	SNX12	-1.81636	0.398276
A_24_P177581	C10orf53	-1.01013	0.398702
A_24_P237766	SEC14L1	1.47423	0.398702
A_32_P83049	EFR3B	1.40169	0.398702
A_23_P332820	IL17A	0.96278	0.398702
A_32_P43746	PRUNE2	-0.997741	0.398702
A_24_P937159	KLF8	-0.960197	0.399119
A_32_P153889	LOC100132057	-1.06222	0.399119
A_32_P183495	METTL15P1	1.40769	0.399119
A_23_P76386	SLC6A12	0.938292	0.399119
A_24_P27412	SNUPN	1.30055	0.399119
A_24_P461001	LINC02645	1.2121	0.399119
A_23_P430718	SPATA19	1.05601	0.399119
A_32_P49423	NPM1P46///SF3B1	-0.992751	0.399119
A_24_P216681	LSM10	1.74068	0.399119
A_23_P85209	IL13RA2	1.3625	0.399119
A_24_P122524	WDR3	-1.13977	0.399119
A_23_P69491	RHOA	-1.31253	0.399901
A_32_P82403	ANKRD11	-1.16254	0.399901
A_23_P254434	RFPL2	-0.851399	0.400037
A_23_P148463	CUL4B	-0.955694	0.400037
A_24_P854199	PHBP1	-1.85594	0.400049
A_23_P159775	GABRE	1.38988	0.400049
A_24_P258051	MASTL	-1.42752	0.400066
A_32_P122494	BAMBI	1.35218	0.400066
A_24_P548966	RAB3B	0.819098	0.400066
A_24_P169073	FAM131C	1.35084	0.400066
A_23_P161769	FXYD2///FXYD6-FXYD2	-1.21397	0.400066
A_24_P183375	PPP2CA	1.79149	0.400066
A_32_P174156	LINC00654	-1.03117	0.400066
A_23_P420256	LDAH	-0.920771	0.400066
A_23_P51936	TNFRSF9	-1.08882	0.400066
A_23_P210465	PI3	-1.61585	0.400066
A_24_P194081	FXYD5	1.66531	0.400066
A_23_P123308	TEX15	-1.04807	0.400066
A_23_P133629	CDC23	-1.17872	0.400066
A_24_P319613	NEK2	-1.65265	0.400066
A_23_P157495	PPP3CC	0.85384	0.400285
A_23_P20255	COMMD5	-1.40759	0.400285
A_23_P97218	ERO1B	0.792166	0.400285
A_24_P393285	USP48	-1.40627	0.400285
A_32_P3556	VPS35	1.4156	0.400285
A_23_P56787	CNTNAP5	0.882573	0.400285
A_24_P263443	RPS26P2	1.15751	0.400285
A_24_P169892	GCC2-AS1	1.01292	0.400285
A_24_P937644	SLC35E2A	-1.69815	0.400285
A_24_P703830	NANOS3	1.07371	0.400285
A_23_P37954	CCNF	-1.09324	0.400285
A_24_P409126	FNDC3A	1.19026	0.400285
A_23_P35092	IL19	-0.944488	0.400285
A_23_P131518	IMP4	-1.14986	0.400974
A_23_P89710	CEP192	1.12944	0.40174
A_24_P33444	YWHAEP5	-2.11606	0.40174
A_23_P350059	PFN1P8///PFN1P2///PFN1P6///PFN1P4	-1.03378	0.40174
A_23_P66881	RGS9	-0.702688	0.401775
A_32_P104572	NUDC	-1.2966	0.401775
A_24_P382724	TUG1	1.37013	0.401775
A_23_P207174	CSH1	-1.30425	0.401775
A_24_P397613	OPRM1	-0.908388	0.401775
A_24_P347458	MPP5	-1.1064	0.401775
A_24_P226700	HMBOX1	1.07789	0.401775
A_32_P232825	BSG	1.69034	0.401775
A_24_P42446	PURG	0.770742	0.401775
A_24_P630994	PAWR	0.956125	0.401775
A_23_P257063	PPP1R42	1.1109	0.401775
A_24_P108401	KLK3	1.09903	0.401775
A_23_P550	ARNT	0.998996	0.401775
A_23_P502612	HNRNPUL1///LOC105372401	-1.59087	0.401775
A_23_P45361	GLUD2	-1.09727	0.401775
A_32_P79610	CLK2P1	1.26538	0.401775
A_23_P425990	MTUS2	0.88315	0.401775
A_24_P411899	RNF19A	1.29454	0.401775
A_24_P158718	DTX4	0.883712	0.401775
A_24_P205589	ACOT7	-1.58115	0.401775
A_24_P137897	IFRD1	1.58505	0.401775
A_24_P918507	RGPD1///RGPD2	1.35253	0.401775
A_23_P101655	ACTN4	1.51452	0.401775
A_23_P328735	THAP6	1.1113	0.401775
A_23_P4899	NTF4	1.12563	0.401775
A_23_P159227	ADAM15	-1.57807	0.401775
A_23_P75529	PKNOX2	0.848852	0.401775
A_23_P168532	FSCN1	-1.73874	0.401775
A_32_P216507	AGPS	-1.03539	0.401775
A_23_P59349	HECA	-1.51326	0.401775
A_24_P558135	LINC01607	0.878524	0.401775
A_23_P17044	SFTPB	-1.10993	0.401775
A_24_P880143	LOC112267961	-1.24709	0.401775
A_23_P146111	NIPAL2	-1.20473	0.401775
A_23_P31335	ZNF12	-1.70656	0.402095
A_24_P934522	HSPH1	-0.89128	0.402408
A_24_P344295	RNF167	-1.71921	0.402408
A_24_P223604	VIRMA	-1.96083	0.402408
A_24_P571937	EEF1A1P17	0.778738	0.402408
A_32_P141338	ANXA1	1.7746	0.402408
A_23_P126416	TIE1	0.957246	0.402408
A_24_P943358	DBF4	1.09286	0.402408
A_23_P338981	CYGB	0.992627	0.402408
A_23_P312565	ANKRD19P	0.987126	0.402408
A_23_P52846	PPIAP41	0.925189	0.402408
A_32_P22735	EEF1G	0.836756	0.402408
A_24_P221660	ZBTB41	1.1786	0.402408
A_24_P169234	ZAP70	1.23843	0.402408
A_24_P918888	LOC112268049	0.892968	0.402408
A_24_P820663	ENTPD1-AS1	1.16028	0.402408
A_23_P127128	DNAJC1	-1.46893	0.402408
A_24_P484797	CIDECP1	1.3282	0.402408
A_32_P145876	LOC105378114	1.11962	0.402408
A_23_P9574	ECT2	-1.38441	0.402408
A_24_P91232	FAM104A	-1.08894	0.402408
A_23_P380965	JKAMP	-1.27557	0.402408
A_23_P65870	FBXO22	-1.32947	0.402408
A_23_P372660	GAPVD1	-1.14902	0.402513
A_32_P133884	TUSC1	0.898164	0.402513
A_32_P69803	YOD1	1.07669	0.402513
A_23_P50020	COG1	2.04372	0.402615
A_23_P259413	CDV3	-1.43521	0.402615
A_23_P144384	GALNT7	-1.39138	0.402615
A_23_P373799	CWC22	-1.32853	0.4029
A_23_P103099	RBFOX2	1.40359	0.402906
A_23_P127033	ECHDC3	0.90332	0.402906
A_32_P197109	PTDSS1	1.59873	0.402906
A_24_P194730	ZSCAN22	0.94022	0.403159
A_23_P52657	PYGM	-0.760719	0.403968
A_23_P42718	NFE2L3	1.01387	0.404398
A_23_P115563	OR2C3	-1.20143	0.404409
A_24_P400842	ADAMTSL3	-0.913525	0.404734
A_32_P202273	ZFP30	-0.916063	0.404734
A_32_P214565	NECAB1	-0.87623	0.404919
A_32_P177522	RPL37A	1.06253	0.404919
A_24_P916965	FGF14///ITGBL1	-0.901868	0.404919
A_32_P76156	RWDD4	-0.975616	0.404919
A_32_P50924	HNRNPA1P41	-1.41855	0.404919
A_23_P72285	YWHAE	-1.71234	0.404919
A_32_P192480	MBNL3	-1.18359	0.404919
A_24_P99838	ZNF223	-1.15456	0.404919
A_23_P53390	PTPRB	0.774923	0.404974
A_24_P220575	DGKH	1.00628	0.404974
A_23_P55073	NOL11	-1.62453	0.404974
A_24_P247699	PRRC2C	-1.03597	0.405135
A_23_P138985	CD3D	-0.910156	0.405135
A_32_P133840	TMCC2	1.00913	0.405893
A_23_P314876	C10orf82	0.997739	0.405893
A_24_P350649	PDPR	-1.02517	0.406125
[truncated: 19,336 more rows]
