# Supplementary material for: Interleukin-6 trans-signaling is a candidate mechanism to drive progression of human DCCs during clinical latency
Source: Nat Commun. 2020 Oct 5;11:4977. doi: 10.1038/s41467-020-18701-4 (PMC7536220; doi:10.1038/s41467-020-18701-4)
Supplement: Supplementary file 6 — Supplementary Data 3 [file 41467_2020_18701_MOESM6_ESM.xlsx]

## Sheet: Sheet1
ProbeID	GeneSymbol	NCBI.GeneSymbol	BioM.GeneSymbol	NCBI.Status	NCBI.RefSeq.mRNA	NCBI.Ensembl.GeneID	NCBI.Ensembl.TranscriptID	Gencode.RefSeq.mRNA	Gencode.Ensembl.TranscriptID	NCBI.Synonyms	NCBI.Database.Accession	NCBI.Chrom.Band	NCBI.Description	ProbeID	BioM.GeneSymbol.Other	BioM.Ensembl.GeneID	BioM.Ensembl.TranscriptID	BioM.RefSeq.mRNA	BioM.Chromosome:Cytoband:Start:Stop:Strand	BioM.Description
A_23_P385114	ZBTB10	ZBTB10	ZBTB10	VALIDATED	NM_001105539.3///NM_001277145.2///NM_023929.4	ENSG00000205189	ENST00000379091.8///ENST00000426744.5///ENST00000455036.8	NM_001105539.3///NM_001277145.1///NM_023929.4	ENST00000379091.8///ENST00000426744.5///ENST00000455036.8	RINZF	HGNC:HGNC:30953|Ensembl:ENSG00000205189	8q21.13	zinc finger and BTB domain containing 10	A_23_P385114	ZBTB10	ENSG00000205189	ENST00000430430///ENST00000455036///ENST00000426744///ENST00000610895	NM_001105539///NM_023929	8:q21.13:80485619:80526265:1	zinc finger and BTB domain containing 10 [Source:HGNC Symbol;Acc:HGNC:30953]
A_32_P49054	TLR3		TLR3											A_32_P49054	TLR3	ENSG00000164342	ENST00000296795	NM_003265	4:q35.1:186069152:186088069:1	toll like receptor 3 [Source:HGNC Symbol;Acc:HGNC:11849]
A_23_P75839	TSG101	TSG101	TSG101	MODEL///REVIEWED	NM_006292.4///XM_005253108.4	ENSG00000074319	ENST00000251968.4	NM_006292.4	ENST00000251968.4	TSG10|VPS23	MIM:601387|HGNC:HGNC:15971|Ensembl:ENSG00000074319	11p15.1	tumor susceptibility 101	A_23_P75839	TSG101	ENSG00000074319	ENST00000251968///ENST00000540555	NM_006292	11:p15.1:18468336:18526951:-1	tumor susceptibility 101 [Source:HGNC Symbol;Acc:HGNC:15971]
A_23_P88351	ATL1	ATL1	ATL1	REVIEWED	NM_001127713.1///NM_015915.4///NM_181598.3	ENSG00000198513	ENST00000358385.10///ENST00000441560.6	NM_001127713.1///NM_015915.4///NM_181598.3	ENST00000358385.10///ENST00000441560.6	AD-FSP|FSP1|GBP3|HSN1D|SPG3|SPG3A|atlastin1	MIM:606439|HGNC:HGNC:11231|Ensembl:ENSG00000198513	14q22.1	atlastin GTPase 1	A_23_P88351	ATL1	ENSG00000198513	ENST00000441560///ENST00000358385///ENST00000556067	NM_001127713///NM_181598///NM_015915	14:q22.1:50532509:50633068:1	atlastin GTPase 1 [Source:HGNC Symbol;Acc:HGNC:11231]
A_23_P202138	SFXN3	SFXN3	SFXN3	MODEL///VALIDATED	NM_030971.3///NR_157572.1///XR_945825.3	ENSG00000107819	ENST00000224807.9	NM_030971.3///NR_157572.1	ENST00000224807.9///ENST00000393459.5	BA108L7.2|SFX3|SLC56A3	MIM:615571|HGNC:HGNC:16087|Ensembl:ENSG00000107819	10q24.31	sideroflexin 3	A_23_P202138	SFXN3	ENSG00000107819	ENST00000393459///ENST00000466982///ENST00000470252///ENST00000224807	NM_030971	10:q24.31:101031234:101041244:1	sideroflexin 3 [Source:HGNC Symbol;Acc:HGNC:16087]
A_24_P198217	ARL2-SNX15///SNX15	ARL2-SNX15///SNX15	SNX15///ARL2-SNX15	REVIEWED///VALIDATED	NM_013306.5///NM_147777.4///NR_037650.1	ENSG00000110025///ENSG00000273003	ENST00000301886.3///ENST00000352068.5///ENST00000377244.8	NM_013306.5///NM_147777.3///NR_037650.1	ENST00000301886.3///ENST00000352068.5///ENST00000377244.8	-///HSAF001435	HGNC:HGNC:49197|Ensembl:ENSG00000273003///MIM:605964|HGNC:HGNC:14978|Ensembl:ENSG00000110025	11q13.1	ARL2-SNX15 readthrough (NMD candidate)///sorting nexin 15	A_24_P198217	SNX15///ARL2-SNX15	ENSG00000110025///ENSG00000273003	ENST00000377244///ENST00000529673///ENST00000534637///ENST00000524831///ENST00000352068///ENST00000526702///ENST00000301886	NM_013306///NM_147777	11:q13.1:65027439:65040572:1///11:q13.1:65014182:65040570:1	sorting nexin 15 [Source:HGNC Symbol;Acc:HGNC:14978]///ARL2-SNX15 readthrough (NMD candidate) [Source:HGNC Symbol;Acc:HGNC:49197]
A_23_P400078	MTHFR	MTHFR	MTHFR	REVIEWED	NM_001330358.1///NM_005957.4	ENSG00000177000	ENST00000376583.7///ENST00000376590.8	NM_001330358.1///NM_005957.4	ENST00000376583.7///ENST00000376590.8	-	MIM:607093|HGNC:HGNC:7436|Ensembl:ENSG00000177000	1p36.22	methylenetetrahydrofolate reductase	A_23_P400078	MTHFR	ENSG00000177000	ENST00000376592///ENST00000376585///ENST00000376590///ENST00000376583	NM_005957///NM_001330358	1:p36.22:11785723:11806920:-1	methylenetetrahydrofolate reductase [Source:HGNC Symbol;Acc:HGNC:7436]
A_23_P104641	VPS51	VPS51	VPS51	REVIEWED	NM_013265.4///NR_073519.2	ENSG00000149823	ENST00000279281.8	NM_013265.4///NR_073519.1	ENST00000279281.8	ANG2|ANG3|C11orf2|C11orf3|FFR	MIM:615738|HGNC:HGNC:1172|Ensembl:ENSG00000149823	11q13.1	VPS51 subunit of GARP complex	A_23_P104641	VPS51	ENSG00000149823	ENST00000279281///ENST00000527646///ENST00000533827///ENST00000534591///ENST00000530673	NM_013265	11:q13.1:65089324:65111862:1	VPS51 subunit of GARP complex [Source:HGNC Symbol;Acc:HGNC:1172]
A_23_P126540	TMIGD3	TMIGD3	TMIGD3	VALIDATED	NM_001081976.2///NM_001302680.1///NM_020683.7	ENSG00000121933	ENST00000369716.9///ENST00000369717.8///ENST00000443498.5	NM_001081976.2///NM_001302680.1///NM_020683.7	ENST00000369716.9///ENST00000369717.8///ENST00000443498.5	AD026	HGNC:HGNC:51375|Ensembl:ENSG00000121933	1p13.2	transmembrane and immunoglobulin domain containing 3	A_23_P126540	TMIGD3	ENSG00000121933	ENST00000442484///ENST00000369716///ENST00000369717///ENST00000443498///ENST00000472933///ENST00000463993	NM_020683///NM_001081976///NM_001302680	1:p13.2:111483348:111563962:-1	transmembrane and immunoglobulin domain containing 3 [Source:HGNC Symbol;Acc:HGNC:51375]
A_24_P928815														A_24_P928815
A_23_P348936	CTAGE7P	CTAGE7P	CTAGE7P	VALIDATED	NR_044994.1	ENSG00000233122	ENST00000435712.1	NR_044994.1	ENST00000435712.1	CTAGE7|CTAGEP|bA500G10.2|rcCTAGE5	HGNC:HGNC:25111|Ensembl:ENSG00000233122	10q26.3	CTAGE family member 7, pseudogene	A_23_P348936	CTAGE7P	ENSG00000233122	ENST00000435712		10:q26.3:130106046:130108481:1	CTAGE family member 7, pseudogene [Source:HGNC Symbol;Acc:HGNC:25111]
A_24_P751074														A_24_P751074
A_24_P34568	AMER3	AMER3	AMER3	MODEL///VALIDATED	NM_001105193.2///NM_001105194.1///NM_001105195.2///NM_152698.3///XM_011510793.2	ENSG00000178171	ENST00000321420.4///ENST00000423981.1	NM_001105193.1///NM_001105194.1///NM_001105195.1///NM_152698.2	ENST00000321420.4///ENST00000423981.1	FAM123C	HGNC:HGNC:26771|Ensembl:ENSG00000178171	2q21.1	APC membrane recruitment protein 3	A_24_P34568	AMER3	ENSG00000178171	ENST00000321420///ENST00000423981	NM_152698///NM_001105193///NM_001105194///NM_001105195	2:q21.1:130755435:130768134:1	APC membrane recruitment protein 3 [Source:HGNC Symbol;Acc:HGNC:26771]
A_23_P417200	TERF2	TERF2	TERF2	MODEL///REVIEWED	NM_005652.5///XM_005256121.3///XM_005256122.3///XM_005256123.3///XM_005256124.4///XR_001751974.1	ENSG00000132604	ENST00000254942.8	NM_005652.5	ENST00000254942.8	TRBF2|TRF2	MIM:602027|HGNC:HGNC:11729|Ensembl:ENSG00000132604	16q22.1	telomeric repeat binding factor 2	A_23_P417200	TERF2///AC026464.3	ENSG00000132604///ENSG00000260371	ENST00000254942///ENST00000566051///ENST00000563634	NM_005652	16:q22.1:69355567:69408571:-1///16:q22.1:69335091:69356306:-1	telomeric repeat binding factor 2 [Source:HGNC Symbol;Acc:HGNC:11729]///novel protein
A_23_P49686														A_23_P49686
A_24_P402825	CACNA2D3	CACNA2D3	CACNA2D3	REVIEWED	NM_018398.3	ENSG00000157445	ENST00000474759.6	NM_018398.2	ENST00000474759.6	HSA272268	MIM:606399|HGNC:HGNC:15460|Ensembl:ENSG00000157445	3p21.1-p14.3	calcium voltage-gated channel auxiliary subunit alpha2delta 3	A_24_P402825	CACNA2D3	ENSG00000157445	ENST00000474759	NM_018398	3:p21.1:54122547:55074557:1	calcium voltage-gated channel auxiliary subunit alpha2delta 3 [Source:HGNC Symbol;Acc:HGNC:15460]
A_23_P81640	PLEKHG4B	PLEKHG4B	PLEKHG4B	MODEL///REVIEWED	NM_052909.5///XM_011513968.3///XM_011513969.3///XM_011513970.2	ENSG00000153404	ENST00000283426.11///ENST00000637938.1	NM_052909.4	ENST00000637938.1	-	HGNC:HGNC:29399|Ensembl:ENSG00000153404	5p15.33	pleckstrin homology and RhoGEF domain containing G4B	A_23_P81640	PLEKHG4B	ENSG00000153404	ENST00000637938///ENST00000504041///ENST00000283426	NM_052909	5:p15.33:92151:189972:1	pleckstrin homology and RhoGEF domain containing G4B [Source:HGNC Symbol;Acc:HGNC:29399]
A_23_P70588	GRM4	GRM4	GRM4	REVIEWED	NM_000841.4///NM_001256809.2///NM_001256811.2///NM_001256812.2///NM_001256813.3///NM_001282847.2	ENSG00000124493	ENST00000374177.7///ENST00000374181.8///ENST00000538487.6///ENST00000544773.6///ENST00000609222.5	NM_000841.3///NM_001256809.2///NM_001256811.2///NM_001256812.2///NM_001256813.2///NM_001282847.1	ENST00000374177.7///ENST00000374181.8///ENST00000535756.5///ENST00000538487.6///ENST00000544773.6	GPRC1D|MGLUR4|mGlu4	MIM:604100|HGNC:HGNC:4596|Ensembl:ENSG00000124493	6p21.31	glutamate metabotropic receptor 4	A_23_P70588	GRM4	ENSG00000124493	ENST00000538487///ENST00000374177///ENST00000545715///ENST00000609222///ENST00000609860///ENST00000544773///ENST00000455714///ENST00000609278///ENST00000535756///ENST00000374181	NM_001282847///NM_000841///NM_001256809///NM_001256812///NM_001256813///NM_001256811	6:p21.31:34018645:34155622:-1	glutamate metabotropic receptor 4 [Source:HGNC Symbol;Acc:HGNC:4596]
A_23_P40956	GHRL	GHRL	GHRL	MODEL///REVIEWED	NM_001134941.3///NM_001134944.2///NM_001134945.2///NM_001134946.2///NM_001302821.2///NM_001302822.2///NM_001302823.2///NM_001302824.2///NM_001302825.2///NM_016362.5///NR_126505.2///XM_017006612.2///XM_017006613.2///XM_024453594.1	ENSG00000157017	ENST00000287656.11///ENST00000335542.12///ENST00000429122.1///ENST00000430179.5///ENST00000437422.6///ENST00000439975.6///ENST00000449238.6///ENST00000457360.5	NM_001134941.2///NM_001134944.1///NM_001134945.1///NM_001134946.1///NM_001302821.1///NM_001302822.1///NM_001302823.1///NM_001302824.1///NM_001302825.1///NM_016362.4///NR_126505.1	ENST00000287656.11///ENST00000335542.12///ENST00000429122.1///ENST00000430179.5///ENST00000437422.6///ENST00000439975.6///ENST00000446937.2///ENST00000449238.6///ENST00000457360.5	MTLRP	MIM:605353|HGNC:HGNC:18129|Ensembl:ENSG00000157017	3p25.3	ghrelin and obestatin prepropeptide	A_23_P40956	GHRL	ENSG00000157017	ENST00000335542///ENST00000481287///ENST00000491589///ENST00000430179///ENST00000422159///ENST00000449238///ENST00000437422///ENST00000287656///ENST00000457360///ENST00000439975///ENST00000446937///ENST00000429122///ENST00000475759///ENST00000476283	NM_001302821///NM_016362///NM_001302823///NM_001134945///NM_001134944///NM_001134941///NM_001302822///NM_001134946///NM_001302825///NM_001302824	3:p25.3:10285675:10292947:-1	ghrelin and obestatin prepropeptide [Source:HGNC Symbol;Acc:HGNC:18129]
A_23_P254648	FBXW2	FBXW2	FBXW2	MODEL///REVIEWED	NM_012164.4///XM_005251910.4///XM_005251913.2///XM_006717049.3///XM_006717051.2///XM_011518518.1///XM_017014615.2///XM_017014616.1///XM_017014617.1///XM_024447509.1	ENSG00000119402	ENST00000608872.6	NM_012164.4	ENST00000608872.6	FBW2|Fwd2|Md6	MIM:609071|HGNC:HGNC:13608|Ensembl:ENSG00000119402	9q33.2	F-box and WD repeat domain containing 2	A_23_P254648	FBXW2	ENSG00000119402	ENST00000493559///ENST00000608872///ENST00000453291	NM_012164	9:q33.2:120751978:120793416:-1	F-box and WD repeat domain containing 2 [Source:HGNC Symbol;Acc:HGNC:13608]
A_23_P82738	RAD54B	RAD54B	FSBP///RAD54B	REVIEWED	NM_001205263.2///NM_012415.3	ENSG00000197275///ENSG00000265817	ENST00000336148.10///ENST00000611249.2	NM_001205263.1///NM_012415.3	ENST00000336148.10///ENST00000611249.2	RDH54	MIM:604289|HGNC:HGNC:17228|Ensembl:ENSG00000197275|Ensembl:ENSG00000265817	8q22.1	RAD54 homolog B	A_23_P82738	FSBP///RAD54B	ENSG00000265817///ENSG00000197275	ENST00000611249///ENST00000336148///ENST00000519348	NM_001205263///NM_012415	8:q22.1:94372170:94436952:-1///8:q22.1:94371960:94475115:-1	fibrinogen silencer binding protein [Source:HGNC Symbol;Acc:HGNC:43653]///RAD54 homolog B [Source:HGNC Symbol;Acc:HGNC:17228]
A_23_P120953	RRP7BP///SERHL2	RRP7BP///SERHL2	SERHL2	MODEL///PROVISIONAL///VALIDATED	NM_001284334.2///NM_014509.5///NR_002184.2///NR_104300.2///NR_104301.2///XM_017028739.2///XM_024452196.1///XR_244363.3	ENSG00000182841///ENSG00000183569	ENST00000327678.10///ENST00000335879.5///ENST00000340239.8///ENST00000458605.5///ENST00000477564.5	NM_001284334.1///NM_014509.5///NR_002184.2///NR_104300.1///NR_104301.1	ENST00000327678.10///ENST00000335879.5///ENST00000458605.5///ENST00000477564.5	dJ222E13.1///RRP7B|dJ222E13.2	HGNC:HGNC:29446|Ensembl:ENSG00000183569///HGNC:HGNC:30454|Ensembl:ENSG00000182841	22q13.2	ribosomal RNA processing 7 homolog B, pseudogene///serine hydrolase like 2	A_23_P120953	SERHL2	ENSG00000183569	ENST00000477564///ENST00000416156///ENST00000327678///ENST00000527167///ENST00000335879///ENST00000340239	NM_014509///NM_001284334	22:q13.2:42553617:42574382:1	serine hydrolase like 2 [Source:HGNC Symbol;Acc:HGNC:29446]
A_24_P177025	CDC34	CDC34	CDC34	MODEL///REVIEWED	NM_004359.2///XM_005259690.3///XM_006722952.2	ENSG00000099804	ENST00000215574.9///ENST00000586283.6	NM_004359.2	ENST00000215574.9	E2-CDC34|UBC3|UBCH3|UBE2R1	MIM:116948|HGNC:HGNC:1734|Ensembl:ENSG00000099804	19p13.3	cell division cycle 34	A_24_P177025	CDC34	ENSG00000099804	ENST00000215574///ENST00000586788///ENST00000586283///ENST00000606065///ENST00000606400	NM_004359	19:p13.3:531760:542092:1	cell division cycle 34 [Source:HGNC Symbol;Acc:HGNC:1734]
A_24_P408083	DNMT1	DNMT1	DNMT1	REVIEWED	NM_001130823.3///NM_001318730.2///NM_001318731.2///NM_001379.4	ENSG00000130816	ENST00000340748.8///ENST00000359526.9	NM_001130823.3///NM_001318730.1///NM_001318731.1///NM_001379.3	ENST00000340748.8///ENST00000359526.9	ADCADN|AIM|CXXC9|DNMT|HSN1E|MCMT|m.HsaI	MIM:126375|HGNC:HGNC:2976|Ensembl:ENSG00000130816	19p13.2	DNA methyltransferase 1	A_24_P408083	DNMT1	ENSG00000130816	ENST00000586588///ENST00000592705///ENST00000340748///ENST00000588913///ENST00000359526	NM_001379///NM_001318730///NM_001318731///NM_001130823	19:p13.2:10133345:10231286:-1	DNA methyltransferase 1 [Source:HGNC Symbol;Acc:HGNC:2976]
A_23_P59877	FABP5	FABP5	FABP5///FABP5P2///FABP5P7	REVIEWED	NM_001444.3	ENSG00000164687	ENST00000297258.11	NM_001444.3	ENST00000297258.11	E-FABP|EFABP|KFABP|PA-FABP|PAFABP	MIM:605168|HGNC:HGNC:3560|Ensembl:ENSG00000164687	8q21.13	fatty acid binding protein 5	A_23_P59877	FABP5///FABP5P2///FABP5P7	ENSG00000164687///ENSG00000236044///ENSG00000234964	ENST00000297258///ENST00000439042///ENST00000524732	NM_001444	8:q21.13:81280536:81284777: 1///13:q14.3:51966742:51967149: 1///11:q12.1:59781318:59781722:-1	fatty acid binding protein 5 [Source:HGNC Symbol;Acc:HGNC:3560]///fatty acid binding protein 5 pseudogene 2 [Source:HGNC Symbol;Acc:HGNC:31060]///fatty acid binding protein 5 pseudogene 7 [Source:HGNC Symbol;Acc:HGNC:31070]
A_23_P218637	RGPD4///RGPD5///RGPD6///RGPD8	RGPD4///RGPD5///RGPD6///RGPD8	RGPD6///RGPD5	MODEL///REVIEWED///VALIDATED	NM_001123363.3///NM_001164463.1///NM_005054.3///NM_182588.2///XM_006712794.4///XM_011511766.2///XM_017004842.1///XM_024453101.1	ENSG00000015568///ENSG00000169629///ENSG00000183054///ENSG00000196862	ENST00000016946.8///ENST00000302558.7///ENST00000329516.7///ENST00000408999.3///ENST00000409750.5	NM_001123363.3///NM_001164463.1///NM_005054.3///NM_182588.2	ENST00000016946.8///ENST00000302558.7///ENST00000329516.7///ENST00000408999.3	BS-63|BS63|HEL161|RGP5///RANBP2L1|RGP8|RanBP2alpha///RGP4///RGP6|RGPD7|RanBP2L1|RanBP2L2	MIM:602752|HGNC:HGNC:9849|Ensembl:ENSG00000169629///MIM:612707|HGNC:HGNC:32417|Ensembl:ENSG00000196862///MIM:612708|HGNC:HGNC:32418|Ensembl:ENSG00000015568///MIM:612709|HGNC:HGNC:32419|Ensembl:ENSG00000183054	2q12.3///2q13///2q14.1	RANBP2 like and GRIP domain containing 4///RANBP2 like and GRIP domain containing 5///RANBP2 like and GRIP domain containing 6///RANBP2 like and GRIP domain containing 8	A_23_P218637	RGPD6///RGPD5	ENSG00000183054///ENSG00000015568	ENST00000463822///ENST00000329516///ENST00000016946///ENST00000477523	NM_001123363///NM_005054	2:q13:110513812:110577185:-1///2:q13:109792758:109857705: 1	RANBP2 like and GRIP domain containing 6 [Source:HGNC Symbol;Acc:HGNC:32419]///RANBP2 like and GRIP domain containing 5 [Source:HGNC Symbol;Acc:HGNC:32418]
A_32_P147500														A_32_P147500
A_24_P552450	THCAT158	THCAT158		VALIDATED	NR_110880.1///NR_110881.1	ENSG00000263293	ENST00000575039.1	NR_110881.1	ENST00000575039.1	-	Ensembl:ENSG00000263293	17q21.32	thyroid cancer-associated transcript 158	A_24_P552450	AC068234.2	ENSG00000263293	ENST00000576345///ENST00000575039		17:q21.32:47303460:47323613:-1	novel transcript, antisense to ITGB3
A_32_P160883	NEDD4	NEDD4	NEDD4	MODEL///REVIEWED	NM_001284338.1///NM_001284339.1///NM_001284340.1///NM_001329212.2///NM_006154.4///NM_198400.3///NR_104302.1///XM_011521624.3///XM_011521625.3///XM_011521626.1	ENSG00000069869	ENST00000338963.6///ENST00000435532.7///ENST00000503468.5///ENST00000506154.1///ENST00000508342.5///ENST00000508871.5	NM_001284338.1///NM_001284339.1///NM_001284340.1///NM_001329212.1///NM_006154.3///NM_198400.3///NR_104302.1	ENST00000338963.6///ENST00000435532.7///ENST00000503468.5///ENST00000506154.1///ENST00000508342.5///ENST00000508871.5	NEDD4-1|RPF1	MIM:602278|HGNC:HGNC:7727|Ensembl:ENSG00000069869	15q21.3	NEDD4 E3 ubiquitin protein ligase	A_32_P160883	NEDD4	ENSG00000069869	ENST00000508871///ENST00000503468///ENST00000338963///ENST00000508342///ENST00000435532///ENST00000648451///ENST00000506154	NM_001284340///NM_001329212///NM_198400///NM_001284338///NM_006154///NM_001284339	15:q21.3:55826922:55993746:-1	neural precursor cell expressed, developmentally down-regulated 4, E3 ubiquitin protein ligase [Source:HGNC Symbol;Acc:HGNC:7727]
A_23_P200047	CEP104	CEP104	CEP104	MODEL///REVIEWED	NM_014704.4///XM_024451101.1	ENSG00000116198	ENST00000378230.8	NM_014704.4	ENST00000378230.8	CFAP256|GlyBP|JBTS25|KIAA0562|ROC22	MIM:616690|HGNC:HGNC:24866|Ensembl:ENSG00000116198	1p36.32	centrosomal protein 104	A_23_P200047	CEP104	ENSG00000116198	ENST00000378230	NM_014704	1:p36.32:3812086:3857214:-1	centrosomal protein 104 [Source:HGNC Symbol;Acc:HGNC:24866]
A_24_P6552	DPP6	DPP6	DPP6	MODEL///REVIEWED	NM_001039350.3///NM_001290252.2///NM_001364497.2///NM_001364498.2///NM_001364499.2///NM_001364500.2///NM_001936.5///NM_130797.4///NR_157195.1///NR_157196.2///XM_017011812.2	ENSG00000130226	ENST00000332007.7///ENST00000377770.8///ENST00000404039.5///ENST00000427557.1	NM_001039350.2///NM_001290252.1///NM_001364497.1///NM_001364498.1///NM_001364499.1///NM_001364500.1///NM_001936.4///NM_130797.4///NR_157195.1///NR_157196.1	ENST00000332007.7///ENST00000377770.8///ENST00000404039.5///ENST00000427557.1	DPL1|DPPX|MRD33|VF2	MIM:126141|HGNC:HGNC:3010|Ensembl:ENSG00000130226	7q36.2	dipeptidyl peptidase like 6	A_24_P6552	DPP6	ENSG00000130226///ENSG00000282974	ENST00000404039///ENST00000635128	NM_001039350	7:q36.2:153887097:154894285:1///CHR_HG2239_PATCH::153887097:154893631:1	dipeptidyl peptidase like 6 [Source:HGNC Symbol;Acc:HGNC:3010]
A_23_P65466	RAB2B	RAB2B	RAB2B	MODEL///VALIDATED	NM_001163380.2///NM_032846.4///NR_028074.2///XM_017021710.1///XM_017021712.1	ENSG00000129472	ENST00000397762.6	NM_001163380.1///NM_032846.4///NR_028074.1	ENST00000397762.6	-	MIM:607466|HGNC:HGNC:20246|Ensembl:ENSG00000129472	14q11.2	RAB2B, member RAS oncogene family	A_23_P65466	RAB2B	ENSG00000129472	ENST00000397762///ENST00000649801	NM_032846///NM_001163380	14:q11.2:21459020:21476960:-1	RAB2B, member RAS oncogene family [Source:HGNC Symbol;Acc:HGNC:20246]
A_23_P215214	LMBR1	LMBR1	LMBR1	MODEL///REVIEWED	NM_001350953.2///NM_001350954.2///NM_001350955.2///NM_001350956.2///NM_001350957.2///NM_001350958.2///NM_001363409.2///NM_001363410.2///NM_001363411.2///NM_001363412.2///NM_001363413.2///NM_022458.4///NR_146958.2///XM_005249558.2///XR_001744850.1///XR_428185.1	ENSG00000105983	ENST00000353442.9///ENST00000359422.8///ENST00000415428.5	NM_001350953.1///NM_001350954.1///NM_001350955.1///NM_001350956.1///NM_001350957.1///NM_001350958.1///NM_001363409.1///NM_001363410.1///NM_001363411.1///NM_001363412.1///NM_001363413.1///NM_022458.3///NR_146958.1	ENST00000353442.9///ENST00000359422.8///ENST00000415428.5	ACHP|C7orf2|DIF14|LSS|PPD2|THYP|TPT|ZRS	MIM:605522|HGNC:HGNC:13243|Ensembl:ENSG00000105983	7q36.3	limb development membrane protein 1	A_23_P215214	LMBR1	ENSG00000105983	ENST00000353442///ENST00000448926///ENST00000415428///ENST00000454132///ENST00000650699///ENST00000359422	NM_022458///NM_001363412///NM_001363410///NM_001350953///NM_001363409///NM_001350954///NM_001350958///NM_001350956///NM_001350957///NM_001350955///NM_001363411///NM_001363413	7:q36.3:156668946:156893230:-1	limb development membrane protein 1 [Source:HGNC Symbol;Acc:HGNC:13243]
A_24_P914722														A_24_P914722
A_23_P166051	RBCK1	RBCK1	RBCK1	MODEL///REVIEWED	NM_001323956.1///NM_001323958.2///NM_006462.6///NM_031229.4///NR_136659.2///XM_005260645.2///XM_011529137.2///XM_011529138.1///XM_017027594.2///XM_017027595.1///XR_001754130.2///XR_001754131.1///XR_937029.3	ENSG00000125826	ENST00000353660.7///ENST00000356286.9///ENST00000382181.2///ENST00000415942.5///ENST00000640614.1	NM_001323956.1///NM_001323958.1///NM_006462.5///NM_031229.3///NR_136659.1	ENST00000353660.7///ENST00000356286.9///ENST00000382181.2///ENST00000382214.7///ENST00000640614.1	C20orf18|HOIL-1|HOIL1|PBMEI|PGBM1|RBCK2|RNF54|UBCE7IP3|XAP3|XAP4|ZRANB4	MIM:610924|HGNC:HGNC:15864|Ensembl:ENSG00000125826	20p13	RANBP2-type and C3HC4-type zinc finger containing 1	A_23_P166051	RBCK1	ENSG00000125826	ENST00000382214///ENST00000356286///ENST00000415942///ENST00000353660///ENST00000382181///ENST00000468272///ENST00000640614	NM_031229///NM_006462///NM_001323958///NM_001323956	20:p13:407498:430966:1	RANBP2-type and C3HC4-type zinc finger containing 1 [Source:HGNC Symbol;Acc:HGNC:15864]
A_32_P55045	TRMT2B	TRMT2B		MODEL	XM_005262195.2///XM_005262196.2///XM_005262201.2///XM_006724705.2///XM_011531042.2///XM_011531044.2///XM_017029858.1///XM_017029859.1///XM_017029860.1///XM_017029861.1///XM_017029862.1///XM_017029863.1///XM_017029864.1///XM_017029865.1///XM_017029866.1///XM_017029867.1///XM_017029868.1///XM_017029869.1///XM_017029870.1///XM_017029871.1///XM_017029872.1///XM_017029873.1///XM_017029874.1///XM_01702…					CXorf34|dJ341D10.3	HGNC:HGNC:25748|Ensembl:ENSG00000188917	Xq22.1	tRNA methyltransferase 2 homolog B	A_32_P55045
A_24_P179679														A_24_P179679
A_23_P254612	DBF4	DBF4	DBF4	VALIDATED	NM_001318060.2///NM_001318061.2///NM_001318062.2///NM_006716.4	ENSG00000006634	ENST00000265728.6	NM_001318060.1///NM_001318061.1///NM_001318062.1///NM_006716.4	ENST00000265728.6	ASK|CHIF|DBF4A|ZDBF1	MIM:604281|HGNC:HGNC:17364|Ensembl:ENSG00000006634	7q21.12	DBF4 zinc finger	A_23_P254612	DBF4	ENSG00000006634	ENST00000413643///ENST00000265728///ENST00000431138///ENST00000498144	NM_001318062///NM_001318060///NM_001318061///NM_006716	7:q21.12:87876216:87909553:1	DBF4 zinc finger [Source:HGNC Symbol;Acc:HGNC:17364]
A_23_P5171														A_23_P5171
A_23_P122959	TRIL	TRIL	TRIL	VALIDATED	NM_014817.4	ENSG00000255690	ENST00000539664.2	NM_014817.3	ENST00000539664.2	-	MIM:613356|HGNC:HGNC:22200|Ensembl:ENSG00000255690	7p14.3	TLR4 interactor with leucine rich repeats	A_23_P122959	TRIL	ENSG00000255690	ENST00000539664	NM_014817	7:p14.3:28953358:28958292:-1	TLR4 interactor with leucine rich repeats [Source:HGNC Symbol;Acc:HGNC:22200]
A_23_P251767	BANP	BANP	BANP	MODEL///REVIEWED	NM_001173540.2///NM_001173542.1///NM_017869.4///NM_079837.3///XM_005256008.3///XM_005256009.4///XM_011523170.2///XM_011523172.2///XM_011523174.2///XM_011523175.3///XM_011523176.2///XM_011523177.2///XM_011523179.3///XM_011523180.2///XM_011523182.1///XM_011523183.2///XM_011523184.2///XM_017023378.1///XM_017023382.1///XM_024450323.1///XM_024450327.1///XM_024450328.1///XM_024450329.1///XM_024450331.1…	ENSG00000172530	ENST00000355022.8///ENST00000393208.6///ENST00000538234.5///ENST00000626016.2	NM_001173540.1///NM_001173542.1///NM_017869.3///NM_079837.2	ENST00000355022.8///ENST00000393208.6///ENST00000538234.5///ENST00000626016.2	BEND1|SMAR1|SMARBP1	MIM:611564|HGNC:HGNC:13450|Ensembl:ENSG00000172530	16q24.2	BTG3 associated nuclear protein	A_23_P251767	BANP	ENSG00000172530	ENST00000393208	NM_079837	16:q24.2:87949244:88077318:1	BTG3 associated nuclear protein [Source:HGNC Symbol;Acc:HGNC:13450]
A_23_P34968	SCNM1///TNFAIP8L2-SCNM1	SCNM1///TNFAIP8L2-SCNM1	SCNM1	VALIDATED	NM_001204848.2///NM_001204856.2///NM_024041.4///NR_037937.2///NR_144937.2	ENSG00000163156	ENST00000368902.1///ENST00000368905.8///ENST00000602841.5	NM_001204848.1///NM_001204856.1///NM_024041.3///NR_037937.1///NR_144937.1	ENST00000368902.1///ENST00000368905.8///ENST00000602841.5	-///SCNM1	Ensembl:ENSG00000163156///MIM:608095|HGNC:HGNC:23136|Ensembl:ENSG00000163156	1q21.3	sodium channel modifier 1///TNFAIP8L2-SCNM1 readthrough	A_23_P34968	SCNM1	ENSG00000163156	ENST00000602841///ENST00000368905///ENST00000368902///ENST00000497147///ENST00000459799	NM_001204848///NM_024041///NM_001204856	1:q21.3:151156664:151170297:1	sodium channel modifier 1 [Source:HGNC Symbol;Acc:HGNC:23136]
A_23_P9836	ETV5	ETV5	ETV5	VALIDATED	NM_004454.3	ENSG00000244405	ENST00000306376.10	NM_004454.3	ENST00000306376.10	ERM	MIM:601600|HGNC:HGNC:3494|Ensembl:ENSG00000244405	3q27.2	ETS variant transcription factor 5	A_23_P9836	ETV5	ENSG00000244405	ENST00000306376///ENST00000434744///ENST00000480706	NM_004454	3:q27.2:186046314:186110318:-1	ETS variant 5 [Source:HGNC Symbol;Acc:HGNC:3494]
A_32_P61708														A_32_P61708
A_24_P282464														A_24_P282464	AC093849.1	ENSG00000261646	ENST00000563631		4:q34.1:173467833:173470041:-1	novel transcript
A_32_P7521	MIS18A	MIS18A		MODEL///VALIDATED	NM_018944.3///XM_017028400.1///XM_017028401.1///XM_017028402.1///XR_002958619.1	ENSG00000159055	ENST00000290130.4	NM_018944.3	ENST00000290130.4	B28|C21orf45|C21orf46|FASP1|MIS18alpha|hMis18alpha	MIM:618137|HGNC:HGNC:1286|Ensembl:ENSG00000159055	21q22.11	MIS18 kinetochore protein A	A_32_P7521
A_24_P157388	CDV3	CDV3	CDV3	MODEL///VALIDATED	NM_001134422.2///NM_001134423.2///NM_001282762.2///NM_001282763.1///NM_001282764.1///NM_001282765.1///NM_017548.5///XM_005247588.5///XM_005247589.5///XM_005247590.5///XM_005247591.5///XM_005247592.4///XM_005247594.5///XM_011512961.3///XM_011512962.2///XM_017006808.1///XM_024453637.1	ENSG00000091527	ENST00000264993.7///ENST00000420115.6///ENST00000431519.6///ENST00000508481.5///ENST00000511392.5///ENST00000515421.1	NM_001134422.1///NM_001134423.2///NM_001282762.1///NM_001282763.1///NM_001282764.1///NM_001282765.1///NM_017548.4	ENST00000264993.7///ENST00000420115.6///ENST00000431519.6///ENST00000508481.5///ENST00000511392.5///ENST00000515421.1	H41	HGNC:HGNC:26928|Ensembl:ENSG00000091527	3q22.1	CDV3 homolog	A_24_P157388	CDV3	ENSG00000091527	ENST00000264993///ENST00000420115///ENST00000515421	NM_017548///NM_001134423///NM_001282764	3:q22.1:133573730:133590261:1	CDV3 homolog [Source:HGNC Symbol;Acc:HGNC:26928]
A_24_P127517														A_24_P127517
A_24_P538543														A_24_P538543
A_24_P936963														A_24_P936963
A_23_P129935	VMP1	VMP1	VMP1	REVIEWED	NM_001329394.2///NM_001329395.2///NM_001329396.2///NM_001329397.2///NM_001329398.2///NM_001329399.2///NM_001329400.2///NM_001329401.2///NM_001329402.2///NM_030938.5	ENSG00000062716	ENST00000262291.9///ENST00000591877.1	NM_001329394.1///NM_001329395.1///NM_001329396.1///NM_001329397.1///NM_001329398.1///NM_001329399.1///NM_001329400.1///NM_001329401.1///NM_001329402.1///NM_030938.5	ENST00000262291.9///ENST00000591877.1	EPG3|TANGO5|TMEM49	MIM:611753|HGNC:HGNC:29559|Ensembl:ENSG00000062716	17q23.1	vacuole membrane protein 1	A_23_P129935	VMP1	ENSG00000062716	ENST00000587470		17:q23.1:59707192:59842255:1	vacuole membrane protein 1 [Source:HGNC Symbol;Acc:HGNC:29559]
A_23_P82886	DEFA6	DEFA6	DEFA6	REVIEWED	NM_001926.4	ENSG00000164822	ENST00000297436.3	NM_001926.4	ENST00000297436.3;ENST00000646187.2	DEF6|HD-6	MIM:600471|HGNC:HGNC:2765|Ensembl:ENSG00000164822	8p23.1	defensin alpha 6	A_23_P82886	DEFA6	ENSG00000164822///ENSG00000285136	ENST00000297436///ENST00000646187	NM_001926	8:p23.1:6924697:6926076:-1///CHR_HG76_PATCH::6924551:6925929:-1	defensin alpha 6 [Source:HGNC Symbol;Acc:HGNC:2765]
A_32_P184916	GNB4	GNB4	GNB4	MODEL///REVIEWED	NM_021629.4///XM_005247692.2///XM_006713721.2	ENSG00000114450	ENST00000232564.8///ENST00000468623.5	NM_021629.4	ENST00000232564.8	CMTD1F	MIM:610863|HGNC:HGNC:20731|Ensembl:ENSG00000114450	3q26.33	G protein subunit beta 4	A_32_P184916	GNB4	ENSG00000114450	ENST00000232564	NM_021629	3:q26.33:179396088:179451476:-1	G protein subunit beta 4 [Source:HGNC Symbol;Acc:HGNC:20731]
A_23_P426292	MAPK14	MAPK14	MAPK14	MODEL///REVIEWED	NM_001315.2///NM_139012.2///NM_139014.2///XM_006714998.3///XM_011514310.3	ENSG00000112062	ENST00000229794.8///ENST00000229795.7///ENST00000310795.8///ENST00000468133.5	NM_001315.2///NM_139012.2///NM_139014.2	ENST00000229794.8///ENST00000229795.7///ENST00000310795.8	CSBP|CSBP1|CSBP2|CSPB1|EXIP|Mxi2|PRKM14|PRKM15|RK|SAPK2A|p38|p38ALPHA	MIM:600289|HGNC:HGNC:6876|Ensembl:ENSG00000112062	6p21.31	mitogen-activated protein kinase 14	A_23_P426292	MAPK14	ENSG00000112062	ENST00000229795///ENST00000229794	NM_001315///NM_139012	6:p21.31:36027677:36111236:1	mitogen-activated protein kinase 14 [Source:HGNC Symbol;Acc:HGNC:6876]
A_24_P274615	ARRDC3	ARRDC3	ARRDC3	MODEL///REVIEWED	NM_001329670.2///NM_001329671.2///NM_001329672.2///NM_020801.4///NR_138071.2///NR_138072.2///XR_002956165.1	ENSG00000113369	ENST00000265138.4	NM_001329670.1///NM_001329671.1///NM_001329672.1///NM_020801.4///NR_138071.1///NR_138072.1	ENST00000265138.4	TLIMP	MIM:612464|HGNC:HGNC:29263|Ensembl:ENSG00000113369	5q14.3	arrestin domain containing 3	A_24_P274615	ARRDC3	ENSG00000113369	ENST00000265138	NM_020801///NM_001329672///NM_001329671///NM_001329670	5:q14.3:91368631:91383317:-1	arrestin domain containing 3 [Source:HGNC Symbol;Acc:HGNC:29263]
A_24_P384539	RPL7P56		RPL7P56											A_24_P384539	RPL7P56	ENSG00000231164	ENST00000429441		X:q26.3:136791064:136791780:1	ribosomal protein L7 pseudogene 56 [Source:HGNC Symbol;Acc:HGNC:35588]
A_23_P48936	SMAD3	SMAD3	SMAD3	MODEL///REVIEWED	NM_001145102.1///NM_001145103.1///NM_001145104.1///NM_005902.4///XM_011521559.3///XM_011521560.1	ENSG00000166949	ENST00000327367.9///ENST00000439724.7///ENST00000537194.6///ENST00000540846.6	NM_001145102.1///NM_001145103.1///NM_001145104.1///NM_005902.4	ENST00000327367.9///ENST00000439724.7///ENST00000537194.6///ENST00000540846.6	HSPC193|HsT17436|JV15-2|LDS1C|LDS3|MADH3	MIM:603109|HGNC:HGNC:6769|Ensembl:ENSG00000166949	15q22.33	SMAD family member 3	A_23_P48936	SMAD3	ENSG00000166949	ENST00000327367	NM_005902	15:q22.33:67063763:67195169:1	SMAD family member 3 [Source:HGNC Symbol;Acc:HGNC:6769]
A_32_P217510	WDR75	WDR75	WDR75	MODEL///VALIDATED	NM_001303096.1///NM_032168.3///XM_024453168.1	ENSG00000115368	ENST00000314761.9	NM_001303096.1///NM_032168.3	ENST00000314761.9	NET16|UTP17	HGNC:HGNC:25725|Ensembl:ENSG00000115368	2q32.2	WD repeat domain 75	A_32_P217510	WDR75	ENSG00000115368	ENST00000314761///ENST00000436347///ENST00000427960	NM_001303096///NM_032168	2:q32.2:189441446:189475552:1	WD repeat domain 75 [Source:HGNC Symbol;Acc:HGNC:25725]
A_23_P1038	KDM5B	KDM5B	KDM5B	MODEL///REVIEWED	NM_001314042.1///NM_001347591.1///NM_006618.5///XM_011509090.3///XM_011509091.2///XM_011509092.2	ENSG00000117139	ENST00000367264.7///ENST00000367265.8///ENST00000648056.1///ENST00000650569.1	NM_001314042.1///NM_001347591.1///NM_006618.4	ENST00000367264.7///ENST00000367265.8///ENST00000650569.1	CT31|JARID1B|MRT65|PLU-1|PLU1|PPP1R98|PUT1|RBBP2H1A|RBP2-H1	MIM:605393|HGNC:HGNC:18039|Ensembl:ENSG00000117139	1q32.1	lysine demethylase 5B	A_23_P1038	KDM5B	ENSG00000117139	ENST00000367265///ENST00000648338///ENST00000472822///ENST00000649542///ENST00000647757///ENST00000649400///ENST00000647747///ENST00000367264///ENST00000650569///ENST00000648473///ENST00000648056///ENST00000649230///ENST00000650506///ENST00000649770///ENST00000491153///ENST00000648469///ENST00000498276///ENST00000650417///ENST00000647657///ENST00000649089///ENST00000235790	NM_006618///NM_001314042///NM_001347591	1:q32.1:202724495:202809470:-1	lysine demethylase 5B [Source:HGNC Symbol;Acc:HGNC:18039]
A_32_P20439	MCCD1	MCCD1	MCCD1	VALIDATED	NM_001011700.3	ENSG00000204511	ENST00000376191.3	NM_001011700.3	ENST00000376191.3;ENST00000424816.2;ENST00000421209.2;ENST00000452195.2;ENST00000443405.2;ENST00000430073.2;ENST00000383512.2;ENST00000422733.2	-	MIM:609624|HGNC:HGNC:20668|Ensembl:ENSG00000204511	6p21.33	mitochondrial coiled-coil domain 1	A_32_P20439	MCCD1	ENSG00000238238///ENSG00000231975///ENSG00000206447///ENSG00000226923///ENSG00000204511///ENSG00000225228///ENSG00000226841///ENSG00000228662	ENST00000443405///ENST00000452195///ENST00000383512///ENST00000421209///ENST00000376191///ENST00000424816///ENST00000422733///ENST00000430073	NM_001011700	CHR_HSCHR6_MHC_MANN_CTG1::31568197:31569712:1///CHR_HSCHR6_MHC_DBB_CTG1::31510897:31512412:1///CHR_HSCHR6_MHC_QBL_CTG1::31518986:31520501:1///CHR_HSCHR6_MHC_COX_CTG1::31516169:31517684:1///6:p21.33:31528962:31530232:1///CHR_HSCHR6_MHC_APD_CTG1::31595673:31597188:1///CHR_HSCHR6_MHC_SSTO_CTG1::31519466:31520981:1///CHR_HSCHR6_MHC_MCF_CTG1::31605067:31606582:1	mitochondrial coiled-coil domain 1 [Source:HGNC Symbol;Acc:HGNC:20668]
A_23_P134637	AP5Z1	AP5Z1	AP5Z1	REVIEWED	NM_001364858.1///NM_014855.3///NR_157345.1	ENSG00000242802	ENST00000648925.1///ENST00000649063.2	NM_001364858.1///NM_014855.3///NR_157345.1	ENST00000649063.2	KIAA0415|SPG48|zeta	MIM:613653|HGNC:HGNC:22197|Ensembl:ENSG00000242802	7p22.1	adaptor related protein complex 5 subunit zeta 1	A_23_P134637	AP5Z1	ENSG00000242802	ENST00000647984///ENST00000649063///ENST00000477680///ENST00000650310///ENST00000648925///ENST00000496303///ENST00000649315///ENST00000649419///ENST00000650581///ENST00000648360///ENST00000649736///ENST00000469614///ENST00000490487///ENST00000648237	NM_014855///NM_001364858	7:p22.1:4775615:4794397:1	adaptor related protein complex 5 subunit zeta 1 [Source:HGNC Symbol;Acc:HGNC:22197]
A_24_P112984	METTL9	METTL9	METTL9	MODEL///VALIDATED	NM_001077180.2///NM_001288659.1///NM_001288660.1///NM_016025.5///XM_017023269.1///XM_024450293.1	ENSG00000197006	ENST00000358154.8///ENST00000396014.8///ENST00000567404.5	NM_001077180.2///NM_001288659.1///NM_001288660.1///NM_016025.5	ENST00000358154.8;ENST00000640479.2///ENST00000396014.8;ENST00000638803.1///ENST00000567404.5;ENST00000638391.1	CGI-81|DREV|DREV1|PAP1	MIM:609388|HGNC:HGNC:24586|Ensembl:ENSG00000197006	16p12.2	methyltransferase like 9	A_24_P112984	METTL9	ENSG00000197006///ENSG00000284548	ENST00000567404///ENST00000358154///ENST00000396014///ENST00000568826///ENST00000564733///ENST00000615720///ENST00000640441///ENST00000640479///ENST00000639291///ENST00000638803///ENST00000638391///ENST00000640147	NM_001288659///NM_001288660///NM_016025///NM_001077180	16:p12.2:21597218:21657473: 1///CHR_HG926_PATCH::22623664:22683908:-1	methyltransferase like 9 [Source:HGNC Symbol;Acc:HGNC:24586]
A_23_P329321														A_23_P329321
A_24_P509177	BBIP1///PDCD4	BBIP1///PDCD4	BBIP1	REVIEWED	NM_001195304.1///NM_001195305.2///NM_001195306.1///NM_001195307.1///NM_001199492.1///NM_001243783.2///NM_014456.5///NM_145341.3	ENSG00000150593///ENSG00000214413	ENST00000280154.12///ENST00000393104.6///ENST00000423273.5///ENST00000447005.5///ENST00000448814.6///ENST00000454061.5///ENST00000605742.5	NM_001195304.1///NM_001195305.2///NM_001195306.1///NM_001195307.1///NM_001199492.1///NM_001243783.2///NM_014456.5///NM_145341.3	ENST00000280154.12///ENST00000393104.6///ENST00000423273.5///ENST00000447005.5///ENST00000448814.6///ENST00000454061.5///ENST00000605742.5	BBIP10|BBS18|NCRNA00081|bA348N5.3///H731	MIM:608610|HGNC:HGNC:8763|Ensembl:ENSG00000150593///MIM:613605|HGNC:HGNC:28093|Ensembl:ENSG00000214413	10q25.2	BBSome interacting protein 1///programmed cell death 4	A_24_P509177	BBIP1	ENSG00000214413	ENST00000448814///ENST00000652396///ENST00000651766///ENST00000651952///ENST00000652400///ENST00000652043///ENST00000447005///ENST00000454061///ENST00000605265///ENST00000398289	NM_001195305///NM_001243783///NM_001195304	10:q25.2:110898728:110919201:-1	BBSome interacting protein 1 [Source:HGNC Symbol;Acc:HGNC:28093]
A_23_P119478	EBI3	EBI3	EBI3	MODEL///REVIEWED	NM_005755.3///XM_011527619.2	ENSG00000105246	ENST00000221847.6	NM_005755.3	ENST00000221847.6	IL-27B|IL27B|IL35B	MIM:605816|HGNC:HGNC:3129|Ensembl:ENSG00000105246	19p13.3	Epstein-Barr virus induced 3	A_23_P119478	EBI3	ENSG00000105246	ENST00000221847	NM_005755	19:p13.3:4229523:4237528:1	Epstein-Barr virus induced 3 [Source:HGNC Symbol;Acc:HGNC:3129]
A_24_P116242	KLHDC2	KLHDC2	KLHDC2	MODEL///VALIDATED	NM_014315.3///XM_011536610.1	ENSG00000165516	ENST00000298307.10	NM_014315.3	ENST00000298307.10	HCLP-1|HCLP1|LCP	MIM:611280|HGNC:HGNC:20231|Ensembl:ENSG00000165516	14q21.3	kelch domain containing 2	A_24_P116242	KLHDC2	ENSG00000165516	ENST00000298307	NM_014315	14:q21.3:49768130:49786385:1	kelch domain containing 2 [Source:HGNC Symbol;Acc:HGNC:20231]
A_23_P79769	BIRC7	BIRC7	BIRC7	REVIEWED	NM_022161.4///NM_139317.3	ENSG00000101197	ENST00000217169.8///ENST00000342412.10	NM_022161.3///NM_139317.3	ENST00000217169.8///ENST00000342412.10	KIAP|LIVIN|ML-IAP|MLIAP|RNF50	MIM:605737|HGNC:HGNC:13702|Ensembl:ENSG00000101197	20q13.33	baculoviral IAP repeat containing 7	A_23_P79769	BIRC7	ENSG00000101197	ENST00000342412///ENST00000217169///ENST00000395306	NM_022161///NM_139317	20:q13.33:63235883:63240495:1	baculoviral IAP repeat containing 7 [Source:HGNC Symbol;Acc:HGNC:13702]
A_23_P322008	TRHR	TRHR	TRHR	VALIDATED	NM_003301.6	ENSG00000174417	ENST00000518632.1	NM_003301.5	ENST00000311762.2	TRH-R	MIM:188545|HGNC:HGNC:12299|Ensembl:ENSG00000174417	8q23.1	thyrotropin releasing hormone receptor	A_23_P322008	TRHR	ENSG00000174417	ENST00000518632///ENST00000311762	NM_003301	8:q23.1:109086621:109119584:1	thyrotropin releasing hormone receptor [Source:HGNC Symbol;Acc:HGNC:12299]
A_24_P290513														A_24_P290513
A_23_P254797	BPIFB2	BPIFB2	BPIFB2	REVIEWED	NM_025227.3	ENSG00000078898	ENST00000170150.4	NM_025227.3	ENST00000170150.4	BPIL1|C20orf184|LPLUNC2|RYSR|dJ726C3.2	MIM:614108|HGNC:HGNC:16177|Ensembl:ENSG00000078898	20q11.21	BPI fold containing family B member 2	A_23_P254797	BPIFB2	ENSG00000078898	ENST00000170150	NM_025227	20:q11.21:33007704:33023703:1	BPI fold containing family B member 2 [Source:HGNC Symbol;Acc:HGNC:16177]
A_24_P565556	ALG1L3P		ALG1L3P											A_24_P565556	ALG1L3P	ENSG00000251087	ENST00000503331		4:p16.1:9703754:9710812:-1	ALG1 like 3, pseudogene [Source:HGNC Symbol;Acc:HGNC:44372]
A_23_P101871	FBXO17	FBXO17	FBXO17	REVIEWED	NM_024907.7///NM_148169.2///NR_104026.2	ENSG00000269190	ENST00000292852.9	NM_024907.7///NM_148169.2///NR_104026.1	ENST00000292852.9;ENST00000634982.2///ENST00000595329.5;ENST00000635115.1	FBG4|FBX26|FBXO26|Fbx17	MIM:609094|HGNC:HGNC:18754|Ensembl:ENSG00000269190	19q13.2	F-box protein 17	A_23_P101871	FBXO17	ENSG00000269190///ENSG00000282954	ENST00000292852///ENST00000599418///ENST00000595329///ENST00000597696///ENST00000634982///ENST00000634554///ENST00000635115///ENST00000635610	NM_024907///NM_148169	19:q13.2:38941401:38975742:-1///CHR_HG26_PATCH::38941437:38975778:-1	F-box protein 17 [Source:HGNC Symbol;Acc:HGNC:18754]
A_23_P252052	FILIP1L	FILIP1L	FILIP1L	MODEL///VALIDATED	NM_001042459.2///NM_001282793.1///NM_001282794.1///NM_001370247.1///NM_014890.3///NM_182909.3///XM_011512371.2	ENSG00000168386	ENST00000331335.9///ENST00000354552.7///ENST00000383694.3///ENST00000471562.1///ENST00000487087.5///ENST00000495625.2	NM_001042459.2///NM_001282793.1///NM_001282794.1///NM_014890.3///NM_182909.3	ENST00000331335.9///ENST00000354552.7///ENST00000383694.3///ENST00000471562.1///ENST00000487087.5	DOC-1|DOC1|GIP130|GIP90	MIM:612993|HGNC:HGNC:24589|Ensembl:ENSG00000168386	3q12.1	filamin A interacting protein 1 like	A_23_P252052	FILIP1L	ENSG00000168386	ENST00000477258///ENST00000354552///ENST00000487087///ENST00000471562///ENST00000331335///ENST00000495625///ENST00000383694	NM_182909///NM_001282793///NM_001282794///NM_001042459///NM_014890	3:q12.1:99830141:100114513:-1	filamin A interacting protein 1 like [Source:HGNC Symbol;Acc:HGNC:24589]
A_23_P156957	NCOA7	NCOA7	NCOA7	MODEL///VALIDATED	NM_001122842.3///NM_001199619.2///NM_001199620.2///NM_001199621.2///NM_001199622.2///NM_181782.5///XM_005266822.4///XM_006715340.4///XM_011535455.2///XM_017010269.1///XM_017010270.1///XM_017010271.1///XM_017010272.2///XM_017010273.2///XM_017010274.2///XM_024446331.1///XM_024446332.1///XR_001743165.2	ENSG00000111912	ENST00000229634.13///ENST00000368357.7///ENST00000392477.7///ENST00000438495.6	NM_001122842.2///NM_001199619.1///NM_001199620.1///NM_001199621.1///NM_001199622.1///NM_181782.5	ENST00000229634.13///ENST00000368357.7///ENST00000392477.7///ENST00000438495.6	ERAP140|ESNA1|NCOA7-AS|Nbla00052|Nbla10993|TLDC4|dJ187J11.3	MIM:609752|HGNC:HGNC:21081|Ensembl:ENSG00000111912	6q22.31-q22.32	nuclear receptor coactivator 7	A_23_P156957	NCOA7	ENSG00000111912	ENST00000368357///ENST00000229634///ENST00000438495///ENST00000444128///ENST00000392477	NM_001199620///NM_001199619///NM_001199621///NM_001199622///NM_001122842///NM_181782	6:q22.31:125781161:125932034:1	nuclear receptor coactivator 7 [Source:HGNC Symbol;Acc:HGNC:21081]
A_24_P13376	ADIPOR2	ADIPOR2	ADIPOR2	MODEL///VALIDATED	NM_024551.3///XM_005253789.2///XM_006719018.2///XM_011521024.2	ENSG00000006831	ENST00000357103.5	NM_024551.3	ENST00000357103.5;ENST00000645126.2	ACDCR2|PAQR2	MIM:607946|HGNC:HGNC:24041|Ensembl:ENSG00000006831	12p13.33	adiponectin receptor 2	A_24_P13376	ADIPOR2	ENSG00000006831///ENSG00000285070	ENST00000357103///ENST00000535774///ENST00000537190///ENST00000645126///ENST00000644988///ENST00000647070	NM_024551	12:p13.33:1688574:1788674:1///CHR_HG1815_PATCH::1688574:1788674:1	adiponectin receptor 2 [Source:HGNC Symbol;Acc:HGNC:24041]
A_24_P271285	NACC1	NACC1	NACC1	MODEL///REVIEWED	NM_052876.4///XM_005259721.3	ENSG00000160877	ENST00000292431.5	NM_052876.4	ENST00000292431.5	BEND8|BTBD14B|BTBD30|NAC-1|NAC1|NECFM	MIM:610672|HGNC:HGNC:20967|Ensembl:ENSG00000160877	19p13.13	nucleus accumbens associated 1	A_24_P271285	NACC1	ENSG00000160877	ENST00000292431	NM_052876	19:p13.13:13116862:13141147:1	nucleus accumbens associated 1 [Source:HGNC Symbol;Acc:HGNC:20967]
A_23_P81825	GUCA1B	GUCA1B	GUCA1B	REVIEWED	NM_002098.6	ENSG00000112599	ENST00000230361.4	NM_002098.6	ENST00000230361.4	GCAP 2|GCAP2|GUCA2|RP48	MIM:602275|HGNC:HGNC:4679|Ensembl:ENSG00000112599	6p21.1	guanylate cyclase activator 1B	A_23_P81825	GUCA1B	ENSG00000112599	ENST00000230361	NM_002098	6:p21.1:42183284:42194956:-1	guanylate cyclase activator 1B [Source:HGNC Symbol;Acc:HGNC:4679]
A_32_P300427	APCDD1L	APCDD1L	APCDD1L	VALIDATED	NM_001304787.2///NM_153360.3	ENSG00000198768	ENST00000371149.7	NM_001304787.1///NM_153360.2	ENST00000371149.7	-	HGNC:HGNC:26892|Ensembl:ENSG00000198768	20q13.32	APC down-regulated 1 like	A_32_P300427	APCDD1L	ENSG00000198768	ENST00000371149	NM_153360///NM_001304787	20:q13.32:58459101:58515131:-1	APC down-regulated 1 like [Source:HGNC Symbol;Acc:HGNC:26892]
A_23_P156355	TMEM161B	TMEM161B	TMEM161B	MODEL///VALIDATED	NM_001289008.1///NM_001349400.1///NM_001349402.1///NM_001349403.1///NM_001349405.1///NM_153354.4///NR_110266.1///XM_006714553.1///XM_024454375.1///XM_024454376.1///XR_001742013.2///XR_001742014.2///XR_002959844.1	ENSG00000164180	ENST00000296595.10///ENST00000511087.5///ENST00000511218.5///ENST00000512429.5	NM_001289008.1///NM_001349400.1///NM_001349402.1///NM_001349403.1///NM_001349405.1///NM_153354.4///NR_110266.1	ENST00000296595.10///ENST00000511087.5///ENST00000511218.5///ENST00000512429.5	FLB3342|PRO1313	HGNC:HGNC:28483|Ensembl:ENSG00000164180	5q14.3	transmembrane protein 161B	A_23_P156355	TMEM161B	ENSG00000164180	ENST00000511087///ENST00000510089///ENST00000296595///ENST00000506536///ENST00000511218///ENST00000515293	NM_153354///NM_001349405///NM_001349403///NM_001349402///NM_001349400	5:q14.3:88189633:88269476:-1	transmembrane protein 161B [Source:HGNC Symbol;Acc:HGNC:28483]
A_24_P341626														A_24_P341626
A_32_P151087														A_32_P151087
A_32_P153937	TSPAN5	TSPAN5		MODEL///REVIEWED	NM_005723.4///XM_005262680.1///XR_001741092.1///XR_244617.1	ENSG00000168785	ENST00000305798.8///ENST00000508798.5	NM_005723.4	ENST00000305798.8	NET-4|NET4|TM4SF9|TSPAN-5	MIM:613136|HGNC:HGNC:17753|Ensembl:ENSG00000168785	4q23	tetraspanin 5	A_32_P153937
A_24_P295877	CEP104	CEP104	CEP104	MODEL///REVIEWED	NM_014704.4///XM_005244815.4///XM_011542474.3///XM_017002918.2///XM_017002919.2///XM_024451101.1///XM_024451102.1///XM_024451103.1///XM_024451104.1///XM_024451106.1	ENSG00000116198	ENST00000378230.8	NM_014704.4	ENST00000378230.8	CFAP256|GlyBP|JBTS25|KIAA0562|ROC22	MIM:616690|HGNC:HGNC:24866|Ensembl:ENSG00000116198	1p36.32	centrosomal protein 104	A_24_P295877	CEP104	ENSG00000116198	ENST00000378230	NM_014704	1:p36.32:3812086:3857214:-1	centrosomal protein 104 [Source:HGNC Symbol;Acc:HGNC:24866]
A_24_P214754	NR3C1	NR3C1	NR3C1	REVIEWED	NM_000176.3///NM_001018074.1///NM_001018075.1///NM_001018076.2///NM_001018077.1///NM_001024094.2///NM_001364180.2///NM_001364181.2///NM_001364182.1///NM_001364183.2///NM_001364184.2///NM_001364185.1///NR_157096.2	ENSG00000113580	ENST00000231509.7///ENST00000343796.6///ENST00000394464.7///ENST00000503201.1///ENST00000504572.5	NM_000176.3///NM_001018074.1///NM_001018075.1///NM_001018076.1///NM_001018077.1///NM_001024094.1///NM_001364180.1///NM_001364181.1///NM_001364182.1///NM_001364183.1///NM_001364184.1///NM_001364185.1///NR_157096.1	ENST00000231509.7///ENST00000343796.6///ENST00000394464.7///ENST00000394466.6///ENST00000503201.1///ENST00000504572.5	GCCR|GCR|GCRST|GR|GRL	MIM:138040|HGNC:HGNC:7978|Ensembl:ENSG00000113580	5q31.3	nuclear receptor subfamily 3 group C member 1	A_24_P214754	NR3C1	ENSG00000113580	ENST00000394464///ENST00000343796///ENST00000424646	NM_001204258///NM_001204259///NM_001204260///NM_001204261///NM_001204262///NM_001204263///NM_001204264///NM_000176///NM_001364180///NM_001364181///NM_001364182///NM_001018075///NM_001018074///NM_001018077///NM_001204265	5:q31.3:143277931:143435512:-1	nuclear receptor subfamily 3 group C member 1 [Source:HGNC Symbol;Acc:HGNC:7978]
A_24_P858192														A_24_P858192
A_24_P418044	HLA-J	HLA-J	HLA-J///HLA-A	REVIEWED	NR_024240.1	ENSG00000204622	ENST00000462773.6	NR_024240.1	ENST00000469281.5;ENST00000486252.5;ENST00000492006.5;ENST00000468687.5;ENST00000473396.5;ENST00000460029.5;ENST00000461713.5;ENST00000494425.5	CDA12|D6S203|HLA-59|HLA-CDA12	HGNC:HGNC:4967|Ensembl:ENSG00000204622	6p22.1	major histocompatibility complex, class I, J (pseudogene)	A_24_P418044	HLA-J///HLA-A	ENSG00000226586///ENSG00000234074///ENSG00000228220///ENSG00000224320///ENSG00000243336///ENSG00000228524///ENSG00000229215///ENSG00000204622///ENSG00000235309///ENSG00000223439	ENST00000460029///ENST00000473052///ENST00000495086///ENST00000463360///ENST00000468687///ENST00000473928///ENST00000474460///ENST00000473825///ENST00000492006///ENST00000494784///ENST00000481481///ENST00000477650///ENST00000638761///ENST00000461713///ENST00000460173///ENST00000488715///ENST00000490720///ENST00000486252///ENST00000490987///ENST00000469837///ENST00000478141///ENST00000640267///ENS…		CHR_HSCHR6_MHC_MCF_CTG1::30085046:30088419:1///CHR_HSCHR6_MHC_DBB_CTG1::29996525:29999898:1///CHR_HSCHR6_MHC_COX_CTG1::29996087:29999460:1///CHR_HSCHR6_MHC_COX_CTG1::29879141:29999464:1///CHR_HSCHR6_MHC_QBL_CTG1::29996088:29999447:1///CHR_HSCHR6_MHC_APD_CTG1::29998699:30002072:1///CHR_HSCHR6_MHC_APD_CTG1::29881755:30002076:1///6:p22.1:30005971:30009956:1///CHR_HSCHR6_MHC_SSTO_CTG1::29995855:29999…	major histocompatibility complex, class I, J (pseudogene) [Source:HGNC Symbol;Acc:HGNC:4967]///major histocompatibility complex, class I, A [Source:HGNC Symbol;Acc:HGNC:4931]
A_23_P18713	ABCG2	ABCG2	ABCG2	MODEL///REVIEWED	NM_001257386.2///NM_001348985.1///NM_001348986.1///NM_001348987.1///NM_001348988.1///NM_001348989.1///NM_004827.3///XM_005263355.4///XM_011532420.3///XM_017008852.2	ENSG00000118777	ENST00000237612.8///ENST00000515655.5///ENST00000650821.1	NM_001257386.2///NM_001348985.1///NM_001348986.1///NM_001348987.1///NM_001348988.1///NM_001348989.1///NM_004827.3	ENST00000237612.8///ENST00000515655.5///ENST00000650821.1	ABC15|ABCP|BCRP|BCRP1|BMDP|CD338|CDw338|EST157481|GOUT1|MRX|MXR|MXR-1|MXR1|UAQTL1	MIM:603756|HGNC:HGNC:74|Ensembl:ENSG00000118777	4q22.1	ATP binding cassette subfamily G member 2 (Junior blood group)	A_23_P18713	ABCG2	ENSG00000118777	ENST00000650821///ENST00000515655///ENST00000237612	NM_001348985///NM_001257386///NM_001348989///NM_001348986///NM_001348987///NM_001348988///NM_004827	4:q22.1:88090150:88231628:-1	ATP binding cassette subfamily G member 2 (Junior blood group) [Source:HGNC Symbol;Acc:HGNC:74]
A_23_P416191	TAS2R31	TAS2R31	TAS2R31	VALIDATED	NM_176885.2	ENSG00000256436	ENST00000390675.2	NM_176885.2	ENST00000390675.2;ENST00000572376.1;ENST00000631720.1	T2R31|T2R44|T2R53|TAS2R44	MIM:612669|HGNC:HGNC:19113|Ensembl:ENSG00000256436	12p13.2	taste 2 receptor member 31	A_23_P416191	TAS2R31	ENSG00000256436///ENSG00000263097///ENSG00000282256	ENST00000390675///ENST00000572376///ENST00000631720	NM_176885	12:p13.2:11030387:11031407:-1///CHR_HSCHR12_2_CTG2::11030387:11031407:-1///CHR_HSCHR12_3_CTG2::11030686:11031706:-1	taste 2 receptor member 31 [Source:HGNC Symbol;Acc:HGNC:19113]
A_24_P924915	NPAP1L	NPAP1L	SPTLC1P4	VALIDATED	NM_001282301.2					-	HGNC:HGNC:53980	16q21	nuclear pore associated protein 1 like	A_24_P924915	SPTLC1P4///AC018554.1///AC067904.3	ENSG00000232678///ENSG00000261590///ENSG00000275115	ENST00000435997///ENST00000563482///ENST00000617126		1:q21.3:152077952:152078211:1///16:q21: 60357214: 60357474:1///8:p21.2: 27010486: 27010746:1	serine palmitoyltransferase long chain base subunit 1 pseudogene 4 [Source:HGNC Symbol;Acc:HGNC:39671]///serine palmitoyltransferase, long chain base subunit 1 (SPTLC1) pseudogene
A_24_P49687														A_24_P49687	AC108161.1	ENSG00000226439	ENST00000461060		4:q13.1:61775449:61775850:-1	ribosomal protein S12 (RPS12) pseudogene
A_23_P93881	SYPL1	SYPL1	SYPL1	VALIDATED	NM_006754.4///NM_182715.3	ENSG00000008282	ENST00000011473.6///ENST00000455385.6	NM_006754.3///NM_182715.2	ENST00000011473.6///ENST00000455385.6	H-SP1|SYPL	MIM:616665|HGNC:HGNC:11507|Ensembl:ENSG00000008282	7q22.3	synaptophysin like 1	A_23_P93881	SYPL1	ENSG00000008282	ENST00000455385///ENST00000011473///ENST00000464029///ENST00000470347///ENST00000460770	NM_182715///NM_006754	7:q22.3:106090503:106112576:-1	synaptophysin like 1 [Source:HGNC Symbol;Acc:HGNC:11507]
A_23_P53476	LDHB	LDHB	LDHB	REVIEWED	NM_001174097.2///NM_002300.7	ENSG00000111716	ENST00000350669.5///ENST00000396076.5	NM_001174097.2///NM_002300.7	ENST00000350669.5///ENST00000396076.5	HEL-S-281|LDH-B|LDH-H|LDHBD|TRG-5	MIM:150100|HGNC:HGNC:6541|Ensembl:ENSG00000111716	12p12.1	lactate dehydrogenase B	A_23_P53476	LDHB	ENSG00000111716	ENST00000542765///ENST00000470985///ENST00000396076///ENST00000350669	NM_001174097///NM_002300///NM_001315537	12:p12.1:21635342:21757857:-1	lactate dehydrogenase B [Source:HGNC Symbol;Acc:HGNC:6541]
A_23_P371777														A_23_P371777	AC113554.1	ENSG00000264813	ENST00000577647		17:q23.3:63484823:63521848:1	novel protein
A_32_P159668														A_32_P159668	AC007557.2	ENSG00000231597	ENST00000440900		2:q35:216854389:216855132:-1	novel transcript
A_24_P933249														A_24_P933249	AC105094.1	ENSG00000267038	ENST00000588245		18:q21.33:61681653:61682695:1	novel transcript
A_23_P58529	DIMT1	DIMT1	DIMT1	REVIEWED	NM_001348077.2///NM_014473.4	ENSG00000086189	ENST00000199320.9	NM_001348077.1///NM_014473.4	ENST00000199320.9	DIM1|DIMT1L|HSA9761|HUSSY5	MIM:612499|HGNC:HGNC:30217|Ensembl:ENSG00000086189	5q12.1	DIMT1 rRNA methyltransferase and ribosome maturation factor	A_23_P58529	DIMT1	ENSG00000086189	ENST00000199320///ENST00000514605	NM_014473///NM_001348077	5:q12.1:62347284:62403939:-1	DIMT1 rRNA methyltransferase and ribosome maturation factor [Source:HGNC Symbol;Acc:HGNC:30217]
A_23_P257993	DNASE1L3	DNASE1L3	DNASE1L3	REVIEWED	NM_001256560.1///NM_004944.4	ENSG00000163687	ENST00000394549.6///ENST00000486455.5	NM_001256560.1///NM_004944.3	ENST00000394549.6///ENST00000486455.5	DHP2|DNAS1L3|LSD|SLEB16	MIM:602244|HGNC:HGNC:2959|Ensembl:ENSG00000163687	3p14.3	deoxyribonuclease 1 like 3	A_23_P257993	DNASE1L3	ENSG00000163687	ENST00000486455///ENST00000483681///ENST00000477209///ENST00000394549	NM_001256560///NM_004944	3:p14.3:58192257:58214697:-1	deoxyribonuclease 1 like 3 [Source:HGNC Symbol;Acc:HGNC:2959]
A_24_P933011	TMEM200C	TMEM200C	TMEM200C	MODEL///VALIDATED	NM_001080209.2///XM_011525729.3	ENSG00000206432	ENST00000581347.2	NM_001080209.2	ENST00000581347.2	TTMA	HGNC:HGNC:37208|Ensembl:ENSG00000206432	18p11.31	transmembrane protein 200C	A_24_P933011	TMEM200C	ENSG00000206432	ENST00000581347///ENST00000383490	NM_001080209	18:p11.31:5882072:5895955:-1	transmembrane protein 200C [Source:HGNC Symbol;Acc:HGNC:37208]
A_23_P149019	ADGRB2	ADGRB2	ADGRB2	MODEL///REVIEWED	NM_001294335.2///NM_001294336.2///NM_001364857.1///XM_011541848.3///XM_011541849.2///XM_011541858.2///XM_017001899.1///XM_017001900.1///XM_017001901.1///XM_017001902.1///XM_017001903.1///XM_017001904.1///XM_017001905.1///XM_017001906.1///XM_017001907.1///XM_017001908.1///XM_017001909.1///XM_017001910.1///XM_017001911.1///XM_017001912.1///XM_024448673.1	ENSG00000121753	ENST00000373655.6///ENST00000373658.7///ENST00000398538.5///ENST00000398542.5///ENST00000398547.5///ENST00000398556.7///ENST00000527361.5	NM_001294335.1///NM_001294336.1///NM_001364857.1	ENST00000373655.6///ENST00000373658.7///ENST00000527361.5	BAI2	MIM:602683|HGNC:HGNC:944|Ensembl:ENSG00000121753	1p35.2	adhesion G protein-coupled receptor B2	A_23_P149019	ADGRB2	ENSG00000121753	ENST00000398556///ENST00000398547///ENST00000373655///ENST00000398542///ENST00000465256///ENST00000530999///ENST00000527361///ENST00000373658	NM_001294335///NM_001294336///NM_001364857	1:p35.2:31727117:31764893:-1	adhesion G protein-coupled receptor B2 [Source:HGNC Symbol;Acc:HGNC:944]
A_23_P6344	SDF2L1	SDF2L1	SDF2L1	VALIDATED	NM_022044.3	ENSG00000128228	ENST00000248958.5	NM_022044.3	ENST00000248958.5	-	MIM:607551|HGNC:HGNC:10676|Ensembl:ENSG00000128228	22q11.21	stromal cell derived factor 2 like 1	A_23_P6344	SDF2L1	ENSG00000128228	ENST00000248958///ENST00000466935	NM_022044	22:q11.21:21642302:21644299:1	stromal cell derived factor 2 like 1 [Source:HGNC Symbol;Acc:HGNC:10676]
A_24_P187119	RPAIN		RPAIN											A_24_P187119	RPAIN	ENSG00000129197	ENST00000575112		17:p13.2:5419641:5432876:1	RPA interacting protein [Source:HGNC Symbol;Acc:HGNC:28641]
A_23_P209320	PER2	PER2	PER2	MODEL///REVIEWED	NM_022817.3///XM_005246111.4///XM_006712824.4	ENSG00000132326	ENST00000254657.8	NM_022817.3	ENST00000254657.8	FASPS|FASPS1	MIM:603426|HGNC:HGNC:8846|Ensembl:ENSG00000132326	2q37.3	period circadian regulator 2	A_23_P209320	PER2	ENSG00000132326	ENST00000254657	NM_022817	2:q37.3:238244044:238290102:-1	period circadian regulator 2 [Source:HGNC Symbol;Acc:HGNC:8846]
A_24_P266880	UBC	UBC	UBC	REVIEWED	NM_021009.7	ENSG00000150991	ENST00000339647.6	NM_021009.7	ENST00000339647.6	HMG20	MIM:191340|HGNC:HGNC:12468|Ensembl:ENSG00000150991	12q24.31	ubiquitin C	A_24_P266880	UBC	ENSG00000150991	ENST00000536769///ENST00000538617///ENST00000339647///ENST00000546120	NM_021009	12:q24.31:124911604:124917368:-1	ubiquitin C [Source:HGNC Symbol;Acc:HGNC:12468]
A_32_P217750	IL3RA	IL3RA	IL3RA	MODEL///REVIEWED	NM_001267713.1///NM_002183.4///XM_005274431.5///XM_005274432.1///XM_017029491.2	ENSG00000185291	ENST00000331035.9///ENST00000381469.7	NM_001267713.1///NM_002183.3	ENST00000331035.9;ENST00000331035.9_PAR_Y///ENST00000381469.7;ENST00000381469.7_PAR_Y	CD123|IL3R|IL3RAY|IL3RX|IL3RY|hIL-3Ra	MIM:308385|MIM:430000|HGNC:HGNC:6012|Ensembl:ENSG00000185291	Xp22.33 and Yp11.2	interleukin 3 receptor subunit alpha	A_32_P217750	IL3RA	ENSG00000185291	ENST00000331035///ENST00000381469	NM_002183///NM_001267713	X:p22.33:1336616:1382689:1	interleukin 3 receptor subunit alpha [Source:HGNC Symbol;Acc:HGNC:6012]
A_23_P201808	PLPP3	PLPP3	PLPP3	REVIEWED	NM_003713.5	ENSG00000162407	ENST00000371250.4	NM_003713.5	ENST00000371250.4	Dri42|LPP3|PAP2B|PPAP2B|VCIP	MIM:607125|HGNC:HGNC:9229|Ensembl:ENSG00000162407	1p32.2	phospholipid phosphatase 3	A_23_P201808	PLPP3	ENSG00000162407	ENST00000371250	NM_003713	1:p32.2:56494761:56645301:-1	phospholipid phosphatase 3 [Source:HGNC Symbol;Acc:HGNC:9229]
A_23_P20107	GSTK1	GSTK1	GSTK1	REVIEWED	NM_001143679.1///NM_001143680.1///NM_015917.3	ENSG00000197448	ENST00000358406.10///ENST00000409500.7///ENST00000479303.1	NM_001143679.1///NM_001143680.1///NM_015917.3	ENST00000358406.10///ENST00000409500.7///ENST00000479303.1	GST|GST 13-13|GST13|GST13-13|GSTK1-1|hGSTK1	MIM:602321|HGNC:HGNC:16906|Ensembl:ENSG00000197448	7q34	glutathione S-transferase kappa 1	A_23_P20107	GSTK1	ENSG00000197448	ENST00000436038///ENST00000409500///ENST00000358406///ENST00000442394///ENST00000479303///ENST00000494735///ENST00000473649///ENST00000489654	NM_001143680///NM_015917///NM_001143679	7:q34:143244093:143270854:1	glutathione S-transferase kappa 1 [Source:HGNC Symbol;Acc:HGNC:16906]
A_23_P326913	PRUNE2		PRUNE2											A_23_P326913	PRUNE2	ENSG00000106772	ENST00000492157		9:q21.2:76611376:76906114:-1	prune homolog 2 with BCH domain [Source:HGNC Symbol;Acc:HGNC:25209]
A_23_P209389	CASP8	CASP8	CASP8	MODEL///REVIEWED	NM_001080124.2///NM_001080125.2///NM_001228.4///NM_033355.3///NM_033356.4///NR_111983.2///XM_005246885.2///XM_005246886.2///XM_005246887.2///XM_005246888.2///XM_005246889.2///XM_005246890.4///XM_005246891.5///XM_005246892.2///XM_005246894.4///XM_006712789.2///XM_006712790.4///XM_011511969.2	ENSG00000064012	ENST00000264275.9///ENST00000323492.11///ENST00000358485.8///ENST00000392263.6///ENST00000432109.6	NM_001080124.1///NM_001080125.1///NM_001228.4///NM_033355.3///NM_033356.3///NR_111983.1	ENST00000264275.9///ENST00000323492.11///ENST00000358485.8///ENST00000392263.6///ENST00000432109.6	ALPS2B|CAP4|Casp-8|FLICE|MACH|MCH5	MIM:601763|HGNC:HGNC:1509|Ensembl:ENSG00000064012	2q33.1	caspase 8	A_23_P209389	CASP8	ENSG00000064012	ENST00000392263///ENST00000432109///ENST00000264275///ENST00000358485///ENST00000339403///ENST00000323492///ENST00000444430///ENST00000264274	NM_001080124///NM_033355///NM_001228///NM_001080125///NM_033356	2:q33.1:201233443:201287711:1	caspase 8 [Source:HGNC Symbol;Acc:HGNC:1509]
A_32_P687														A_32_P687
A_24_P918121														A_24_P918121
A_24_P387875	KCNJ10	KCNJ10	KCNJ10	REVIEWED	NM_002241.5	ENSG00000177807	ENST00000644903.1	NM_002241.5	ENST00000644903.1	BIRK-10|KCNJ13-PEN|KIR1.2|KIR4.1|SESAME	MIM:602208|HGNC:HGNC:6256|Ensembl:ENSG00000177807	1q23.2	potassium inwardly rectifying channel subfamily J member 10	A_24_P387875	KCNJ10	ENSG00000177807	ENST00000644903///ENST00000636689///ENST00000638840///ENST00000640017///ENST00000638728///ENST00000638868	NM_002241	1:q23.2:159998651:160070160:-1	potassium voltage-gated channel subfamily J member 10 [Source:HGNC Symbol;Acc:HGNC:6256]
A_23_P157452	POLR2K	POLR2K	POLR2K	REVIEWED	NM_005034.4	ENSG00000147669	ENST00000353107.8	NM_005034.4	ENST00000353107.8	ABC10-alpha|RPABC4|RPB10alpha|RPB12|RPB7.0|hRPB7.0|hsRPB10a	MIM:606033|HGNC:HGNC:9198|Ensembl:ENSG00000147669	8q22.2	RNA polymerase II subunit K	A_23_P157452	POLR2K	ENSG00000147669	ENST00000353107///ENST00000519765	NM_005034	8:q22.2:100150623:100154003:1	RNA polymerase II subunit K [Source:HGNC Symbol;Acc:HGNC:9198]
A_23_P21570	NPAS3	NPAS3		MODEL///REVIEWED	NM_001164749.2///NM_001165893.2///NM_022123.3///NM_173159.3///XM_005267991.3///XM_005267992.3///XM_011537067.2///XM_011537069.2///XM_011537070.2///XM_011537071.2///XM_011537072.2///XM_017021582.1///XM_017021583.1///XM_017021584.1///XM_017021585.1///XM_017021586.1///XM_017021587.1///XM_017021588.1	ENSG00000151322	ENST00000346562.6///ENST00000356141.8///ENST00000357798.9///ENST00000548645.5///ENST00000551492.5///ENST00000551634.5	NM_001164749.1///NM_001165893.1///NM_022123.2///NM_173159.2	ENST00000346562.6///ENST00000356141.8///ENST00000357798.9///ENST00000548645.5	MOP6|PASD6|bHLHe12	MIM:609430|HGNC:HGNC:19311|Ensembl:ENSG00000151322	14q13.1	neuronal PAS domain protein 3	A_23_P21570
A_24_P926935	UBA2	UBA2	UBA2	VALIDATED	NM_005499.3	ENSG00000126261	ENST00000246548.9	NM_005499.3	ENST00000246548.9	ARX|HRIHFB2115|SAE2	MIM:613295|HGNC:HGNC:30661|Ensembl:ENSG00000126261	19q13.11	ubiquitin like modifier activating enzyme 2	A_24_P926935	UBA2	ENSG00000126261	ENST00000246548	NM_005499	19:q13.11:34428352:34471251:1	ubiquitin like modifier activating enzyme 2 [Source:HGNC Symbol;Acc:HGNC:30661]
A_24_P237175	CST2	CST2	CST2	REVIEWED	NM_001322.3	ENSG00000170369	ENST00000304725.3	NM_001322.3	ENST00000304725.3	-	MIM:123856|HGNC:HGNC:2474|Ensembl:ENSG00000170369	20p11.21	cystatin SA	A_24_P237175	CST2	ENSG00000170369	ENST00000304725	NM_001322	20:p11.21:23823769:23826729:-1	cystatin SA [Source:HGNC Symbol;Acc:HGNC:2474]
A_24_P207195	IRX3	IRX3	IRX3	MODEL///VALIDATED	NM_024336.3///XM_005256139.3	ENSG00000177508	ENST00000329734.4	NM_024336.3	ENST00000329734.4	IRX-1|IRXB1	MIM:612985|HGNC:HGNC:14360|Ensembl:ENSG00000177508	16q12.2	iroquois homeobox 3	A_24_P207195	IRX3	ENSG00000177508	ENST00000329734///ENST00000558180	NM_024336	16:q12.2:54283304:54286787:-1	iroquois homeobox 3 [Source:HGNC Symbol;Acc:HGNC:14360]
A_24_P340659	POU5F1P4	POU5F1P4	POU5F1P4	VALIDATED	NR_034180.1	ENSG00000237872	ENST00000413175.2	NR_034180.1	ENST00000413175.2	OCT3|OCT4|OTF-3|OTF3|Oct-3|Oct-4|Oct4-pg4|POU5F1|POU5FLC1	HGNC:HGNC:33310|Ensembl:ENSG00000237872	1q22	POU class 5 homeobox 1 pseudogene 4	A_24_P340659	POU5F1P4	ENSG00000237872	ENST00000413175		1:q22:155433178:155434262:1	POU class 5 homeobox 1 pseudogene 4 [Source:HGNC Symbol;Acc:HGNC:33310]
A_23_P121276	NEK4	NEK4	NEK4	MODEL///REVIEWED	NM_001193533.2///NM_001348412.2///NM_001348413.2///NM_001348414.2///NM_003157.6///XM_011534039.3///XM_017007085.1///XM_017007086.1	ENSG00000114904	ENST00000233027.10///ENST00000383721.8///ENST00000461689.5///ENST00000535191.5	NM_001193533.2///NM_001348412.1///NM_001348413.1///NM_001348414.1///NM_003157.6	ENST00000233027.10///ENST00000383721.8///ENST00000535191.5	NRK2|STK2|pp12301	MIM:601959|HGNC:HGNC:11399|Ensembl:ENSG00000114904	3p21.1	NIMA related kinase 4	A_23_P121276	NEK4	ENSG00000114904	ENST00000233027///ENST00000383721///ENST00000461689///ENST00000535191	NM_003157///NM_001348414///NM_001348412///NM_001348413///NM_001193533	3:p21.1:52708444:52770946:-1	NIMA related kinase 4 [Source:HGNC Symbol;Acc:HGNC:11399]
A_24_P918694														A_24_P918694
A_23_P404575	RBM46	RBM46	RBM46	MODEL///VALIDATED	NM_001277171.2///NM_001277173.1///NM_144979.5///XM_006714120.1	ENSG00000151962	ENST00000281722.8///ENST00000510397.5///ENST00000514866.5	NM_001277171.1///NM_001277173.1///NM_144979.5	ENST00000281722.8///ENST00000510397.5///ENST00000514866.5	CT68	HGNC:HGNC:28401|Ensembl:ENSG00000151962	4q32.1	RNA binding motif protein 46	A_23_P404575	RBM46	ENSG00000151962	ENST00000281722///ENST00000510397	NM_144979///NM_001277173	4:q32.1:154781213:154828813:1	RNA binding motif protein 46 [Source:HGNC Symbol;Acc:HGNC:28401]
A_23_P27827	ZBTB7A	ZBTB7A	ZBTB7A	MODEL///VALIDATED	NM_001317990.2///NM_015898.4///XM_005259570.5///XM_005259571.4	ENSG00000178951	ENST00000322357.9///ENST00000601588.1	NM_001317990.1///NM_015898.4	ENST00000322357.9///ENST00000601588.1	FBI-1|FBI1|LRF|TIP21|ZBTB7|ZNF857A|pokemon	MIM:605878|HGNC:HGNC:18078|Ensembl:ENSG00000178951	19p13.3	zinc finger and BTB domain containing 7A	A_23_P27827	ZBTB7A	ENSG00000178951	ENST00000322357///ENST00000601588	NM_015898///NM_001317990	19:p13.3:4043303:4066899:-1	zinc finger and BTB domain containing 7A [Source:HGNC Symbol;Acc:HGNC:18078]
A_23_P45338	EFHC2	EFHC2	EFHC2	MODEL///VALIDATED	NM_025184.4///XM_006724562.2///XM_024452453.1///XR_949019.1	ENSG00000183690	ENST00000420999.2	NM_025184.4	ENST00000420999.2	MRX74|dJ1158H2.1	MIM:300817|HGNC:HGNC:26233|Ensembl:ENSG00000183690	Xp11.3	EF-hand domain containing 2	A_23_P45338	EFHC2	ENSG00000183690	ENST00000343571///ENST00000420999	NM_025184	X:p11.3:44147872:44343672:-1	EF-hand domain containing 2 [Source:HGNC Symbol;Acc:HGNC:26233]
A_23_P48705	PTGR2	PTGR2	PTGR2	REVIEWED	NM_001146154.2///NM_001146155.3///NM_001371325.1///NM_001371327.1///NM_001371328.1///NM_001371329.1///NM_001371330.1///NM_001371331.1///NM_001371332.1///NM_152444.4///NR_163921.1	ENSG00000140043	ENST00000267568.8///ENST00000555228.5///ENST00000555661.5	NM_001146154.1///NM_001146155.1///NM_152444.2	ENST00000267568.8///ENST00000555228.5	HEL-S-298|PGR2|ZADH1	MIM:608642|HGNC:HGNC:20149|Ensembl:ENSG00000140043	14q24.3	prostaglandin reductase 2	A_23_P48705	PTGR2	ENSG00000140043	ENST00000555228///ENST00000555661///ENST00000267568///ENST00000556219	NM_001146154///NM_001146155///NM_152444	14:q24.3:73851844:73886827:1	prostaglandin reductase 2 [Source:HGNC Symbol;Acc:HGNC:20149]
A_23_P214474	TOMM6	TOMM6	TOMM6	VALIDATED	NM_001134493.1	ENSG00000214736	ENST00000398884.7	NM_001134493.1	ENST00000398884.7	OBTP|TOM6	MIM:616168|HGNC:HGNC:34528|Ensembl:ENSG00000214736	6p21.1	translocase of outer mitochondrial membrane 6	A_23_P214474	AL365205.1///TOMM6	ENSG00000124593///ENSG00000214736	ENST00000456057///ENST00000487182///ENST00000335515///ENST00000398884///ENST00000398881	NM_001134493	6:p21.1:41780349:41790141:1///6:p21.1:41787662:41789898:1	novel protein///translocase of outer mitochondrial membrane 6 [Source:HGNC Symbol;Acc:HGNC:34528]
A_24_P217001	PRUNE1	PRUNE1	PRUNE1	MODEL///REVIEWED	NM_001303229.2///NM_001303242.2///NM_021222.3///NR_130130.2///NR_130135.2///XM_005245393.5///XM_011509832.2///XM_017001955.2///XM_017001956.1	ENSG00000143363	ENST00000271620.8///ENST00000368934.1///ENST00000368936.5///ENST00000368937.5///ENST00000650332.1	NM_001303229.1///NM_001303242.1///NM_021222.3///NR_130130.1///NR_130135.1	ENST00000271620.8///ENST00000368936.5///ENST00000368937.5///ENST00000431193.5	DRES-17|DRES17|H-PRUNE|HTCD37|NMIHBA|PRUNE	MIM:617413|HGNC:HGNC:13420|Ensembl:ENSG00000143363	1q21.3	prune exopolyphosphatase 1	A_24_P217001	PRUNE1	ENSG00000143363	ENST00000467771		1:q21.3:151008420:151035713:1	prune exopolyphosphatase 1 [Source:HGNC Symbol;Acc:HGNC:13420]
A_23_P359782	NKAPP1	NKAPP1	NKAPP1	VALIDATED	NR_027131.1	ENSG00000233382	ENST00000452254.2	NR_027131.1	ENST00000452254.2	CXorf42	HGNC:HGNC:26706|Ensembl:ENSG00000233382	Xq24	NFKB activating protein pseudogene 1	A_23_P359782	NKAPP1	ENSG00000233382	ENST00000452254		X:q24:120120953:120245267:-1	NFKB activating protein pseudogene 1 [Source:HGNC Symbol;Acc:HGNC:26706]
A_23_P79692	ABI2	ABI2	ABI2	MODEL///VALIDATED	NM_001282925.2///NM_001282926.2///NM_001282927.1///NM_001282932.1///NM_005759.6///XM_005246217.2///XM_005246218.3///XM_005246221.3///XM_005246225.3///XM_005246226.2///XM_006712177.3///XM_006712179.2///XM_006712180.3///XM_006712181.3///XM_006712182.3///XM_006712185.1///XM_006712186.3///XM_011510472.2///XM_011510473.3///XM_017003118.1///XM_017003119.2///XM_017003121.1///XM_017003122.1///XM_01700312…	ENSG00000138443	ENST00000261016.10///ENST00000261017.9///ENST00000295851.10///ENST00000422511.6///ENST00000424558.5///ENST00000430418.5	NM_001282925.2///NM_001282926.1///NM_001282927.1///NM_001282932.1///NM_005759.5	ENST00000261016.10///ENST00000261017.9///ENST00000295851.10///ENST00000424558.5	ABI-2|ABI2B|AIP-1|AIP1|AblBP3|SSH3BP2|argBP1|argBPIA|argBPIB	MIM:606442|HGNC:HGNC:24011|Ensembl:ENSG00000138443	2q33.2	abl interactor 2	A_23_P79692	ABI2	ENSG00000138443	ENST00000295851///ENST00000261017///ENST00000416001///ENST00000430418///ENST00000424558///ENST00000417864///ENST00000422511///ENST00000441061///ENST00000454023///ENST00000416396///ENST00000261018///ENST00000261016	NM_001282925///NM_005759///NM_001282926///NM_001282932///NM_001282927	2:q33.2:203328239:203447728:1	abl interactor 2 [Source:HGNC Symbol;Acc:HGNC:24011]
A_23_P395595	FNBP4	FNBP4	FNBP4	MODEL///REVIEWED	NM_001318339.3///NM_015308.5///XR_001747804.1///XR_001747810.1///XR_001747813.1///XR_930854.1	ENSG00000109920	ENST00000263773.9	NM_001318339.2///NM_015308.4	ENST00000263773.9	FBP30	MIM:615265|HGNC:HGNC:19752|Ensembl:ENSG00000109920	11p11.2	formin binding protein 4	A_23_P395595	FNBP4	ENSG00000109920///ENSG00000285182	ENST00000263773///ENST00000526109///ENST00000646180///ENST00000642489	NM_015308///NM_001318339	11:p11.2:47716517:47767443:-1///CHR_HG2114_PATCH::47721058:47771984:-1	formin binding protein 4 [Source:HGNC Symbol;Acc:HGNC:19752]
A_24_P308029	HSPB6	HSPB6	HSPB6	REVIEWED	NM_144617.3	ENSG00000004776	ENST00000004982.6	NM_144617.3	ENST00000004982.6	HEL55|Hsp20|PPP1R91	MIM:610695|HGNC:HGNC:26511|Ensembl:ENSG00000004776	19q13.12	heat shock protein family B (small) member 6	A_24_P308029	HSPB6	ENSG00000004776	ENST00000004982///ENST00000587965///ENST00000592984	NM_144617	19:q13.12:35754566:35758079:-1	heat shock protein family B (small) member 6 [Source:HGNC Symbol;Acc:HGNC:26511]
A_23_P119222	RETN	RETN	RETN	REVIEWED	NM_001193374.2///NM_020415.4	ENSG00000104918	ENST00000221515.6	NM_001193374.1///NM_020415.4	ENST00000221515.6	ADSF|FIZZ3|RETN1|RSTN|XCP1	MIM:605565|HGNC:HGNC:20389|Ensembl:ENSG00000104918	19p13.2	resistin	A_23_P119222	RETN	ENSG00000104918	ENST00000221515	NM_020415///NM_001193374	19:p13.2:7669049:7670455:1	resistin [Source:HGNC Symbol;Acc:HGNC:20389]
A_32_P84640	HIF1AN	HIF1AN	HIF1AN	VALIDATED	NM_017902.3	ENSG00000166135	ENST00000299163.7	NM_017902.3	ENST00000299163.7	FIH1	MIM:606615|HGNC:HGNC:17113|Ensembl:ENSG00000166135	10q24.31	hypoxia inducible factor 1 subunit alpha inhibitor	A_32_P84640	HIF1AN	ENSG00000166135	ENST00000299163	NM_017902	10:q24.31:100529072:100559998:1	hypoxia inducible factor 1 subunit alpha inhibitor [Source:HGNC Symbol;Acc:HGNC:17113]
A_24_P919958	GPRC5B///IQCK	GPRC5B///IQCK	IQCK	REVIEWED	NM_001305121.1///NM_001305122.1///NM_016235.3///NM_153208.2///NR_130967.1///NR_130968.1	ENSG00000167191///ENSG00000174628	ENST00000300571.7///ENST00000320394.10	NM_001305121.1///NM_001305122.1///NM_016235.3///NM_153208.2///NR_130967.1///NR_130968.1	ENST00000300571.7///ENST00000308214.13///ENST00000320394.10	-///RAIG-2|RAIG2	HGNC:HGNC:28556|Ensembl:ENSG00000174628///MIM:605948|HGNC:HGNC:13308|Ensembl:ENSG00000167191	16p12.3	G protein-coupled receptor class C group 5 member B///IQ motif containing K	A_24_P919958	IQCK	ENSG00000174628	ENST00000308214///ENST00000320394///ENST00000568300	NM_153208///NM_001305122///NM_001305121	16:p12.3:19716456:19858467:1	IQ motif containing K [Source:HGNC Symbol;Acc:HGNC:28556]
A_24_P65949	LOC105372824	LOC105372824	PDXK	MODEL	XM_011529811.1	ENSG00000160209	ENST00000621478.1			-	Ensembl:ENSG00000160209	21q22.3	uncharacterized LOC105372824	A_24_P65949	PDXK	ENSG00000160209	ENST00000398081///ENST00000327574///ENST00000621478		21:q22.3:43719094:43762307:1	pyridoxal kinase [Source:HGNC Symbol;Acc:HGNC:8819]
A_23_P362824	CSTF1	CSTF1	CSTF1	MODEL///REVIEWED	NM_001033521.1///NM_001033522.2///NM_001324.3///XM_011528600.1	ENSG00000101138	ENST00000217109.8	NM_001033521.1///NM_001033522.1///NM_001324.2	ENST00000217109.8	CstF-50|CstFp50	MIM:600369|HGNC:HGNC:2483|Ensembl:ENSG00000101138	20q13.2-q13.31	cleavage stimulation factor subunit 1	A_23_P362824	CSTF1	ENSG00000101138	ENST00000217109///ENST00000493039	NM_001033521///NM_001324///NM_001033522	20:q13.2:56392371:56406369:1	cleavage stimulation factor subunit 1 [Source:HGNC Symbol;Acc:HGNC:2483]
A_23_P119254	ASF1B	ASF1B	ASF1B	REVIEWED	NM_018154.3	ENSG00000105011	ENST00000263382.8	NM_018154.3	ENST00000263382.8	CIA-II	MIM:609190|HGNC:HGNC:20996|Ensembl:ENSG00000105011	19p13.12	anti-silencing function 1B histone chaperone	A_23_P119254	ASF1B	ENSG00000105011	ENST00000263382	NM_018154	19:p13.12:14119512:14136613:-1	anti-silencing function 1B histone chaperone [Source:HGNC Symbol;Acc:HGNC:20996]
A_23_P113367	PARD3B	PARD3B	PARD3B	MODEL///VALIDATED	NM_001302769.2///NM_057177.7///NM_152526.6///NM_205863.4///XM_011510552.2///XM_011510553.2///XM_017003285.1///XM_017003287.1///XM_017003288.1///XM_017003290.1///XM_017003291.1///XM_017003292.1///XM_017003294.1	ENSG00000116117	ENST00000349953.7///ENST00000351153.5///ENST00000358768.6///ENST00000406610.7///ENST00000462231.5	NM_001302769.2///NM_057177.6///NM_152526.5///NM_205863.3	ENST00000349953.7///ENST00000351153.5///ENST00000358768.6///ENST00000406610.7	ALS2CR19|PAR3B|PAR3L|PAR3beta	HGNC:HGNC:14446|Ensembl:ENSG00000116117	2q33.3	par-3 family cell polarity regulator beta	A_23_P113367	PARD3B	ENSG00000116117	ENST00000415947///ENST00000406610///ENST00000462231///ENST00000358768///ENST00000351153///ENST00000349953	NM_001302769///NM_152526///NM_057177///NM_205863	2:q33.3:204545475:205620162:1	par-3 family cell polarity regulator beta [Source:HGNC Symbol;Acc:HGNC:14446]
A_23_P502343	ADAM33	ADAM33	ADAM33	MODEL///REVIEWED	NM_001282447.2///NM_025220.4///NM_153202.3///XM_005260843.1///XM_006723640.1///XM_011529366.1///XM_011529367.1///XM_011529373.2///XR_001754405.1///XR_002958534.1	ENSG00000149451	ENST00000350009.6///ENST00000356518.6///ENST00000379861.8///ENST00000619289.4	NM_001282447.2///NM_025220.4///NM_153202.3	ENST00000350009.6///ENST00000356518.6///ENST00000379861.8	C20orf153|DJ964F7.1	MIM:607114|HGNC:HGNC:15478|Ensembl:ENSG00000149451	20p13	ADAM metallopeptidase domain 33	A_23_P502343	ADAM33	ENSG00000149451	ENST00000466620///ENST00000483362///ENST00000356518///ENST00000379861///ENST00000619289///ENST00000617732///ENST00000350009	NM_025220///NM_001282447///NM_153202	20:p13:3667965:3682246:-1	ADAM metallopeptidase domain 33 [Source:HGNC Symbol;Acc:HGNC:15478]
A_23_P307940	CAPZA2	CAPZA2	CAPZA2	REVIEWED	NM_006136.3	ENSG00000198898	ENST00000361183.8	NM_006136.3	ENST00000361183.8	CAPPA2|CAPZ	MIM:601571|HGNC:HGNC:1490|Ensembl:ENSG00000198898	7q31.2	capping actin protein of muscle Z-line subunit alpha 2	A_23_P307940	CAPZA2	ENSG00000198898	ENST00000361183///ENST00000426421///ENST00000496161	NM_006136	7:q31.2:116811070:116922049:1	capping actin protein of muscle Z-line subunit alpha 2 [Source:HGNC Symbol;Acc:HGNC:1490]
A_24_P202522	AQP4	AQP4	AQP4	MODEL///REVIEWED	NM_001317384.2///NM_001317387.2///NM_001650.7///NM_004028.4///XM_011525942.3	ENSG00000171885	ENST00000383168.9///ENST00000581374.5	NM_001317384.2///NM_001317387.2///NM_001650.7///NM_004028.4	ENST00000383168.9///ENST00000581374.5	MIWC|WCH4	MIM:600308|HGNC:HGNC:637|Ensembl:ENSG00000171885	18q11.2	aquaporin 4	A_24_P202522	AQP4	ENSG00000171885	ENST00000383168	NM_001317387///NM_001317384///NM_001650	18:q11.2:26852043:26865771:-1	aquaporin 4 [Source:HGNC Symbol;Acc:HGNC:637]
A_32_P1838														A_32_P1838
A_23_P169629	SHMT2	SHMT2	SHMT2	MODEL///REVIEWED	NM_001166356.2///NM_001166357.1///NM_001166358.2///NM_001166359.1///NM_005412.6///NR_029415.1///NR_029416.2///NR_029417.2///NR_048562.1///XM_011538675.3///XM_011538676.3///XM_011538677.3///XM_011538678.2	ENSG00000182199	ENST00000328923.8///ENST00000414700.7///ENST00000449049.7///ENST00000553474.5///ENST00000555116.5///ENST00000555774.5///ENST00000556825.5///ENST00000557487.5	NM_001166356.1///NM_001166357.1///NM_001166358.1///NM_001166359.1///NM_005412.6///NR_029415.1///NR_029416.1///NR_029417.1///NR_048562.1	ENST00000328923.8///ENST00000414700.7///ENST00000449049.7///ENST00000553474.5///ENST00000555116.5///ENST00000555774.5///ENST00000556825.5///ENST00000557348.5///ENST00000557487.5	GLYA|HEL-S-51e|SHMT	MIM:138450|HGNC:HGNC:10852|Ensembl:ENSG00000182199	12q13.3	serine hydroxymethyltransferase 2	A_23_P169629	SHMT2	ENSG00000182199	ENST00000328923///ENST00000556825///ENST00000554467///ENST00000557487///ENST00000555634///ENST00000557433///ENST00000414700///ENST00000557348///ENST00000553474///ENST00000449049///ENST00000555774///ENST00000555116///ENST00000553837///ENST00000557529///ENST00000556798	NM_005412///NM_001166356///NM_001166358///NM_001166359///NM_001166357	12:q13.3:57229573:57234935:1	serine hydroxymethyltransferase 2 [Source:HGNC Symbol;Acc:HGNC:10852]
A_23_P13271	OR5AK3P		OR5AK3P											A_23_P13271	OR5AK3P	ENSG00000181282	ENST00000527486		11:q12.1:56970850:56972146:1	olfactory receptor family 5 subfamily AK member 3 pseudogene [Source:HGNC Symbol;Acc:HGNC:15252]
A_24_P211064	TWSG1	TWSG1	TWSG1	VALIDATED	NM_020648.6	ENSG00000128791	ENST00000262120.10	NM_020648.6	ENST00000262120.10	TSG	MIM:605049|HGNC:HGNC:12429|Ensembl:ENSG00000128791	18p11.22	twisted gastrulation BMP signaling modulator 1	A_24_P211064	TWSG1	ENSG00000128791	ENST00000583147///ENST00000262120	NM_020648	18:p11.22:9334767:9402420:1	twisted gastrulation BMP signaling modulator 1 [Source:HGNC Symbol;Acc:HGNC:12429]
A_23_P257387	GLRA3	GLRA3	GLRA3	MODEL///REVIEWED	NM_001042543.3///NM_006529.4///XM_011532268.2///XM_017008630.1	ENSG00000145451	ENST00000274093.8///ENST00000340217.5	NM_001042543.2///NM_006529.4	ENST00000274093.8///ENST00000340217.5	-	MIM:600421|HGNC:HGNC:4328|Ensembl:ENSG00000145451	4q34.1	glycine receptor alpha 3	A_23_P257387	GLRA3	ENSG00000145451	ENST00000274093///ENST00000340217	NM_006529///NM_001042543	4:q34.1:174636920:174829247:-1	glycine receptor alpha 3 [Source:HGNC Symbol;Acc:HGNC:4328]
A_23_P59677	RINT1	RINT1	RINT1	MODEL///REVIEWED	NM_001346599.1///NM_001346600.1///NM_001346601.1///NM_001346603.1///NM_021930.6///NR_144478.1///XM_005250524.4///XM_011516458.3///XM_024446855.1///XM_024446856.1	ENSG00000135249	ENST00000257700.7///ENST00000497979.5	NM_001346599.1///NM_001346600.1///NM_001346601.1///NM_001346603.1///NM_021930.6///NR_144478.1	ENST00000257700.7	RINT-1	MIM:610089|HGNC:HGNC:21876|Ensembl:ENSG00000135249	7q22.3	RAD50 interactor 1	A_23_P59677	RINT1	ENSG00000135249	ENST00000257700///ENST00000497979	NM_001346600///NM_001346601///NM_001346603///NM_001346599///NM_021930	7:q22.3:105532169:105567677:1	RAD50 interactor 1 [Source:HGNC Symbol;Acc:HGNC:21876]
A_24_P13190	ESAM	ESAM	ESAM	VALIDATED	NM_138961.3	ENSG00000149564	ENST00000278927.10	NM_138961.3	ENST00000278927.10	W117m	MIM:614281|HGNC:HGNC:17474|Ensembl:ENSG00000149564	11q24.2	endothelial cell adhesion molecule	A_24_P13190	ESAM	ENSG00000149564	ENST00000485116///ENST00000417453///ENST00000278927///ENST00000464067	NM_138961	11:q24.2:124752583:124762290:-1	endothelial cell adhesion molecule [Source:HGNC Symbol;Acc:HGNC:17474]
A_24_P933278	ART4	ART4		REVIEWED	NM_021071.4	ENSG00000111339	ENST00000228936.6	NM_021071.4	ENST00000228936.6	ARTC4|CD297|DO|DO/ART4|DOK1	MIM:110600|HGNC:HGNC:726|Ensembl:ENSG00000111339	12p12.3	ADP-ribosyltransferase 4 (Dombrock blood group)	A_24_P933278
A_23_P395670														A_23_P395670
A_24_P42389	OTUD6A	OTUD6A	OTUD6A	VALIDATED	NM_207320.3	ENSG00000189401	ENST00000338352.2	NM_207320.2	ENST00000338352.2	DUBA2|HSHIN6	MIM:300714|HGNC:HGNC:32312|Ensembl:ENSG00000189401	Xq13.1	OTU deubiquitinase 6A	A_24_P42389	OTUD6A	ENSG00000189401	ENST00000338352	NM_207320	X:q13.1:70062491:70064179:1	OTU deubiquitinase 6A [Source:HGNC Symbol;Acc:HGNC:32312]
A_24_P268323	FNDC7	FNDC7	FNDC7	VALIDATED	NM_001144937.3	ENSG00000143107	ENST00000370017.8	NM_001144937.2	ENST00000370017.8	-	HGNC:HGNC:26668|Ensembl:ENSG00000143107	1p13.3	fibronectin type III domain containing 7	A_24_P268323	FNDC7	ENSG00000143107	ENST00000370017	NM_001144937	1:p13.3:108712908:108742742:1	fibronectin type III domain containing 7 [Source:HGNC Symbol;Acc:HGNC:26668]
A_23_P416289	DIXDC1	DIXDC1	DIXDC1	MODEL///REVIEWED	NM_001037954.4///NM_033425.4///XM_017018466.2///XM_017018467.1///XM_017018468.1///XM_017018469.1///XM_024448742.1///XM_024448743.1	ENSG00000150764	ENST00000440460.6///ENST00000615255.1	NM_001037954.3///NM_033425.4	ENST00000440460.6///ENST00000615255.1	CCD1	MIM:610493|HGNC:HGNC:23695|Ensembl:ENSG00000150764	11q23.1	DIX domain containing 1	A_23_P416289	DIXDC1	ENSG00000150764	ENST00000440460///ENST00000615255///ENST00000618522	NM_001037954///NM_033425	11:q23.1:111927144:112022584:1	DIX domain containing 1 [Source:HGNC Symbol;Acc:HGNC:23695]
A_23_P9875	TESK2	TESK2	TESK2	REVIEWED	NM_001320800.2///NM_007170.3	ENSG00000070759	ENST00000372086.4	NM_001320800.1///NM_007170.3	ENST00000372086.4	-	MIM:604746|HGNC:HGNC:11732|Ensembl:ENSG00000070759	1p34.1	testis associated actin remodelling kinase 2	A_23_P9875	TESK2	ENSG00000070759	ENST00000372084///ENST00000372086///ENST00000486676	NM_001320800///NM_007170	1:p34.1:45343883:45491163:-1	testis associated actin remodelling kinase 2 [Source:HGNC Symbol;Acc:HGNC:11732]
A_23_P152262	DPEP1	DPEP1	DPEP1	MODEL///REVIEWED	NM_001128141.2///NM_004413.4///XM_005256285.5///XM_005256286.4///XM_011522925.3///XM_017023009.1///XM_024450173.1	ENSG00000015413	ENST00000261615.5///ENST00000393092.7///ENST00000421184.5	NM_001128141.2///NM_004413.3	ENST00000393092.7///ENST00000421184.5	MBD1|MDP|RDP	MIM:179780|HGNC:HGNC:3002|Ensembl:ENSG00000015413	16q24.3	dipeptidase 1	A_23_P152262	DPEP1	ENSG00000015413	ENST00000565249///ENST00000564281///ENST00000393092///ENST00000261615///ENST00000564645///ENST00000421184	NM_004413///NM_001128141	16:q24.3:89613308:89638456:1	dipeptidase 1 [Source:HGNC Symbol;Acc:HGNC:3002]
A_24_P551067														A_24_P551067	AC159540.2///AC092683.1	ENSG00000277701///ENSG00000230606	ENST00000613749///ENST00000656264///ENST00000618066///ENST00000657537///ENST00000621982///ENST00000610408///ENST00000620051///ENST00000431244		2:q11.2:97281356:97291849: 1///2:q11.2:97416165:97433527:-1	novel transcript
A_23_P163850	CREBBP	CREBBP	CREBBP	MODEL///REVIEWED	NM_001079846.1///NM_004380.3///XM_005255124.4///XM_005255125.4///XM_006720848.3///XM_011522381.2///XM_017022944.1	ENSG00000005339	ENST00000262367.9///ENST00000382070.7	NM_001079846.1///NM_004380.2	ENST00000262367.9///ENST00000382070.7	CBP|KAT3A|MKHK1|RSTS|RSTS1	MIM:600140|HGNC:HGNC:2348|Ensembl:ENSG00000005339	16p13.3	CREB binding protein	A_23_P163850	CREBBP	ENSG00000005339	ENST00000262367///ENST00000382070	NM_004380///NM_001079846	16:p13.3:3725054:3880726:-1	CREB binding protein [Source:HGNC Symbol;Acc:HGNC:2348]
A_23_P136817	KNTC1	KNTC1	KNTC1	MODEL///REVIEWED	NM_014708.6///XM_006719706.2///XM_011539027.3///XM_017020254.2///XM_017020255.2///XM_017020256.2	ENSG00000184445	ENST00000333479.12	NM_014708.6	ENST00000333479.12	ROD	MIM:607363|HGNC:HGNC:17255|Ensembl:ENSG00000184445	12q24.31	kinetochore associated 1	A_23_P136817	KNTC1	ENSG00000184445	ENST00000450485		12:q24.31:122527246:122626396:1	kinetochore associated 1 [Source:HGNC Symbol;Acc:HGNC:17255]
A_23_P132486	OXSM	OXSM	OXSM	MODEL///REVIEWED	NM_001145391.1///NM_017897.3///NR_026937.1///XM_006713216.4///XM_006713217.4///XM_017006714.2	ENSG00000151093	ENST00000280701.8///ENST00000420173.2///ENST00000448177.1	NM_001145391.1///NM_017897.3///NR_026937.1	ENST00000280701.8///ENST00000420173.2///ENST00000448177.1	CEM1|FASN2D|KASI|KS	MIM:610324|HGNC:HGNC:26063|Ensembl:ENSG00000151093	3p24.2	3-oxoacyl-ACP synthase, mitochondrial	A_23_P132486	OXSM	ENSG00000151093	ENST00000280701///ENST00000448177///ENST00000420173	NM_017897///NM_001145391	3:p24.2:25782917:25794534:1	3-oxoacyl-ACP synthase, mitochondrial [Source:HGNC Symbol;Acc:HGNC:26063]
A_24_P522267														A_24_P522267
A_32_P214107														A_32_P214107
A_24_P394698	ORC5	ORC5	ORC5	REVIEWED	NM_002553.4///NM_181747.3	ENSG00000164815	ENST00000297431.9///ENST00000447452.6	NM_002553.4///NM_181747.3	ENST00000297431.9///ENST00000447452.6	ORC5L|ORC5P|ORC5T|PPP1R117	MIM:602331|HGNC:HGNC:8491|Ensembl:ENSG00000164815	7q22.1-q22.2	origin recognition complex subunit 5	A_24_P394698	ORC5	ENSG00000164815	ENST00000297431	NM_002553	7:q22.2:104126341:104208047:-1	origin recognition complex subunit 5 [Source:HGNC Symbol;Acc:HGNC:8491]
A_24_P99679														A_24_P99679
A_23_P393144	GJD4	GJD4	GJD4	VALIDATED	NM_153368.3	ENSG00000177291	ENST00000321660.1	NM_153368.2	ENST00000321660.1	CX40.1	MIM:611922|HGNC:HGNC:23296|Ensembl:ENSG00000177291	10p11.21	gap junction protein delta 4	A_23_P393144	GJD4	ENSG00000177291	ENST00000321660	NM_153368	10:p11.21:35605410:35608935:1	gap junction protein delta 4 [Source:HGNC Symbol;Acc:HGNC:23296]
A_23_P69329	HYAL1	HYAL1	HYAL1	MODEL///REVIEWED	NM_033159.4///NM_153281.1///NM_153282.3///NM_153283.3///NM_153285.3///NR_047690.2///XM_011533667.2///XM_011533668.2///XM_011533669.2	ENSG00000114378	ENST00000320295.12///ENST00000395143.6///ENST00000395144.7///ENST00000447605.2///ENST00000457214.6///ENST00000618175.4	NM_033159.4///NM_153281.1///NM_153282.2///NM_153283.2///NM_153285.2///NR_047690.1	ENST00000266031.8///ENST00000320295.12///ENST00000395143.6///ENST00000395144.7///ENST00000447605.2///ENST00000457214.6	HYAL-1|LUCA1|MPS9|NAT6	MIM:607071|HGNC:HGNC:5320|Ensembl:ENSG00000114378	3p21.31	hyaluronidase 1	A_23_P69329	HYAL1	ENSG00000114378	ENST00000395144///ENST00000266031///ENST00000320295///ENST00000395143///ENST00000618175	NM_033159///NM_153281///NM_153282	3:p21.31:50299890:50312381:-1	hyaluronidase 1 [Source:HGNC Symbol;Acc:HGNC:5320]
A_24_P408981														A_24_P408981
A_23_P124022	MED10	MED10	MED10	VALIDATED	NM_032286.3	ENSG00000133398	ENST00000255764.4	NM_032286.3	ENST00000255764.4	L6|NUT2|TRG20	MIM:612382|HGNC:HGNC:28760|Ensembl:ENSG00000133398	5p15.31	mediator complex subunit 10	A_23_P124022	MED10	ENSG00000133398	ENST00000255764///ENST00000503112	NM_032286	5:p15.31:6371874:6378571:-1	mediator complex subunit 10 [Source:HGNC Symbol;Acc:HGNC:28760]
A_32_P235753														A_32_P235753
A_23_P37244	SNAPC1	SNAPC1	SNAPC1	VALIDATED	NM_003082.4	ENSG00000023608	ENST00000216294.5	NM_003082.4	ENST00000216294.5	PTFgamma|SNAP43	MIM:600591|HGNC:HGNC:11134|Ensembl:ENSG00000023608	14q23.2	small nuclear RNA activating complex polypeptide 1	A_23_P37244	SNAPC1	ENSG00000023608	ENST00000216294	NM_003082	14:q23.2:61762420:61796428:1	small nuclear RNA activating complex polypeptide 1 [Source:HGNC Symbol;Acc:HGNC:11134]
A_23_P47527	TMEM258	TMEM258	TMEM258	VALIDATED	NM_014206.4	ENSG00000134825	ENST00000537328.5	NM_014206.3	ENST00000537328.5	C11orf10|Kud|Kuduk	MIM:617615|HGNC:HGNC:1164|Ensembl:ENSG00000134825	11q12.2	transmembrane protein 258	A_23_P47527	TMEM258	ENSG00000134825	ENST00000535042///ENST00000537328///ENST00000541893///ENST00000545210///ENST00000257262///ENST00000543510///ENST00000540434	NM_014206	11:q12.2:61768501:61792802:-1	transmembrane protein 258 [Source:HGNC Symbol;Acc:HGNC:1164]
A_23_P139265	SIRT3	SIRT3	SIRT3	MODEL///REVIEWED	NM_001017524.2///NM_001370314.1///NM_001370315.1///NM_001370316.1///NM_001370317.1///NM_001370318.1///NM_001370319.1///NM_001370320.1///NM_012239.6///NR_163386.1///NR_163387.1///NR_163388.1///NR_163389.1///NR_163392.1///NR_163393.1///NR_163394.1///NR_163395.1///NR_163396.1///NR_163397.1///NR_163399.1///NR_163400.1///NR_163401.1///XM_024448410.1	ENSG00000142082	ENST00000382743.9///ENST00000525319.5///ENST00000529382.5///ENST00000532956.5	NM_001017524.2///NM_012239.6	ENST00000382743.9///ENST00000529382.5	SIR2L3	MIM:604481|HGNC:HGNC:14931|Ensembl:ENSG00000142082	11p15.5	sirtuin 3	A_23_P139265	SIRT3	ENSG00000142082	ENST00000382743	NM_012239	11:p15.5:215030:236931:-1	sirtuin 3 [Source:HGNC Symbol;Acc:HGNC:14931]
A_23_P87727	CAPZA3	CAPZA3	CAPZA3	REVIEWED	NM_033328.3	ENSG00000177938	ENST00000317658.4	NM_033328.2	ENST00000317658.4	CAPPA3|Gsg3|HEL-S-86	MIM:608722|HGNC:HGNC:24205|Ensembl:ENSG00000177938	12p12.3	capping actin protein of muscle Z-line subunit alpha 3	A_23_P87727	AC087242.1///CAPZA3	ENSG00000255648///ENSG00000177938	ENST00000536931///ENST00000317658	NM_033328	12:p12.3:18714795:18737878:1///12:p12.3:18738101:18739187:1	novel transcript, antisense to PLCZ1///capping actin protein of muscle Z-line subunit alpha 3 [Source:HGNC Symbol;Acc:HGNC:24205]
A_23_P133408	CSF2	CSF2	CSF2	REVIEWED	NM_000758.4	ENSG00000164400	ENST00000296871.4	NM_000758.4	ENST00000296871.4	CSF|GMCSF	MIM:138960|HGNC:HGNC:2434|Ensembl:ENSG00000164400	5q31.1	colony stimulating factor 2	A_23_P133408	CSF2	ENSG00000164400	ENST00000296871	NM_000758	5:q31.1:132073789:132076170:1	colony stimulating factor 2 [Source:HGNC Symbol;Acc:HGNC:2434]
A_24_P265177	PHC3		PHC3											A_24_P265177	PHC3	ENSG00000173889	ENST00000497658		3:q26.2:170086732:170181749:-1	polyhomeotic homolog 3 [Source:HGNC Symbol;Acc:HGNC:15682]
A_23_P51339	DNAJB4	DNAJB4	DNAJB4	REVIEWED	NM_001317099.1///NM_001317100.1///NM_001317101.1///NM_001317102.1///NM_001317103.1///NM_007034.5	ENSG00000162616	ENST00000370763.6	NM_001317099.1///NM_001317101.1///NM_001317102.1///NM_001317103.1///NM_007034.5	ENST00000370763.6	DNAJW|DjB4|HLJ1	MIM:611327|HGNC:HGNC:14886|Ensembl:ENSG00000162616	1p31.1	DnaJ heat shock protein family (Hsp40) member B4	A_23_P51339	DNAJB4	ENSG00000162616	ENST00000487931///ENST00000370763///ENST00000476396	NM_001317101///NM_001317102///NM_001317099///NM_001317103///NM_007034	1:p31.1:77979175:78017964:1	DnaJ heat shock protein family (Hsp40) member B4 [Source:HGNC Symbol;Acc:HGNC:14886]
A_24_P925471														A_24_P925471
A_24_P129277	NOD1	NOD1	NOD1	MODEL///REVIEWED	NM_001354849.1///NM_006092.4///NR_149002.1///XM_005249568.1///XM_005249572.1///XM_005249576.1///XM_006715633.2///XM_011515079.1///XM_011515080.2///XM_011515081.2///XM_011515083.1///XM_011515084.1///XM_011515085.1///XR_002956406.1///XR_926908.2	ENSG00000106100	ENST00000222823.9	NM_001354849.1///NM_006092.4///NR_149002.1	ENST00000222823.9///ENST00000434755.5	CARD4|CLR7.1|NLRC1	MIM:605980|HGNC:HGNC:16390|Ensembl:ENSG00000106100	7p14.3	nucleotide binding oligomerization domain containing 1	A_24_P129277	NOD1	ENSG00000106100	ENST00000222823///ENST00000434755///ENST00000489614///ENST00000467706	NM_001354849///NM_006092	7:p14.3:30424527:30478784:-1	nucleotide binding oligomerization domain containing 1 [Source:HGNC Symbol;Acc:HGNC:16390]
A_24_P926931														A_24_P926931
A_32_P10589	EIF3B	EIF3B		MODEL///VALIDATED	NM_001037283.2///NM_001362791.2///NM_001362792.2///NM_001362793.2///NM_003751.4///XM_011515599.1///XM_011515600.1///XM_011515601.1///XM_017012753.1	ENSG00000106263	ENST00000360876.9///ENST00000397011.2	NM_001037283.2///NM_001362791.1///NM_001362792.1///NM_001362793.1///NM_003751.3	ENST00000360876.9///ENST00000397011.2	EIF3-ETA|EIF3-P110|EIF3-P116|EIF3S9|PRT1	MIM:603917|HGNC:HGNC:3280|Ensembl:ENSG00000106263	7p22.3	eukaryotic translation initiation factor 3 subunit B	A_32_P10589
A_24_P350173	ACSM5	ACSM5	ACSM5	VALIDATED	NM_001324371.2///NM_001324372.2///NM_017888.3	ENSG00000183549	ENST00000331849.8	NM_001324371.1///NM_001324372.1///NM_017888.3	ENST00000331849.8	-	MIM:614361|HGNC:HGNC:26060|Ensembl:ENSG00000183549	16p12.3	acyl-CoA synthetase medium chain family member 5	A_24_P350173	ACSM5	ENSG00000183549	ENST00000331849	NM_017888///NM_001324372///NM_001324371	16:p12.3:20409534:20441336:1	acyl-CoA synthetase medium chain family member 5 [Source:HGNC Symbol;Acc:HGNC:26060]
A_23_P134247	RHEB	RHEB	RHEB	MODEL///REVIEWED	NM_005614.4///XM_011516457.2///XM_024446854.1	ENSG00000106615	ENST00000262187.10	NM_005614.4	ENST00000262187.10	RHEB2	MIM:601293|HGNC:HGNC:10011|Ensembl:ENSG00000106615	7q36.1	Ras homolog, mTORC1 binding	A_23_P134247	RHEB	ENSG00000106615	ENST00000262187///ENST00000472642///ENST00000478470///ENST00000496004	NM_005614	7:q36.1:151466012:151520120:-1	Ras homolog, mTORC1 binding [Source:HGNC Symbol;Acc:HGNC:10011]
A_24_P37665	SLC26A1	SLC26A1	SLC26A1	REVIEWED	NM_022042.4///NM_213613.4	ENSG00000145217	ENST00000361661.6///ENST00000398516.3	NM_022042.4///NM_213613.3	ENST00000361661.6///ENST00000398516.3	CAON|EDM4|SAT-1|SAT1	MIM:610130|HGNC:HGNC:10993|Ensembl:ENSG00000145217	4p16.3	solute carrier family 26 member 1	A_24_P37665	SLC26A1	ENSG00000145217	ENST00000361661///ENST00000398516	NM_213613///NM_022042	4:p16.3:979073:993440:-1	solute carrier family 26 member 1 [Source:HGNC Symbol;Acc:HGNC:10993]
A_23_P87973	TRIM13	TRIM13	TRIM13	REVIEWED	NM_001007278.3///NM_005798.5///NM_052811.4///NM_213590.3	ENSG00000204977	ENST00000356017.8///ENST00000378182.4///ENST00000420995.6///ENST00000457662.2	NM_001007278.2///NM_005798.4///NM_052811.3///NM_213590.3	ENST00000356017.8///ENST00000378182.4///ENST00000420995.6	CAR|DLEU5|LEU5|RFP2|RNF77	MIM:605661|HGNC:HGNC:9976|Ensembl:ENSG00000204977	13q14.2	tripartite motif containing 13	A_23_P87973	TRIM13	ENSG00000204977	ENST00000442421///ENST00000378183///ENST00000420995///ENST00000378182///ENST00000356017///ENST00000457662	NM_005798///NM_052811///NM_213590///NM_001007278	13:q14.2:49995888:50020481:1	tripartite motif containing 13 [Source:HGNC Symbol;Acc:HGNC:9976]
A_24_P911906	PCDH17	PCDH17	PCDH17	MODEL///REVIEWED	NM_001040429.3///XM_005266357.2	ENSG00000118946	ENST00000377918.8	NM_001040429.3	ENST00000377918.8	PCDH68|PCH68	MIM:611760|HGNC:HGNC:14267|Ensembl:ENSG00000118946	13q21.1	protocadherin 17	A_24_P911906	PCDH17	ENSG00000118946	ENST00000377918	NM_001040429	13:q21.1:57631744:57729311:1	protocadherin 17 [Source:HGNC Symbol;Acc:HGNC:14267]
A_23_P7325	BST1	BST1	BST1	MODEL///VALIDATED	NM_004334.3///XM_005248185.2///XM_005248186.2///XM_011513878.3///XM_011513879.2///XM_011513881.2///XM_017008565.2///XM_017008566.2	ENSG00000109743	ENST00000265016.9	NM_004334.3	ENST00000265016.9	CD157	MIM:600387|HGNC:HGNC:1118|Ensembl:ENSG00000109743	4p15.32	bone marrow stromal cell antigen 1	A_23_P7325	BST1	ENSG00000109743	ENST00000265016///ENST00000382346///ENST00000505785///ENST00000514445///ENST00000514989	NM_004334	4:p15.32:15703065:15738313:1	bone marrow stromal cell antigen 1 [Source:HGNC Symbol;Acc:HGNC:1118]
A_32_P23960	FCGBP	FCGBP		VALIDATED	NM_003890.2	ENSG00000275395	ENST00000616721.6	NM_003890.2	ENST00000616721.6;ENST00000628705.2	FC(GAMMA)BP	MIM:617553|HGNC:HGNC:13572|Ensembl:ENSG00000275395	19q13.2	Fc fragment of IgG binding protein	A_32_P23960
A_23_P145006	SCGB3A2	SCGB3A2	SCGB3A2	REVIEWED	NM_054023.5	ENSG00000164265	ENST00000296694.5	NM_054023.5	ENST00000296694.5	LU103|PNSP1|UGRP1|pnSP-1	MIM:606531|HGNC:HGNC:18391|Ensembl:ENSG00000164265	5q32	secretoglobin family 3A member 2	A_23_P145006	SCGB3A2	ENSG00000164265	ENST00000504320///ENST00000507160///ENST00000514688///ENST00000296694	NM_054023	5:q32:147870682:147882191:1	secretoglobin family 3A member 2 [Source:HGNC Symbol;Acc:HGNC:18391]
A_24_P532727	LOC107986119	LOC107986119		MODEL	XR_001740863.2///XR_002959638.1					-	-	3q13.33	uncharacterized LOC107986119	A_24_P532727	AC092910.3	ENSG00000242622	ENST00000485898		3:q13.33:120094895:120136783:1	novel transcript
A_32_P133821	TMEM127	TMEM127		MODEL///REVIEWED	NM_001193304.3///NM_017849.3///XM_017004450.1	ENSG00000135956	ENST00000258439.7///ENST00000432959.1	NM_001193304.2///NM_017849.3	ENST00000258439.7	-	MIM:613403|HGNC:HGNC:26038|Ensembl:ENSG00000135956	2q11.2	transmembrane protein 127	A_32_P133821
A_24_P940845														A_24_P940845
A_24_P919150	ACAN	ACAN	ACAN	MODEL///REVIEWED	NM_001369268.1///XM_011521313.1	ENSG00000157766	ENST00000560601.2			AGC1|AGCAN|CSPG1|CSPGCP|MSK16|SEDK|SSOAOD	MIM:155760|HGNC:HGNC:319|Ensembl:ENSG00000157766	15q26.1	aggrecan	A_24_P919150	ACAN	ENSG00000157766	ENST00000560601		15:q26.1:88803442:88875354:1	aggrecan [Source:HGNC Symbol;Acc:HGNC:319]
A_32_P31123														A_32_P31123
A_24_P295999	CD4	CD4	CD4	MODEL	XM_017020228.2					CD4mut	MIM:186940|HGNC:HGNC:1678|Ensembl:ENSG00000010610	12p13.31	CD4 molecule	A_24_P295999	CD4	ENSG00000010610	ENST00000011653///ENST00000437800	NM_001195015///NM_001195014///NM_001195016///NM_001195017///NM_000616	12:p13.31:6786858:6820799:1	CD4 molecule [Source:HGNC Symbol;Acc:HGNC:1678]
A_24_P925490														A_24_P925490
A_24_P8395														A_24_P8395
A_24_P13390	RNFT2	RNFT2	RNFT2	VALIDATED	NM_001109903.1///NM_032814.4	ENSG00000135119	ENST00000392549.6///ENST00000407967.7	NM_001109903.1///NM_032814.3	ENST00000392549.6///ENST00000407967.7	TMEM118	HGNC:HGNC:25905|Ensembl:ENSG00000135119	12q24.22	ring finger protein, transmembrane 2	A_24_P13390	RNFT2	ENSG00000135119	ENST00000257575///ENST00000407967///ENST00000319176///ENST00000547718///ENST00000551251///ENST00000392549///ENST00000622220	NM_032814///NM_001109903	12:q24.22:116738178:116853631:1	ring finger protein, transmembrane 2 [Source:HGNC Symbol;Acc:HGNC:25905]
A_24_P181101	TMEM135	TMEM135	TMEM135	MODEL///VALIDATED	NM_001168724.2///NM_022918.4///NR_033149.2///XM_017018141.2///XM_017018142.1	ENSG00000166575	ENST00000305494.6///ENST00000340353.11///ENST00000532959.5	NM_001168724.1///NM_022918.4///NR_033149.1	ENST00000305494.6///ENST00000340353.11	PMP52	MIM:616360|HGNC:HGNC:26167|Ensembl:ENSG00000166575	11q14.2	transmembrane protein 135	A_24_P181101	TMEM135	ENSG00000166575	ENST00000340353///ENST00000305494///ENST00000531643///ENST00000528861	NM_001168724///NM_022918	11:q14.2:87037844:87328824:1	transmembrane protein 135 [Source:HGNC Symbol;Acc:HGNC:26167]
A_32_P34046	HFM1	HFM1	HFM1	MODEL///REVIEWED	NM_001017975.5///XM_011540849.1///XM_011540850.2///XM_011540851.1///XM_011540852.2///XM_011540855.2///XM_011540857.1///XM_011540859.2///XM_017000490.1///XM_017000491.1///XM_017000492.1///XM_017000493.1///XR_001737008.1///XR_001737009.1///XR_001737010.1	ENSG00000162669	ENST00000370425.8	NM_001017975.5	ENST00000370425.8	MER3|POF9|SEC63D1|Si-11|Si-11-6|helicase	MIM:615684|HGNC:HGNC:20193|Ensembl:ENSG00000162669	1p22.2	helicase for meiosis 1	A_32_P34046	HFM1	ENSG00000162669	ENST00000462405///ENST00000370425///ENST00000430465	NM_001017975	1:p22.2:91260766:91404856:-1	helicase for meiosis 1 [Source:HGNC Symbol;Acc:HGNC:20193]
A_24_P856164														A_24_P856164
A_24_P59278	DSTYK		DSTYK											A_24_P59278	DSTYK	ENSG00000133059	ENST00000615388		1:q32.1:205142505:205211702:-1	dual serine/threonine and tyrosine protein kinase [Source:HGNC Symbol;Acc:HGNC:29043]
A_24_P204144														A_24_P204144
A_23_P349203	RNH1		RNH1											A_23_P349203	RNH1	ENSG00000276230///ENSG00000023191	ENST00000632324///ENST00000631828///ENST00000631966///ENST00000533592///ENST00000531540///ENST00000526295		CHR_HSCHR11_1_CTG8::494512:507300:-1///11:p15.5:494512:507300:-1	ribonuclease/angiogenin inhibitor 1 [Source:HGNC Symbol;Acc:HGNC:10074]
A_23_P383532	IMPAD1	IMPAD1	IMPAD1	MODEL///REVIEWED	NM_017813.5///XR_928786.2	ENSG00000104331	ENST00000262644.9	NM_017813.5	ENST00000262644.9	GPAPP|IMP 3|IMP-3|IMPA3	MIM:614010|HGNC:HGNC:26019|Ensembl:ENSG00000104331	8q12.1	inositol monophosphatase domain containing 1	A_23_P383532	IMPAD1	ENSG00000104331	ENST00000262644	NM_017813	8:q12.1:56957931:56993867:-1	inositol monophosphatase domain containing 1 [Source:HGNC Symbol;Acc:HGNC:26019]
A_23_P329573	ITGB2	ITGB2	ITGB2	MODEL///REVIEWED	NM_000211.5///NM_001127491.3///NM_001303238.2///XM_006724001.2	ENSG00000160255	ENST00000355153.8///ENST00000652462.1	NM_000211.5///NM_001127491.2///NM_001303238.1	ENST00000355153.8///ENST00000652462.1	CD18|LAD|LCAMB|LFA-1|MAC-1|MF17|MFI7	MIM:600065|HGNC:HGNC:6155|Ensembl:ENSG00000160255	21q22.3	integrin subunit beta 2	A_23_P329573	ITGB2	ENSG00000160255	ENST00000475170///ENST00000397852///ENST00000397857///ENST00000397854///ENST00000498666///ENST00000355153///ENST00000397850///ENST00000523323///ENST00000302347///ENST00000479202///ENST00000652462	NM_001127491///NM_001303238///NM_000211	21:q22.3:44885953:44931989:-1	integrin subunit beta 2 [Source:HGNC Symbol;Acc:HGNC:6155]
A_23_P32199	CRAT	CRAT	CRAT	MODEL///REVIEWED	NM_000755.5///NM_001257363.3///NM_001346546.2///NM_001346547.2///NM_001346548.2///NM_001346549.2///NM_004003.4///XM_005251708.4///XM_017014275.1///XM_024447414.1	ENSG00000095321	ENST00000318080.7	NM_000755.5///NM_001257363.2///NM_001346546.1///NM_001346547.1///NM_001346548.1///NM_001346549.1///NM_004003.3	ENST00000318080.7	CAT|CAT1|NBIA8	MIM:600184|HGNC:HGNC:2342|Ensembl:ENSG00000095321	9q34.11	carnitine O-acetyltransferase	A_23_P32199	CRAT	ENSG00000095321	ENST00000318080///ENST00000455396///ENST00000458362///ENST00000467343	NM_001346549///NM_001346547///NM_001346548///NM_001257363///NM_001346546///NM_004003///NM_000755	9:q34.11:129094794:129111189:-1	carnitine O-acetyltransferase [Source:HGNC Symbol;Acc:HGNC:2342]
A_23_P88470	TRPM7	TRPM7	TRPM7	MODEL///REVIEWED	NM_001301212.2///NM_017672.6///NR_149152.2///NR_149153.2///NR_149154.2///XM_005254486.4///XM_017022350.1///XM_017022351.1///XM_017022352.1///XM_017022353.2///XM_017022354.1///XM_017022355.1///XR_001751325.1///XR_001751326.2///XR_001751328.2	ENSG00000092439	ENST00000560955.5///ENST00000646667.1	NM_001301212.1///NM_017672.6///NR_149152.1///NR_149153.1///NR_149154.1	ENST00000560955.5///ENST00000646667.1	ALSPDC|CHAK|CHAK1|LTRPC7|LTrpC-7|TRP-PLIK	MIM:605692|HGNC:HGNC:17994|Ensembl:ENSG00000092439	15q21.2	transient receptor potential cation channel subfamily M member 7	A_23_P88470	TRPM7	ENSG00000092439	ENST00000646667///ENST00000560955///ENST00000561443	NM_017672///NM_001301212	15:q21.2:50552473:50686797:-1	transient receptor potential cation channel subfamily M member 7 [Source:HGNC Symbol;Acc:HGNC:17994]
A_24_P932810														A_24_P932810
A_23_P42241	OR5V1	OR5V1	OR5V1	MODEL///VALIDATED	NM_030876.5///XM_011514930.2///XM_024446562.1	ENSG00000243729	ENST00000543825.1	NM_030876.5	ENST00000543825.1;ENST00000549299.1;ENST00000550240.1;ENST00000230223.5;ENST00000548546.1	6M1-21|hs6M1-21	HGNC:HGNC:13972|Ensembl:ENSG00000243729	6p22.1	olfactory receptor family 5 subfamily V member 1	A_23_P42241	OR5V1	ENSG00000233046///ENSG00000112461///ENSG00000243441///ENSG00000243729///ENSG00000227137	ENST00000441440///ENST00000446761///ENST00000549299///ENST00000400698///ENST00000230223///ENST00000444009///ENST00000458372///ENST00000550240///ENST00000641768///ENST00000377154///ENST00000543825///ENST00000421859///ENST00000418692///ENST00000548546	NM_030876	CHR_HSCHR6_MHC_COX_CTG1::29351939:29428535:-1///CHR_HSCHR6_MHC_MCF_CTG1::29355463:29431743:-1///CHR_HSCHR6_MHC_MANN_CTG1::29355241:29431509:-1///6:p22.1:29353749:29431967:-1///CHR_HSCHR6_MHC_SSTO_CTG1::29356146:29432443:-1	olfactory receptor family 5 subfamily V member 1 [Source:HGNC Symbol;Acc:HGNC:13972]
A_24_P635355	KLRG1	KLRG1	BTG1P1	MODEL	XM_017018684.1					2F1|CLEC15A|MAFA|MAFA-2F1|MAFA-L|MAFA-LIKE	MIM:604874|HGNC:HGNC:6380|Ensembl:ENSG00000139187	12p13.31	killer cell lectin like receptor G1	A_24_P635355	BTG1P1	ENSG00000256720	ENST00000540396		12:p13.31:9135084:9135591:1	BTG anti-proliferation factor 1 pseudogene 1 [Source:HGNC Symbol;Acc:HGNC:37692]
A_24_P324733														A_24_P324733
A_23_P434374	MUC19		MUC19											A_23_P434374	MUC19	ENSG00000205592	ENST00000427572		12:q12:40393395:40570832:1	mucin 19, oligomeric [Source:HGNC Symbol;Acc:HGNC:14362]
A_23_P343808	SOS1	SOS1	SOS1	MODEL///REVIEWED	NM_005633.3///XM_005264515.4///XM_011533062.2///XM_011533064.2	ENSG00000115904	ENST00000395038.6///ENST00000402219.6	NM_005633.3	ENST00000402219.6	GF1|GGF1|GINGF|HGF|NS4|SOS-1	MIM:182530|HGNC:HGNC:11187|Ensembl:ENSG00000115904	2p22.1	SOS Ras/Rac guanine nucleotide exchange factor 1	A_23_P343808	SOS1	ENSG00000115904	ENST00000426016///ENST00000395038///ENST00000469581///ENST00000402219	NM_005633	2:p22.1:38981396:39124345:-1	SOS Ras/Rac guanine nucleotide exchange factor 1 [Source:HGNC Symbol;Acc:HGNC:11187]
A_24_P345081	NBPF3	NBPF3	NBPF2P///NBPF3	MODEL///REVIEWED	NM_001256416.3///NM_001256417.3///NM_001330381.2///NM_032264.5///NR_046176.3///XM_006710957.1///XM_006710958.1///XM_006710959.2///XM_011542276.1///XM_011542277.1///XM_011542278.1///XM_011542281.1///XM_017002499.2///XM_017002500.1///XM_017002501.1///XM_017002502.1///XM_024450188.1///XM_024450190.1	ENSG00000142794	ENST00000318220.10///ENST00000318249.9///ENST00000342104.9///ENST00000454000.6///ENST00000619554.1	NM_001256416.2///NM_001256417.2///NM_001330381.1///NM_032264.4///NR_046176.2	ENST00000318220.10///ENST00000318249.9///ENST00000342104.9///ENST00000454000.6///ENST00000619554.1	AE2	MIM:612992|HGNC:HGNC:25076|Ensembl:ENSG00000142794	1p36.12	NBPF member 3	A_24_P345081	NBPF2P///NBPF3	ENSG00000227001///ENSG00000142794	ENST00000453025///ENST00000454000///ENST00000318220///ENST00000342104///ENST00000318249///ENST00000434838///ENST00000469876///ENST00000619554	NM_001256417///NM_001256416///NM_032264///NM_001330381	1:p36.12:21424625:21427967:-1///1:p36.12:21440128:21485005: 1	NBPF member 2, pseudogene [Source:HGNC Symbol;Acc:HGNC:31987]///NBPF member 3 [Source:HGNC Symbol;Acc:HGNC:25076]
A_32_P128741	LHFPL3-AS2	LHFPL3-AS2	LHFPL3-AS2	PREDICTED	NR_027374.1	ENSG00000225329	ENST00000631061.2	NR_027374.1	ENST00000631061.2	-	HGNC:HGNC:44106|Ensembl:ENSG00000225329	7q22.2-q22.3	LHFPL3 antisense RNA 2	A_32_P128741	LHFPL3-AS2	ENSG00000225329	ENST00000631061		7:q22.3:104894628:104926645:-1	LHFPL3 antisense RNA 2 [Source:HGNC Symbol;Acc:HGNC:44106]
A_32_P111639	CHST9	CHST9	CHST9	MODEL///REVIEWED	NM_001256316.2///NM_031422.6///XM_005258362.4///XM_017026033.1///XM_017026034.1	ENSG00000154080	ENST00000580774.2///ENST00000581714.5///ENST00000618847.5	NM_001256316.1///NM_031422.6	ENST00000580774.2///ENST00000618847.5	GALNAC4ST-2|GalNAc4ST2	MIM:610191|HGNC:HGNC:19898|Ensembl:ENSG00000154080	18q11.2	carbohydrate sulfotransferase 9	A_32_P111639	CHST9	ENSG00000154080	ENST00000618847///ENST00000581714///ENST00000580774	NM_031422///NM_001256316	18:q11.2:26906481:27185308:-1	carbohydrate sulfotransferase 9 [Source:HGNC Symbol;Acc:HGNC:19898]
A_24_P144332	DHRS4-AS1	DHRS4-AS1		VALIDATED	NR_023921.2///NR_023922.2///NR_023923.2///NR_023924.2	ENSG00000215256	ENST00000555045.2///ENST00000556379.1///ENST00000660207.1///ENST00000666884.1	NR_023921.2///NR_023922.2///NR_023923.2///NR_023924.2	ENST00000555045.2;ENST00000642951.2///ENST00000556379.1;ENST00000646786.1///ENST00000660207.1;ENST00000670427.1///ENST00000666884.1;ENST00000670807.1	AS1DHRS4|C14orf167|C14orf67|DHRS4AS1|PRO1488	MIM:616925|HGNC:HGNC:23175|Ensembl:ENSG00000215256	14q11.2	DHRS4 antisense RNA 1	A_24_P144332
A_23_P106481	EMC4	EMC4	EMC4	VALIDATED	NM_001351373.2///NM_016454.4	ENSG00000128463	ENST00000267750.9	NM_001351373.1///NM_016454.4	ENST00000267750.9	PIG17|TMEM85	MIM:616245|HGNC:HGNC:28032|Ensembl:ENSG00000128463	15q14	ER membrane protein complex subunit 4	A_23_P106481	EMC4	ENSG00000128463	ENST00000267750///ENST00000560911///ENST00000561372///ENST00000558205///ENST00000557879///ENST00000558810///ENST00000560947	NM_001351373///NM_016454	15:q14:34225013:34230156:1	ER membrane protein complex subunit 4 [Source:HGNC Symbol;Acc:HGNC:28032]
A_24_P299503	ZWINT	ZWINT		MODEL///REVIEWED	NM_007057.4///NM_032997.2///XM_024447784.1	ENSG00000122952	ENST00000373944.8///ENST00000395405.5	NM_007057.4///NM_032997.2	ENST00000373944.8///ENST00000395405.5	HZwint-1|KNTC2AP|SIP30|ZWINT1	MIM:609177|HGNC:HGNC:13195|Ensembl:ENSG00000122952	10q21.1	ZW10 interacting kinetochore protein	A_24_P299503
A_24_P278853	TMTC4	TMTC4	TMTC4	MODEL///REVIEWED	NM_001079669.4///NM_001286453.3///NM_001350571.2///NM_001350572.2///NM_001350574.2///NM_001350576.2///NM_001350577.2///NM_032813.5///NR_146794.2///XM_011521122.3///XM_011521123.2///XM_011521125.1///XM_017020797.2///XM_017020798.1///XM_017020799.2	ENSG00000125247	ENST00000328767.9///ENST00000342624.9///ENST00000376234.7	NM_001079669.3///NM_001286453.2///NM_001350571.1///NM_001350572.1///NM_001350574.1///NM_001350576.1///NM_001350577.1///NM_032813.4///NR_146794.1	ENST00000328767.9///ENST00000342624.9///ENST00000376234.7	-	MIM:618203|HGNC:HGNC:25904|Ensembl:ENSG00000125247	13q32.3	transmembrane O-mannosyltransferase targeting cadherins 4	A_24_P278853	TMTC4	ENSG00000125247	ENST00000376234///ENST00000342624///ENST00000328767///ENST00000489713///ENST00000462211///ENST00000478272	NM_001350577///NM_001079669///NM_001350574///NM_001350572///NM_001350576///NM_032813///NM_001350571///NM_001286453	13:q32.3:100603927:100675093:-1	transmembrane and tetratricopeptide repeat containing 4 [Source:HGNC Symbol;Acc:HGNC:25904]
A_32_P65350														A_32_P65350
A_24_P119405	NUMBL		NUMBL											A_24_P119405	NUMBL	ENSG00000105245	ENST00000599786///ENST00000598759		19:q13.2:40665905:40690972:-1	NUMB like endocytic adaptor protein [Source:HGNC Symbol;Acc:HGNC:8061]
A_24_P603453	EEF1A1P2		EEF1A1P2											A_24_P603453	EEF1A1P2	ENSG00000258841	ENST00000553854		14:q31.1:81661428:81662874:1	eukaryotic translation elongation factor 1 alpha 1 pseudogene 2 [Source:HGNC Symbol;Acc:HGNC:20008]
A_23_P37127	FOXA1	FOXA1	FOXA1	MODEL///REVIEWED	NM_004496.5///XM_017021246.1	ENSG00000129514	ENST00000250448.3	NM_004496.4	ENST00000250448.3	HNF3A|TCF3A	MIM:602294|HGNC:HGNC:5021|Ensembl:ENSG00000129514	14q21.1	forkhead box A1	A_23_P37127	FOXA1	ENSG00000129514	ENST00000250448///ENST00000545425	NM_004496	14:q21.1:37589552:37596059:-1	forkhead box A1 [Source:HGNC Symbol;Acc:HGNC:5021]
A_24_P281194	TRIM72	TRIM72	TRIM72	MODEL///VALIDATED	NM_001008274.4///XM_017023254.1	ENSG00000177238	ENST00000322122.8	NM_001008274.4	ENST00000322122.8	MG53	MIM:613288|HGNC:HGNC:32671|Ensembl:ENSG00000177238	16p11.2	tripartite motif containing 72	A_24_P281194	TRIM72	ENSG00000177238	ENST00000322122///ENST00000613872	NM_001008274	16:p11.2:31214091:31231537:1	tripartite motif containing 72 [Source:HGNC Symbol;Acc:HGNC:32671]
A_24_P930415	MTG1///SPRN	MTG1///SPRN	SPRN	VALIDATED	NM_001012508.3///NM_138384.4	ENSG00000148824///ENSG00000203772	ENST00000317502.11///ENST00000414069.2	NM_001012508.3///NM_138384.4	ENST00000317502.11///ENST00000414069.2	GTP|GTPBP7///SHADOO|SHO|bA108K14.1	HGNC:HGNC:32159|Ensembl:ENSG00000148824///MIM:610447|HGNC:HGNC:16871|Ensembl:ENSG00000203772	10q26.3	mitochondrial ribosome associated GTPase 1///shadow of prion protein	A_24_P930415	SPRN	ENSG00000203772	ENST00000414069	NM_001012508	10:q26.3:133420666:133424572:-1	shadow of prion protein [Source:HGNC Symbol;Acc:HGNC:16871]
A_24_P944336	ELAVL4	ELAVL4	ELAVL4	MODEL///VALIDATED	NM_001144774.3///NM_001144775.3///NM_001144776.3///NM_001144777.3///NM_001294348.2///NM_001324208.2///NM_001324209.2///NM_001324212.2///NM_001324213.2///NM_001324214.2///NM_001324215.2///NM_021952.5///XM_006710411.3///XM_011540889.3///XM_011540890.2///XM_011540893.2///XM_011540894.2///XM_011540895.3///XM_017000538.1///XM_017000539.1///XM_024453822.1///XM_024453825.1///XM_024453827.1///XM_02445382…	ENSG00000162374	ENST00000357083.8///ENST00000371819.1///ENST00000371821.6///ENST00000371823.8///ENST00000371824.6///ENST00000371827.5///ENST00000448907.7///ENST00000650764.1///ENST00000651258.1///ENST00000651347.1///ENST00000652274.1	NM_001144774.2///NM_001144775.2///NM_001144776.2///NM_001144777.2///NM_001294348.1///NM_001324208.1///NM_001324209.1///NM_001324212.1///NM_001324213.1///NM_001324214.1///NM_001324215.1///NM_021952.4	ENST00000357083.8///ENST00000371819.1///ENST00000371821.6///ENST00000371823.8///ENST00000371824.6///ENST00000371827.5///ENST00000448907.7///ENST00000651258.1	HUD|PNEM	MIM:168360|HGNC:HGNC:3315|Ensembl:ENSG00000162374	1p33-p32.3	ELAV like RNA binding protein 4	A_24_P944336	ELAVL4	ENSG00000162374	ENST00000371827///ENST00000371824///ENST00000371821///ENST00000652274	NM_001144776///NM_001144774///NM_001324213	1:p33:50024029:50203786:1	ELAV like RNA binding protein 4 [Source:HGNC Symbol;Acc:HGNC:3315]
A_24_P716249														A_24_P716249
A_23_P205159	LMO7	LMO7	LMO7	MODEL///REVIEWED	NM_001306080.2///NM_001330583.1///NM_001366632.2///NM_001366633.2///NM_001366634.2///NM_001366636.2///NM_005358.5///NM_015842.2///XM_011535095.2///XM_017020574.2///XM_017020581.1///XM_017020584.1///XM_017020591.1///XM_017020592.1///XM_017020593.2///XM_017020594.1///XM_017020599.2///XM_017020603.1///XM_017020604.1///XM_024449354.1///XM_024449355.1///XM_024449356.1///XM_024449357.1///XM_024449358.1…	ENSG00000136153	ENST00000321797.12///ENST00000341547.8///ENST00000377534.8///ENST00000447038.5///ENST00000465261.6///ENST00000526202.5	NM_001306080.2///NM_001330583.1///NM_001366632.1///NM_001366633.1///NM_001366634.1///NM_001366636.1///NM_005358.5///NM_015842.2	ENST00000321797.12///ENST00000341547.8///ENST00000377534.8///ENST00000465261.6	FBX20|FBXO20|LMO7b|LOMP	MIM:604362|HGNC:HGNC:6646|Ensembl:ENSG00000136153	13q22.2	LIM domain 7	A_23_P205159	LMO7	ENSG00000136153	ENST00000341547///ENST00000377534///ENST00000321797///ENST00000526202///ENST00000465261///ENST00000605961///ENST00000357063	NM_005358///NM_001306080///NM_001366633///NM_001330583///NM_001366636///NM_001366634///NM_001366632///NM_015842	13:q22.2:75620434:75859870:1	LIM domain 7 [Source:HGNC Symbol;Acc:HGNC:6646]
A_23_P214464	CCND3	CCND3	CCND3	MODEL///REVIEWED	NM_001760.4///XM_011514971.2	ENSG00000112576	ENST00000372991.8	NM_001760.4	ENST00000372991.8	-	MIM:123834|HGNC:HGNC:1585|Ensembl:ENSG00000112576	6p21.1	cyclin D3	A_23_P214464	CCND3	ENSG00000112576	ENST00000372991	NM_001760	6:p21.1:41934933:42050357:-1	cyclin D3 [Source:HGNC Symbol;Acc:HGNC:1585]
A_23_P28139	SCTR	SCTR	SCTR	MODEL///REVIEWED	NM_002980.2///XM_005263730.5///XM_011511621.2///XM_017004670.1///XM_017004671.1///XM_017004672.1///XM_017004673.1///XM_024453038.1///XR_001738887.1///XR_001738888.1	ENSG00000080293	ENST00000019103.7	NM_002980.2	ENST00000019103.7	SR	MIM:182098|HGNC:HGNC:10608|Ensembl:ENSG00000080293	2q14.2	secretin receptor	A_23_P28139	SCTR	ENSG00000080293	ENST00000019103	NM_002980	2:q14.2:119439843:119525301:-1	secretin receptor [Source:HGNC Symbol;Acc:HGNC:10608]
A_32_P65303	FAM49B		FAM49B											A_32_P65303	FAM49B	ENSG00000153310	ENST00000639004		8:q24.21:129839593:130017129:-1	family with sequence similarity 49 member B [Source:HGNC Symbol;Acc:HGNC:25216]
A_24_P154948	GARS1	GARS1	GARS	MODEL///REVIEWED	NM_001316772.1///NM_002047.4///XM_006715686.2	ENSG00000106105	ENST00000389266.8	NM_001316772.1///NM_002047.4	ENST00000389266.8	CMT2D|DSMAV|GARS|GlyRS|HMN5|SMAD1	MIM:600287|HGNC:HGNC:4162|Ensembl:ENSG00000106105	7p14.3	glycyl-tRNA synthetase 1	A_24_P154948	GARS	ENSG00000106105	ENST00000389266	NM_001316772///NM_002047	7:p14.3:30594838:30634033:1	glycyl-tRNA synthetase [Source:HGNC Symbol;Acc:HGNC:4162]
A_24_P157053	ADAM17///IAH1	ADAM17///IAH1	ADAM17	MODEL///REVIEWED///VALIDATED	NM_001039613.3///NM_001320858.2///NM_001320859.2///NM_001320860.2///NM_001320863.2///NM_003183.6///XM_011510375.3///XM_011510376.3///XM_017004785.2///XM_017004786.2///XM_024452813.1///XM_024453056.1	ENSG00000134330///ENSG00000151694	ENST00000310823.8///ENST00000470914.5///ENST00000482918.5///ENST00000497473.5	NM_001039613.2///NM_001320858.1///NM_001320859.1///NM_001320860.1///NM_001320863.1///NM_003183.6	ENST00000310823.8///ENST00000470914.5///ENST00000481688.1///ENST00000497473.5	-///ADAM18|CD156B|CSVP|NISBD|NISBD1|TACE	HGNC:HGNC:27696|Ensembl:ENSG00000134330///MIM:603639|HGNC:HGNC:195|Ensembl:ENSG00000151694	2p25.1	ADAM metallopeptidase domain 17///isoamyl acetate hydrolyzing esterase 1 (putative)	A_24_P157053	ADAM17	ENSG00000151694	ENST00000310823///ENST00000648548///ENST00000649227///ENST00000648857///ENST00000647979///ENST00000647610///ENST00000650116	NM_003183	2:p25.1:9488486:9556732:-1	ADAM metallopeptidase domain 17 [Source:HGNC Symbol;Acc:HGNC:195]
A_23_P42514	ACOT13///C6orf62	ACOT13///C6orf62	C6orf62	MODEL///REVIEWED///VALIDATED	NM_001160094.1///NM_018473.4///NM_030939.5///XM_011514928.3	ENSG00000112304///ENSG00000112308	ENST00000230048.5///ENST00000378102.3///ENST00000378119.9///ENST00000537591.5	NM_001160094.1///NM_018473.4///NM_030939.5	ENST00000230048.5///ENST00000378119.9///ENST00000537591.5	HT012|PNAS-27|THEM2///Nbla00237|XTP12|dJ30M3.2	HGNC:HGNC:20998|Ensembl:ENSG00000112308///MIM:615652|HGNC:HGNC:20999|Ensembl:ENSG00000112304	6p22.3	acyl-CoA thioesterase 13///chromosome 6 open reading frame 62	A_23_P42514	C6orf62	ENSG00000112308	ENST00000378119	NM_030939	6:p22.3:24704861:24719998:-1	chromosome 6 open reading frame 62 [Source:HGNC Symbol;Acc:HGNC:20998]
A_23_P73345	MITF	MITF	MITF	REVIEWED	NM_000248.3///NM_001184967.2///NM_001184968.2///NM_001354604.2///NM_001354605.2///NM_001354606.2///NM_001354607.2///NM_001354608.2///NM_006722.2///NM_198158.3///NM_198159.3///NM_198177.3	ENSG00000187098	ENST00000314557.10///ENST00000314589.10///ENST00000328528.10///ENST00000394348.2///ENST00000394351.8///ENST00000448226.7///ENST00000472437.5///ENST00000642352.1	NM_000248.3///NM_001184967.1///NM_001184968.1///NM_001354604.1///NM_001354605.1///NM_001354606.1///NM_001354607.1///NM_001354608.1///NM_006722.2///NM_198158.2///NM_198159.2///NM_198177.2	ENST00000314557.10///ENST00000314589.10///ENST00000328528.10///ENST00000352241.8///ENST00000394348.2///ENST00000394351.8///ENST00000448226.7///ENST00000472437.5	CMM8|COMMAD|MI|WS2|WS2A|bHLHe32	MIM:156845|HGNC:HGNC:7105|Ensembl:ENSG00000187098	3p13	melanocyte inducing transcription factor	A_23_P73345	MITF	ENSG00000187098	ENST00000352241///ENST00000448226///ENST00000642352///ENST00000429090///ENST00000472437///ENST00000314589///ENST00000451708///ENST00000314557///ENST00000394351///ENST00000478490///ENST00000394348///ENST00000461014///ENST00000328528	NM_198159///NM_001354606///NM_001354604///NM_001354605///NM_001354607///NM_001354608///NM_001184967///NM_198177///NM_198158///NM_000248///NM_001184968///NM_006722	3:p13:69739435:69968337:1	melanocyte inducing transcription factor [Source:HGNC Symbol;Acc:HGNC:7105]
A_24_P289636	NGRN	NGRN	NGRN	VALIDATED	NM_001033088.2	ENSG00000182768	ENST00000379095.4	NM_001033088.1	ENST00000379095.4	DSC92	MIM:616718|HGNC:HGNC:18077|Ensembl:ENSG00000182768	15q26.1	neugrin, neurite outgrowth associated	A_24_P289636	NGRN	ENSG00000182768	ENST00000379095	NM_001033088	15:q26.1:90265659:90278141:1	neugrin, neurite outgrowth associated [Source:HGNC Symbol;Acc:HGNC:18077]
A_32_P186474														A_32_P186474
A_32_P16489	ADK	ADK	ADK///MRPL35P3	MODEL	XM_017015704.1///XM_017015706.1					AK	MIM:102750|HGNC:HGNC:257|Ensembl:ENSG00000156110	10q22.2|10q11-q24	adenosine kinase	A_32_P16489	ADK///MRPL35P3	ENSG00000156110///ENSG00000226253	ENST00000467840///ENST00000421557		10:q22.2:74151185:74709303:1///10:q22.2:74527584:74527947:1	adenosine kinase [Source:HGNC Symbol;Acc:HGNC:257]///mitochondrial ribosomal protein L35 pseudogene 3 [Source:HGNC Symbol;Acc:HGNC:23731]
A_23_P313568	NCOA3///SULF2	NCOA3///SULF2	NCOA3	MODEL///REVIEWED	NM_001174087.2///NM_001174088.2///NM_006534.4///NM_181659.3///XM_005260458.3///XM_017027955.2	ENSG00000124151	ENST00000371997.3///ENST00000371998.8///ENST00000372004.7	NM_001174087.1///NM_001174088.1///NM_006534.3///NM_181659.3	ENST00000371997.3///ENST00000371998.8///ENST00000372004.7	ACTR|AIB-1|AIB1|CAGH16|CTG26|KAT13B|RAC3|SRC-3|SRC3|TNRC14|TNRC16|TRAM-1|bHLHe42|pCIP///HSULF-2	MIM:601937|HGNC:HGNC:7670|Ensembl:ENSG00000124151///MIM:610013|HGNC:HGNC:20392|Ensembl:ENSG00000196562	20q13.12	nuclear receptor coactivator 3///sulfatase 2	A_23_P313568	NCOA3	ENSG00000124151	ENST00000372004///ENST00000371998///ENST00000371997	NM_006534///NM_001174087///NM_181659///NM_001174088	20:q13.12:47501887:47656877:1	nuclear receptor coactivator 3 [Source:HGNC Symbol;Acc:HGNC:7670]
A_24_P456452														A_24_P456452
A_23_P116999	GPN3	GPN3	GPN3	MODEL///VALIDATED	NM_001164372.1///NM_001164373.1///NM_016301.4///XM_017019394.1	ENSG00000111231	ENST00000228827.8///ENST00000537466.6///ENST00000543199.5	NM_001164372.1///NM_001164373.1///NM_016301.4	ENST00000228827.8///ENST00000537466.6///ENST00000543199.5	ATPBD1C	HGNC:HGNC:30186|Ensembl:ENSG00000111231	12q24.11	GPN-loop GTPase 3	A_23_P116999	GPN3	ENSG00000111231	ENST00000228827///ENST00000537466///ENST00000550228///ENST00000543199	NM_016301///NM_001164373///NM_001164372	12:q24.11:110452486:110469268:-1	GPN-loop GTPase 3 [Source:HGNC Symbol;Acc:HGNC:30186]
A_23_P395705														A_23_P395705
A_23_P123413	TOX	TOX	TOX	MODEL///REVIEWED	NM_014729.3///XM_017014085.1	ENSG00000198846	ENST00000361421.2	NM_014729.3	ENST00000361421.2	TOX1	MIM:606863|HGNC:HGNC:18988|Ensembl:ENSG00000198846	8q12.1	thymocyte selection associated high mobility group box	A_23_P123413	TOX	ENSG00000198846	ENST00000361421	NM_014729	8:q12.1:58805412:59119147:-1	thymocyte selection associated high mobility group box [Source:HGNC Symbol;Acc:HGNC:18988]
A_32_P91902	TSPAN14	TSPAN14	TSPAN14	VALIDATED	NM_001128309.2///NM_001351266.1///NM_001351267.3///NM_001351268.1///NM_001351269.1///NM_001351270.1///NM_001351271.1///NM_001351272.1///NM_030927.3	ENSG00000108219	ENST00000372156.5///ENST00000372158.6///ENST00000429989.7///ENST00000481124.5	NM_001128309.2///NM_001351266.1///NM_001351267.1///NM_001351268.1///NM_001351269.1///NM_001351270.1///NM_001351271.1///NM_001351272.1///NM_030927.3	ENST00000372158.6///ENST00000429989.7///ENST00000481124.5	DC-TM4F2|TM4SF14|tspan-14	HGNC:HGNC:23303|Ensembl:ENSG00000108219	10q23.1	tetraspanin 14	A_32_P91902	TSPAN14	ENSG00000108219	ENST00000429989///ENST00000372164///ENST00000372158	NM_030927///NM_001351269///NM_001351267///NM_001351268///NM_001351266///NM_001351270///NM_001351272///NM_001351271	10:q23.1:80454166:80533124:1	tetraspanin 14 [Source:HGNC Symbol;Acc:HGNC:23303]
A_23_P408376	HSPA12A	HSPA12A	HSPA12A	MODEL///VALIDATED	NM_001330164.2///NM_025015.3///XM_005269673.5///XM_011539579.2///XM_011539580.2///XM_017016032.2	ENSG00000165868	ENST00000369209.7///ENST00000635765.1	NM_001330164.1///NM_025015.2	ENST00000369209.7///ENST00000635765.1	-	MIM:610701|HGNC:HGNC:19022|Ensembl:ENSG00000165868	10q25.3	heat shock protein family A (Hsp70) member 12A	A_23_P408376	HSPA12A	ENSG00000165868	ENST00000369209///ENST00000635765	NM_025015///NM_001330164	10:q25.3:116671192:116850236:-1	heat shock protein family A (Hsp70) member 12A [Source:HGNC Symbol;Acc:HGNC:19022]
A_23_P386364	HDX	HDX	HDX	MODEL///VALIDATED	NM_001177478.2///NM_001177479.2///NM_144657.5///XM_006724619.1///XM_011530863.2///XM_017029275.1///XR_001755651.1	ENSG00000165259	ENST00000297977.9///ENST00000373177.3///ENST00000506585.6	NM_001177478.1///NM_001177479.2///NM_144657.4	ENST00000297977.9///ENST00000373177.3///ENST00000506585.6	CXorf43|D030011N01Rik	MIM:300994|HGNC:HGNC:26411|Ensembl:ENSG00000165259	Xq21.1	highly divergent homeobox	A_23_P386364	HDX	ENSG00000165259	ENST00000297977///ENST00000506585///ENST00000373177	NM_144657///NM_001177478///NM_001177479	X:q21.1:84317874:84502479:-1	highly divergent homeobox [Source:HGNC Symbol;Acc:HGNC:26411]
A_23_P500206	IL17RE	IL17RE	IL17RE	MODEL///REVIEWED	NM_001193380.2///NM_153480.2///NM_153481.2///NM_153483.2///NR_104198.2///XM_006712975.1///XM_006712976.1///XM_011533361.3	ENSG00000163701	ENST00000383814.8///ENST00000383815.7///ENST00000421412.5///ENST00000454190.6	NM_001193380.1///NM_153480.2///NM_153481.1///NM_153483.2///NR_104198.1	ENST00000383814.8///ENST00000383815.7///ENST00000421412.5///ENST00000454190.6	-	MIM:614995|HGNC:HGNC:18439|Ensembl:ENSG00000163701	3p25.3	interleukin 17 receptor E	A_23_P500206	IL17RE	ENSG00000163701	ENST00000383814///ENST00000434065///ENST00000454190///ENST00000383815	NM_153481///NM_153480///NM_001193380	3:p25.3:9902612:9916402:1	interleukin 17 receptor E [Source:HGNC Symbol;Acc:HGNC:18439]
A_24_P196665	GNGT1	GNGT1	GNGT1	REVIEWED	NM_001329426.2///NM_021955.5	ENSG00000127928	ENST00000248572.9	NM_001329426.1///NM_021955.4	ENST00000248572.9	GNG1	MIM:189970|HGNC:HGNC:4411|Ensembl:ENSG00000127928	7q21.3	G protein subunit gamma transducin 1	A_24_P196665	GNGT1	ENSG00000127928	ENST00000455502///ENST00000248572///ENST00000429473	NM_021955///NM_001329426	7:q21.3:93591573:93911265:1	G protein subunit gamma transducin 1 [Source:HGNC Symbol;Acc:HGNC:4411]
A_23_P89621	CBX4	CBX4	CBX4	MODEL///VALIDATED	NM_003655.3///XM_011525399.2	ENSG00000141582	ENST00000269397.9	NM_003655.3	ENST00000269397.9	NBP16|PC2	MIM:603079|HGNC:HGNC:1554|Ensembl:ENSG00000141582	17q25.3	chromobox 4	A_23_P89621	CBX4	ENSG00000141582	ENST00000269397	NM_003655	17:q25.3:79833156:79839440:-1	chromobox 4 [Source:HGNC Symbol;Acc:HGNC:1554]
A_24_P376070														A_24_P376070
A_32_P168194														A_32_P168194
A_23_P250506	DPM3	DPM3	DPM3	MODEL///REVIEWED	NM_018973.3///NM_153741.2///XM_017001498.1	ENSG00000179085	ENST00000341298.3///ENST00000368399.1///ENST00000368400.4	NM_018973.3///NM_153741.1	ENST00000368399.1///ENST00000368400.4	CDG1O	MIM:605951|HGNC:HGNC:3007|Ensembl:ENSG00000179085	1q22	dolichyl-phosphate mannosyltransferase subunit 3, regulatory	A_23_P250506	DPM3	ENSG00000179085	ENST00000368399///ENST00000368400///ENST00000341298	NM_018973///NM_153741	1:q22:155139891:155140595:-1	dolichyl-phosphate mannosyltransferase subunit 3 [Source:HGNC Symbol;Acc:HGNC:3007]
A_24_P921086	CAPN8	CAPN8	CAPN8	MODEL///VALIDATED	NM_001143962.2///XM_017001267.2///XM_017001268.1	ENSG00000203697	ENST00000366872.9///ENST00000366873.6	NM_001143962.1	ENST00000366872.9	nCL-2	HGNC:HGNC:1485|Ensembl:ENSG00000203697	1q41	calpain 8	A_24_P921086	CAPN8	ENSG00000203697	ENST00000419193		1:q41:223538007:223665734:-1	calpain 8 [Source:HGNC Symbol;Acc:HGNC:1485]
A_23_P45108	QRICH1	QRICH1	QRICH1	MODEL///VALIDATED	NM_001320580.1///NM_001320581.1///NM_001320582.1///NM_001320583.1///NM_001320584.1///NM_001320585.1///NM_017730.3///NM_198880.3///XM_011533863.1	ENSG00000198218	ENST00000357496.6///ENST00000395443.7///ENST00000424300.5	NM_001320580.1///NM_001320581.1///NM_001320582.1///NM_001320583.1///NM_001320584.1///NM_001320585.1///NM_017730.3///NM_198880.3	ENST00000357496.6///ENST00000395443.7///ENST00000424300.5	AB-DIP|VERBRAS	MIM:617387|HGNC:HGNC:24713|Ensembl:ENSG00000198218	3p21.31	glutamine rich 1	A_23_P45108	QRICH1	ENSG00000198218	ENST00000395443///ENST00000498392///ENST00000357496///ENST00000424300///ENST00000489642	NM_001320584///NM_001320585///NM_198880///NM_017730///NM_001320583///NM_001320580///NM_001320582///NM_001320581	3:p21.31:49029707:49094363:-1	glutamine rich 1 [Source:HGNC Symbol;Acc:HGNC:24713]
A_24_P269624	CDC37L1	CDC37L1	CDC37L1	VALIDATED	NM_017913.4	ENSG00000106993	ENST00000381854.4	NM_017913.4	ENST00000381854.4	CDC37B|HARC	MIM:610346|HGNC:HGNC:17179|Ensembl:ENSG00000106993	9p24.1	cell division cycle 37 like 1	A_24_P269624	CDC37L1	ENSG00000106993	ENST00000381854	NM_017913	9:p24.1:4679559:4708399:1	cell division cycle 37 like 1 [Source:HGNC Symbol;Acc:HGNC:17179]
A_23_P40821														A_23_P40821
A_23_P348524	LKAAEAR1	LKAAEAR1	LKAAEAR1	MODEL///VALIDATED	NM_001007125.1///NM_001353425.1///XM_005260200.3///XM_024451849.1///XM_024451850.1	ENSG00000171695	ENST00000302096.4///ENST00000308906.6	NM_001007125.1///NM_001353425.1	ENST00000302096.4///ENST00000308906.6	C20orf201	HGNC:HGNC:33718|Ensembl:ENSG00000171695	20q13.33	LKAAEAR motif containing 1	A_23_P348524	LKAAEAR1	ENSG00000171695	ENST00000308906///ENST00000302096	NM_001007125///NM_001353425	20:q13.33:64083380:64084359:-1	LKAAEAR motif containing 1 [Source:HGNC Symbol;Acc:HGNC:33718]
A_32_P35452	TMEM165	TMEM165	TMEM165	MODEL	XM_011534394.3					CDG2K|FT27|GDT1|TMPT27|TPARL	MIM:614726|HGNC:HGNC:30760|Ensembl:ENSG00000134851	4q12	transmembrane protein 165	A_32_P35452	TMEM165	ENSG00000134851	ENST00000608091		4:q12:55395957:55453397:1	transmembrane protein 165 [Source:HGNC Symbol;Acc:HGNC:30760]
A_32_P108254	FAM20A	FAM20A	FAM20A	MODEL///REVIEWED	NM_001243746.2///NM_017565.4///NR_027751.1///XM_006721959.3///XR_001752544.2///XR_002958041.1	ENSG00000108950	ENST00000226094.9///ENST00000592554.2	NM_001243746.1///NM_017565.4///NR_027751.1	ENST00000226094.9///ENST00000592554.2	AI1G|AIGFS|FP2747	MIM:611062|HGNC:HGNC:23015|Ensembl:ENSG00000108950	17q24.2	FAM20A golgi associated secretory pathway pseudokinase	A_32_P108254	FAM20A	ENSG00000108950	ENST00000226094///ENST00000592554///ENST00000590873///ENST00000375556///ENST00000590074///ENST00000619787	NM_017565///NM_001243746	17:q24.2:68535113:68601367:-1	FAM20A golgi associated secretory pathway pseudokinase [Source:HGNC Symbol;Acc:HGNC:23015]
A_23_P213754	PAIP2	PAIP2	PAIP2	MODEL///VALIDATED	NM_001033112.2///NM_016480.5///NR_109830.1///XM_011543428.1///XM_017009522.1///XM_017009523.2	ENSG00000120727	ENST00000265192.9///ENST00000394795.6///ENST00000510080.1	NM_001033112.2///NM_016480.5///NR_109830.1	ENST00000265192.9///ENST00000510080.1	PAIP-2|PAIP2A	MIM:605604|HGNC:HGNC:17970|Ensembl:ENSG00000120727	5q31.2	poly(A) binding protein interacting protein 2	A_23_P213754	PAIP2	ENSG00000120727	ENST00000265192///ENST00000511381///ENST00000394795///ENST00000510080	NM_016480///NM_001033112	5:q31.2:139341587:139369720:1	poly(A) binding protein interacting protein 2 [Source:HGNC Symbol;Acc:HGNC:17970]
A_24_P416411	PEX12	PEX12	PEX12	REVIEWED	NM_000286.3	ENSG00000108733	ENST00000225873.9	NM_000286.3	ENST00000225873.9	PAF-3|PBD3A	MIM:601758|HGNC:HGNC:8854|Ensembl:ENSG00000108733	17q12	peroxisomal biogenesis factor 12	A_24_P416411	PEX12	ENSG00000108733	ENST00000225873///ENST00000586663///ENST00000613219	NM_000286	17:q12:35574795:35578863:-1	peroxisomal biogenesis factor 12 [Source:HGNC Symbol;Acc:HGNC:8854]
A_24_P169645	RPL18P10		RPL18P10											A_24_P169645	RPL18P10	ENSG00000214359	ENST00000425606		13:q14.2:50099331:50099868:1	ribosomal protein L18 pseudogene 10 [Source:HGNC Symbol;Acc:HGNC:35957]
A_23_P365119	CCDC57	CCDC57	CCDC57	MODEL	XM_011523545.3///XM_011523546.3///XM_011523548.3///XM_011523549.3///XM_011523551.3///XM_011523552.3///XM_011523555.3///XM_011523557.3///XM_017024465.2///XM_017024467.2///XM_017024469.2///XM_017024470.2///XM_017024471.2///XM_017024472.2///XM_017024475.2///XM_017024476.2///XM_017024477.2///XM_017024478.2///XM_024450704.1					-	HGNC:HGNC:27564|Ensembl:ENSG00000176155	17q25.3	coiled-coil domain containing 57	A_23_P365119	CCDC57	ENSG00000176155	ENST00000392346///ENST00000419322		17:q25.3:82101460:82212830:-1	coiled-coil domain containing 57 [Source:HGNC Symbol;Acc:HGNC:27564]
A_23_P54728	ANTKMT	ANTKMT	FAM173A	MODEL///VALIDATED	NM_001271285.2///NM_023933.3///XR_243298.4	ENSG00000103254	ENST00000219535.7///ENST00000566525.5///ENST00000569529.6	NM_001271285.1///NM_023933.3	ENST00000219535.7///ENST00000569529.6	C16orf24|FAM173A	HGNC:HGNC:14152|Ensembl:ENSG00000103254	16p13.3	adenine nucleotide translocase lysine methyltransferase	A_23_P54728	FAM173A	ENSG00000103254	ENST00000566525///ENST00000569529///ENST00000564000///ENST00000219535///ENST00000564640///ENST00000566437///ENST00000568916///ENST00000570237	NM_023933///NM_001271285	16:p13.3:720581:722590:1	family with sequence similarity 173 member A [Source:HGNC Symbol;Acc:HGNC:14152]
A_24_P174775	NNT	NNT	NNT	REVIEWED	NM_001331026.2///NM_012343.4///NM_182977.3	ENSG00000112992	ENST00000264663.9///ENST00000344920.9	NM_001331026.1///NM_012343.3///NM_182977.3	ENST00000264663.9///ENST00000344920.9///ENST00000512996.6	GCCD4	MIM:607878|HGNC:HGNC:7863|Ensembl:ENSG00000112992	5p12	nicotinamide nucleotide transhydrogenase	A_24_P174775	NNT	ENSG00000112992	ENST00000652986///ENST00000264663///ENST00000670904///ENST00000654405///ENST00000344920///ENST00000657973///ENST00000654931///ENST00000512996///ENST00000658729///ENST00000660676///ENST00000662525///ENST00000669601	NM_012343///NM_182977///NM_001331026	5:p12:43602692:43707405:1	nicotinamide nucleotide transhydrogenase [Source:HGNC Symbol;Acc:HGNC:7863]
A_23_P5536	SLC9A2	SLC9A2	SLC9A2	REVIEWED	NM_003048.6	ENSG00000115616	ENST00000233969.2	NM_003048.5	ENST00000233969.2	NHE2	MIM:600530|HGNC:HGNC:11072|Ensembl:ENSG00000115616	2q12.1	solute carrier family 9 member A2	A_23_P5536	SLC9A2	ENSG00000115616	ENST00000233969///ENST00000467657	NM_003048	2:q12.1:102619707:102711318:1	solute carrier family 9 member A2 [Source:HGNC Symbol;Acc:HGNC:11072]
A_24_P144377	PDCD6IPP2		PDCD6IPP2											A_24_P144377	PDCD6IPP2///AC055876.1///AC055876.3///AC243657.3///AC243657.2///AC138649.4	ENSG00000261377///ENSG00000232431///ENSG00000256951///ENSG00000282655///ENSG00000282648///ENSG00000282198///ENSG00000277867	ENST00000565892///ENST00000430589///ENST00000431496///ENST00000632096///ENST00000632243///ENST00000633268///ENST00000612222		15:q13.1:28789664:28859007:1///15:q13.1:28788243:28792002:1///15:q13.1:28789199:28789486:1///CHR_HSCHR15_4_CTG8::28931169:28943001:1///CHR_HSCHR15_4_CTG8::28929748:28933507:1///CHR_HSCHR15_4_CTG8::28930704:28930991:1///15:q11.2:22714939:22715225:1	PDCD6IP pseudogene 2 [Source:HGNC Symbol;Acc:HGNC:49873]///taspase, threonine aspartase, 1 (TASP1) pseudogene///dexamethasone-induced transcript (DEXI) pseudogene
A_23_P404016	KIF19		KIF19											A_23_P404016	KIF19	ENSG00000196169	ENST00000359939///ENST00000547389///ENST00000549637		17:q25.1:74326210:74355820:1	kinesin family member 19 [Source:HGNC Symbol;Acc:HGNC:26735]
A_23_P168629	RBM28	RBM28	RBM28	MODEL///REVIEWED	NM_001166135.2///NM_018077.3///XM_011516370.3///XM_017012389.1///XM_017012390.1///XR_001744830.1	ENSG00000106344	ENST00000223073.6///ENST00000415472.6	NM_001166135.1///NM_018077.2	ENST00000223073.6///ENST00000415472.6	ANES	MIM:612074|HGNC:HGNC:21863|Ensembl:ENSG00000106344	7q32.1	RNA binding motif protein 28	A_23_P168629	RBM28	ENSG00000106344	ENST00000223073///ENST00000481788///ENST00000415472	NM_018077///NM_001166135	7:q32.1:128297685:128343908:-1	RNA binding motif protein 28 [Source:HGNC Symbol;Acc:HGNC:21863]
A_23_P205057	PCDH17	PCDH17	PCDH17	MODEL///REVIEWED	NM_001040429.3///XM_005266357.2///XM_005266358.2	ENSG00000118946	ENST00000377918.8	NM_001040429.3	ENST00000377918.8	PCDH68|PCH68	MIM:611760|HGNC:HGNC:14267|Ensembl:ENSG00000118946	13q21.1	protocadherin 17	A_23_P205057	PCDH17	ENSG00000118946	ENST00000484979///ENST00000377918///ENST00000612954///ENST00000615375	NM_001040429	13:q21.1:57631744:57729311:1	protocadherin 17 [Source:HGNC Symbol;Acc:HGNC:14267]
A_32_P63630														A_32_P63630	AL137100.3	ENSG00000286257	ENST00000651959///ENST00000653538///ENST00000669773///ENST00000666046///ENST00000670848///ENST00000669124///ENST00000669623		14:q22.3:56951008:57060715:-1	novel transcript
A_24_P694998														A_24_P694998
A_24_P923251														A_24_P923251
A_23_P206532	PHKB	PHKB	PHKB	REVIEWED	NM_000293.3///NM_001031835.3///NM_001363837.1	ENSG00000102893	ENST00000299167.12///ENST00000323584.10///ENST00000566044.5	NM_000293.3///NM_001031835.2///NM_001363837.1	ENST00000299167.12///ENST00000323584.10///ENST00000566044.5	-	MIM:172490|HGNC:HGNC:8927|Ensembl:ENSG00000102893	16q12.1	phosphorylase kinase regulatory subunit beta	A_23_P206532	PHKB	ENSG00000102893	ENST00000566044///ENST00000299167///ENST00000323584///ENST00000566319///ENST00000564711	NM_001031835///NM_001363837///NM_000293	16:q12.1:47461123:47701523:1	phosphorylase kinase regulatory subunit beta [Source:HGNC Symbol;Acc:HGNC:8927]
A_24_P333558														A_24_P333558
A_23_P145889	CDK14	CDK14	CDK14	VALIDATED	NM_001287135.2///NM_001287136.1///NM_001287137.1///NM_012395.3	ENSG00000058091	ENST00000265741.7///ENST00000380050.8///ENST00000406263.5///ENST00000436577.3	NM_001287135.2///NM_001287136.1///NM_001287137.1///NM_012395.3	ENST00000265741.7///ENST00000380050.8///ENST00000406263.5///ENST00000436577.3	PFTAIRE1|PFTK1	MIM:610679|HGNC:HGNC:8883|Ensembl:ENSG00000058091	7q21.13	cyclin dependent kinase 14	A_23_P145889	CDK14	ENSG00000058091	ENST00000380050	NM_001287135	7:q21.13:90466424:91210590:1	cyclin dependent kinase 14 [Source:HGNC Symbol;Acc:HGNC:8883]
A_24_P280029	PDXP	PDXP	PDXP	VALIDATED	NM_020315.5	ENSG00000241360	ENST00000215904.7	NM_020315.5	ENST00000215904.7	CIN|PLP|dJ37E16.5	MIM:609246|HGNC:HGNC:30259|Ensembl:ENSG00000241360	22q13.1	pyridoxal phosphatase	A_24_P280029	PDXP///Z83844.3	ENSG00000241360///ENSG00000285304	ENST00000215904///ENST00000403251///ENST00000451997	NM_020315	22:q13.1:37658723:37666932:1///22:q13.1:37639693:37666932:1	pyridoxal phosphatase [Source:HGNC Symbol;Acc:HGNC:30259]///novel protein
A_23_P154771	DUSP15	DUSP15	DUSP15	REVIEWED	NM_001012644.2///NM_001320478.1///NM_080611.4///NM_177991.3	ENSG00000149599	ENST00000339738.9///ENST00000375966.8///ENST00000398083.5///ENST00000398084.6	NM_001012644.2///NM_001320478.1///NM_080611.4///NM_177991.2	ENST00000339738.9///ENST00000375966.8///ENST00000398084.6///ENST00000486996.5	C20orf57|VHY	MIM:616776|HGNC:HGNC:16236|Ensembl:ENSG00000149599	20q11.21	dual specificity phosphatase 15	A_23_P154771	DUSP15	ENSG00000149599	ENST00000486996///ENST00000398084///ENST00000375966///ENST00000339738///ENST00000459848///ENST00000398083	NM_001012644///NM_177991///NM_001320478///NM_080611	20:q11.21:31847637:31870747:-1	dual specificity phosphatase 15 [Source:HGNC Symbol;Acc:HGNC:16236]
A_24_P521559	LOC101929773	LOC101929773	UGT2B27P	MODEL	XM_005275640.3					-	-	-	UDP-glucuronosyltransferase 2B10-like	A_24_P521559	UGT2B27P	ENSG00000281308///ENSG00000251685	ENST00000627425///ENST00000505092		CHR_HSCHR4_1_CTG9::68887233:68892380:-1///4:q13.2:69004862:69020414:-1	UDP glucuronosyltransferase family 2 member B27, pseudogene [Source:HGNC Symbol;Acc:HGNC:12551]
A_32_P94976	NSL1		NSL1											A_32_P94976	NSL1	ENSG00000117697	ENST00000366977	NM_001297736///NM_015471	1:q32.3:212726153:212791782:-1	NSL1 component of MIS12 kinetochore complex [Source:HGNC Symbol;Acc:HGNC:24548]
A_24_P298805	IGHV3OR16-8		IGHV3OR16-8											A_24_P298805	IGHV3OR16-8	ENSG00000271130	ENST00000565407		16:p11.2:33009175:33009620:1	immunoglobulin heavy variable 3/OR16-8 (non-functional) [Source:HGNC Symbol;Acc:HGNC:5643]
A_32_P935688	LOC654780	LOC654780		VALIDATED	NR_147175.1	ENSG00000250685	ENST00000565643.5	NR_147175.1	ENST00000565643.5	SFPQ	Ensembl:ENSG00000250685	16q24.1	splicing factor proline/glutamine-rich	A_32_P935688	AC009123.1	ENSG00000250685	ENST00000536986///ENST00000565643///ENST00000561900///ENST00000569834		16:q24.1:84192558:84197053:-1	novel transcript, antisense to ADAD2
A_32_P92783	STIP1P3		STIP1P3											A_32_P92783	STIP1P3	ENSG00000225536	ENST00000394563		X:q21.2:86084716:86086339:-1	stress induced phosphoprotein 1 pseudogene 3 [Source:HGNC Symbol;Acc:HGNC:49554]
A_32_P199824														A_32_P199824
A_24_P206624	FGFR2	FGFR2	FGFR2	MODEL///REVIEWED	NM_000141.4///NM_001144913.1///NM_001144914.1///NM_001144915.1///NM_001144916.1///NM_001144917.2///NM_001144918.2///NM_001144919.2///NM_001320654.1///NM_001320658.2///NM_022970.3///NM_023029.2///NR_073009.2///XM_006717708.3///XM_006717710.4///XM_017015920.2///XM_017015921.2///XM_017015924.2///XM_017015925.2///XM_024447887.1///XM_024447888.1///XM_024447889.1///XM_024447890.1///XM_024447891.1///XM_…	ENSG00000066468	ENST00000336553.10///ENST00000346997.6///ENST00000356226.8///ENST00000357555.9///ENST00000358487.9///ENST00000360144.7///ENST00000369056.5///ENST00000369059.5///ENST00000369060.8///ENST00000369061.8///ENST00000429361.5///ENST00000457416.6///ENST00000478859.5///ENST00000613048.4	NM_000141.4///NM_001144913.1///NM_001144914.1///NM_001144915.1///NM_001144916.1///NM_001144917.1///NM_001144918.1///NM_001144919.1///NM_001320654.1///NM_001320658.1///NM_022970.3///NM_023029.2///NR_073009.1	ENST00000346997.6///ENST00000356226.8///ENST00000357555.9///ENST00000358487.9///ENST00000360144.7///ENST00000369056.5///ENST00000369060.8///ENST00000369061.8///ENST00000457416.6///ENST00000478859.5///ENST00000604236.5///ENST00000613048.4	BBDS|BEK|BFR-1|CD332|CEK3|CFD1|ECT1|JWS|K-SAM|KGFR|TK14|TK25	MIM:176943|HGNC:HGNC:3689|Ensembl:ENSG00000066468	10q26.13	fibroblast growth factor receptor 2	A_24_P206624	FGFR2	ENSG00000066468	ENST00000358487///ENST00000478859///ENST00000638709///ENST00000356226///ENST00000369060///ENST00000604236///ENST00000369059///ENST00000346997///ENST00000457416///ENST00000360144///ENST00000369056///ENST00000369058///ENST00000336553///ENST00000357555///ENST00000613048///ENST00000369061///ENST00000351936	NM_000141///NM_001320654///NM_001144918///NM_001144916///NM_001144917///NM_001320658///NM_022970///NM_001144919///NM_001144913///NM_001144915///NM_023029///NM_001144914	10:q26.13:121478334:121598458:-1	fibroblast growth factor receptor 2 [Source:HGNC Symbol;Acc:HGNC:3689]
A_24_P706244														A_24_P706244
A_24_P920573														A_24_P920573	AL445928.1	ENSG00000230287	ENST00000435545		1:p21.2:100249090:100249311:1	novel pseudogene
A_24_P126651	TCEA1	TCEA1	TCEA1P2///TCEA1	MODEL///VALIDATED	NM_006756.4///NM_201437.3///NR_109901.2///XM_006716467.1///XM_011517578.1	ENSG00000187735	ENST00000396401.7///ENST00000521086.6///ENST00000521604.7	NM_006756.4///NM_201437.2///NR_109901.1	ENST00000396401.7///ENST00000521086.6///ENST00000521604.7	GTF2S|SII|TCEA|TF2S|TFIIS	MIM:601425|HGNC:HGNC:11612|Ensembl:ENSG00000187735	8q11.23	transcription elongation factor A1	A_24_P126651	TCEA1P2///TCEA1	ENSG00000230409///ENSG00000187735	ENST00000420496///ENST00000396401///ENST00000521604///ENST00000521086///ENST00000522397///ENST00000640382///ENST00000640041	NM_201437///NM_006756	3:p22.2:37275693:37276598: 1///8:q11.23:53966552:54022456:-1	transcription elongation factor A1 pseudogene 2 [Source:HGNC Symbol;Acc:HGNC:29891]///transcription elongation factor A1 [Source:HGNC Symbol;Acc:HGNC:11612]
A_23_P142421	KMT2B	KMT2B	KMT2B	MODEL///REVIEWED	NM_014727.2///XM_011527561.2///XM_011527562.2///XM_017027544.1///XM_017027545.1///XM_017027546.1	ENSG00000272333	ENST00000420124.2	NM_014727.2	ENST00000420124.2	CXXC10|DYT28|HRX2|MLL1B|MLL2|MLL4|TRX2|WBP-7|WBP7	MIM:606834|HGNC:HGNC:15840|Ensembl:ENSG00000272333	19q13.12	lysine methyltransferase 2B	A_23_P142421	KMT2B	ENSG00000272333	ENST00000420124	NM_014727	19:q13.12:35718019:35738878:1	lysine methyltransferase 2B [Source:HGNC Symbol;Acc:HGNC:15840]
A_24_P648813														A_24_P648813
A_23_P138782	ACP2	ACP2	ACP2	MODEL///REVIEWED	NM_001302489.1///NM_001302490.1///NM_001302492.1///NM_001357016.1///NM_001610.4///XR_001747908.2	ENSG00000134575	ENST00000256997.9///ENST00000527256.6///ENST00000533929.6	NM_001302489.1///NM_001302490.1///NM_001302492.1///NM_001357016.1///NM_001610.4	ENST00000256997.9///ENST00000527256.6///ENST00000533929.6	LAP	MIM:171650|HGNC:HGNC:123|Ensembl:ENSG00000134575	11p11.2|11p12-p11	acid phosphatase 2, lysosomal	A_23_P138782	ACP2	ENSG00000134575	ENST00000256997///ENST00000533929///ENST00000527256	NM_001357016///NM_001610///NM_001302489///NM_001302490///NM_001302492	11:p11.2:47239305:47248906:-1	acid phosphatase 2, lysosomal [Source:HGNC Symbol;Acc:HGNC:123]
A_23_P111206	FKBP5	FKBP5	FKBP5	REVIEWED	NM_001145775.2///NM_001145776.1///NM_004117.3	ENSG00000096060	ENST00000357266.8///ENST00000536438.5///ENST00000539068.5	NM_001145775.2///NM_001145776.1///NM_004117.3	ENST00000357266.8///ENST00000536438.5///ENST00000539068.5	AIG6|FKBP51|FKBP54|P54|PPIase|Ptg-10	MIM:602623|HGNC:HGNC:3721|Ensembl:ENSG00000096060	6p21.31	FKBP prolyl isomerase 5	A_23_P111206	FKBP5	ENSG00000096060	ENST00000357266///ENST00000536438///ENST00000539068///ENST00000542713	NM_004117///NM_001145775///NM_001145776///NM_001145777	6:p21.31:35573585:35728583:-1	FKBP prolyl isomerase 5 [Source:HGNC Symbol;Acc:HGNC:3721]
A_23_P146431	ECPAS	ECPAS	ECPAS	MODEL///VALIDATED	NM_001363756.1///NM_001364929.1///NM_001364930.1///NM_001364931.1///XM_005251853.3///XM_017014557.1	ENSG00000136813	ENST00000338205.9	NM_001363756.1///NM_001364929.1///NM_001364930.1///NM_001364931.1	ENST00000338205.9	ECM29|KIAA0368	MIM:616694|HGNC:HGNC:29020|Ensembl:ENSG00000136813	9q31.3	Ecm29 proteasome adaptor and scaffold	A_23_P146431	ECPAS	ENSG00000136813	ENST00000338205///ENST00000374383///ENST00000259335	NM_001364929///NM_001364931///NM_001364930///NM_001363756	9:q31.3:111360692:111484745:-1	Ecm29 proteasome adaptor and scaffold [Source:HGNC Symbol;Acc:HGNC:29020]
A_23_P329261	KCNJ2	KCNJ2	KCNJ2	REVIEWED	NM_000891.2	ENSG00000123700	ENST00000243457.3	NM_000891.2	ENST00000243457.3	ATFB9|HHBIRK1|HHIRK1|IRK1|KIR2.1|LQT7|SQT3	MIM:600681|HGNC:HGNC:6263|Ensembl:ENSG00000123700	17q24.3	potassium inwardly rectifying channel subfamily J member 2	A_23_P329261	KCNJ2	ENSG00000123700	ENST00000243457	NM_000891	17:q24.3:70168673:70180048:1	potassium voltage-gated channel subfamily J member 2 [Source:HGNC Symbol;Acc:HGNC:6263]
A_23_P134650	ATP5MF-PTCD1///BUD31///PTCD1	ATP5MF-PTCD1///BUD31///PTCD1	PTCD1	MODEL///REVIEWED///VALIDATED	NM_001198879.2///NM_015545.4///XM_005250670.5///XM_005250671.5///XM_017012760.2///XM_017012761.2	ENSG00000106246///ENSG00000248919	ENST00000292478.8///ENST00000413834.5	NM_001198879.1///NM_015545.3	ENST00000292478.8///ENST00000413834.5	-///ATP5J2-PTCD1///Cwc14|EDG-2|EDG2|G10|YCR063W|fSAP17	HGNC:HGNC:38844|Ensembl:ENSG00000248919///MIM:603477|HGNC:HGNC:29629|Ensembl:ENSG00000106245///MIM:614774|HGNC:HGNC:22198|Ensembl:ENSG00000106246	7q22.1	ATP5MF-PTCD1 readthrough///BUD31 homolog///pentatricopeptide repeat domain 1	A_23_P134650	PTCD1	ENSG00000106246	ENST00000292478	NM_015545	7:q22.1:99416739:99466163:-1	pentatricopeptide repeat domain 1 [Source:HGNC Symbol;Acc:HGNC:22198]
A_24_P161233														A_24_P161233
A_24_P76666														A_24_P76666
A_23_P133284														A_23_P133284
A_32_P8604	LINC02019	LINC02019	LINC02019	MODEL	XR_001740695.2					-	HGNC:HGNC:52854	3p21.2	long intergenic non-protein coding RNA 2019	A_32_P8604	LINC02019	ENSG00000273356	ENST00000608605///ENST00000609204		3:p21.2:50669989:50672048:1	long intergenic non-protein coding RNA 2019 [Source:HGNC Symbol;Acc:HGNC:52854]
A_32_P178513	FOLH1	FOLH1	FOLH1	MODEL///REVIEWED	NM_001014986.3///NM_001193471.3///NM_001193472.3///NM_001193473.3///NM_001351236.2///NM_004476.3///XM_011519958.3///XM_017017432.1///XM_017017433.2///XM_017017434.1///XM_017017435.2///XM_017017444.2///XM_017017445.1///XM_017017446.1///XM_017017447.1///XM_017017448.1///XM_017017449.2///XM_017017450.2///XM_017017451.2///XM_024448411.1///XR_001747818.1///XR_001747819.1	ENSG00000086205	ENST00000256999.7///ENST00000340334.11///ENST00000356696.7///ENST00000533034.1	NM_001014986.2///NM_001193471.2///NM_001193472.2///NM_001193473.2///NM_001351236.1///NM_004476.3	ENST00000256999.7///ENST00000340334.11///ENST00000356696.7///ENST00000533034.1	FGCP|FOLH|GCP2|GCPII|NAALAD1|NAALAdase|PSM|PSMA|mGCP	MIM:600934|HGNC:HGNC:3788|Ensembl:ENSG00000086205	11p11.12	folate hydrolase 1	A_32_P178513	FOLH1	ENSG00000086205	ENST00000458311		11:p11.12:49145092:49208638:-1	folate hydrolase 1 [Source:HGNC Symbol;Acc:HGNC:3788]
A_23_P7388	HDAC3	HDAC3	HDAC3	REVIEWED	NM_001355039.2///NM_001355040.1///NM_001355041.1///NM_003883.4///NR_149165.1///NR_149168.1	ENSG00000171720	ENST00000305264.8	NM_001355039.1///NM_001355040.1///NM_001355041.1///NM_003883.4///NR_149165.1///NR_149168.1	ENST00000305264.8	HD3|KDAC3|RPD3|RPD3-2	MIM:605166|HGNC:HGNC:4854|Ensembl:ENSG00000171720	5q31.3	histone deacetylase 3	A_23_P7388	HDAC3	ENSG00000171720	ENST00000469550		5:q31.3:141620876:141636849:-1	histone deacetylase 3 [Source:HGNC Symbol;Acc:HGNC:4854]
A_24_P936122	STX16	STX16	STX16	REVIEWED	NM_001001433.3///NM_001134772.3///NM_001134773.3///NM_001204868.2///NM_003763.6///NR_037941.2///NR_037942.2///NR_037943.2	ENSG00000124222	ENST00000355957.9///ENST00000358029.8///ENST00000359617.8///ENST00000371132.8///ENST00000371141.8	NM_001001433.3///NM_001134772.2///NM_001134773.2///NM_001204868.1///NM_003763.5///NR_037941.1///NR_037942.1///NR_037943.1	ENST00000355957.9///ENST00000358029.8///ENST00000359617.8///ENST00000371132.8///ENST00000371141.8///ENST00000483434.5	SYN16	MIM:603666|HGNC:HGNC:11431|Ensembl:ENSG00000124222	20q13.32	syntaxin 16	A_24_P936122	STX16	ENSG00000124222	ENST00000355957///ENST00000359617///ENST00000371141///ENST00000371132///ENST00000358029///ENST00000361830	NM_001134773///NM_001204868///NM_001001433///NM_003763///NM_001134772	20:q13.32:58651253:58679526:1	syntaxin 16 [Source:HGNC Symbol;Acc:HGNC:11431]
A_32_P92415	PARP14	PARP14		MODEL///REVIEWED	NM_017554.3///XR_002959544.1	ENSG00000173193	ENST00000474629.7	NM_017554.3	ENST00000474629.7	ARTD8|BAL2|PARP-14|pART8	MIM:610028|HGNC:HGNC:29232|Ensembl:ENSG00000173193	3q21.1	poly(ADP-ribose) polymerase family member 14	A_32_P92415
A_23_P75028	REEP3	REEP3	REEP3	VALIDATED	NM_001001330.3	ENSG00000165476	ENST00000373758.5	NM_001001330.3	ENST00000373758.5	C10orf74|Yip2b	MIM:609348|HGNC:HGNC:23711|Ensembl:ENSG00000165476	10q21.3	receptor accessory protein 3	A_23_P75028	REEP3	ENSG00000165476	ENST00000373758///ENST00000634963	NM_001001330	10:q21.3:63521401:63625128:1	receptor accessory protein 3 [Source:HGNC Symbol;Acc:HGNC:23711]
A_24_P334300														A_24_P334300
A_23_P143916	ATP2C1	ATP2C1	ATP2C1	REVIEWED	NM_001199179.2///NM_001199181.2///NM_001199184.2///NM_014382.4	ENSG00000017260	ENST00000428331.6///ENST00000504948.5///ENST00000505330.5///ENST00000508532.5	NM_001199179.1///NM_001199181.1///NM_001199184.1///NM_014382.3	ENST00000428331.6///ENST00000504948.5///ENST00000505330.5///ENST00000508532.5	ATP2C1A|BCPM|HHD|PMR1|SPCA1|hSPCA1	MIM:604384|HGNC:HGNC:13211|Ensembl:ENSG00000017260	3q22.1	ATPase secretory pathway Ca2+ transporting 1	A_23_P143916	ATP2C1	ENSG00000017260	ENST00000505330///ENST00000510168///ENST00000508532///ENST00000504948///ENST00000428331///ENST00000514654	NM_001199181///NM_001199179///NM_001199184///NM_014382	3:q22.1:130850595:131016712:1	ATPase secretory pathway Ca2+ transporting 1 [Source:HGNC Symbol;Acc:HGNC:13211]
A_23_P84359	SSX5	SSX5	SSX5	MODEL///REVIEWED	NM_021015.4///NM_175723.1///XM_011543949.2///XM_017029758.2	ENSG00000165583	ENST00000311798.5///ENST00000347757.5	NM_021015.3///NM_175723.1	ENST00000311798.5///ENST00000347757.5	-	MIM:300327|HGNC:HGNC:11339|Ensembl:ENSG00000165583	Xp11.23	SSX family member 5	A_23_P84359	SSX5	ENSG00000165583	ENST00000376923///ENST00000311798///ENST00000403001///ENST00000347757	NM_021015///NM_175723	X:p11.23:48186220:48196763:-1	SSX family member 5 [Source:HGNC Symbol;Acc:HGNC:11339]
A_23_P252653	STK25	STK25	STK25	MODEL///REVIEWED	NM_001271977.2///NM_001271978.2///NM_001271979.2///NM_001271980.2///NM_001282305.1///NM_001282306.2///NM_001282307.1///NM_001282308.2///NM_006374.5///XM_011510494.2///XM_011510495.2///XM_017003168.2///XM_017003169.2///XM_017003170.1///XM_017003171.1	ENSG00000115694	ENST00000316586.9///ENST00000401869.5///ENST00000403346.7///ENST00000405585.5///ENST00000405883.7///ENST00000423004.5///ENST00000535007.5///ENST00000543554.5	NM_001271977.2///NM_001271978.1///NM_001271979.1///NM_001271980.1///NM_001282305.1///NM_001282306.1///NM_001282307.1///NM_001282308.1///NM_006374.4	ENST00000316586.9///ENST00000401869.5///ENST00000403346.7///ENST00000405585.5///ENST00000405883.7///ENST00000535007.5///ENST00000543554.5	SOK1|YSK1	MIM:602255|HGNC:HGNC:11404|Ensembl:ENSG00000115694	2q37.3	serine/threonine kinase 25	A_23_P252653	STK25	ENSG00000115694	ENST00000316586///ENST00000403346///ENST00000401869///ENST00000405883///ENST00000494699///ENST00000487962///ENST00000405585///ENST00000478403///ENST00000470438///ENST00000465009///ENST00000535007///ENST00000543554	NM_001271977///NM_006374///NM_001271978///NM_001271979///NM_001271980///NM_001282308///NM_001282307///NM_001282306///NM_001282305	2:q37.3:241492670:241509730:-1	serine/threonine kinase 25 [Source:HGNC Symbol;Acc:HGNC:11404]
A_24_P155378	PRDX5	PRDX5	PRDX5	REVIEWED	NM_001358511.2///NM_001358516.1///NM_012094.5///NM_181651.3///NM_181652.3	ENSG00000126432	ENST00000265462.9///ENST00000347941.4///ENST00000352435.8	NM_001358511.1///NM_001358516.1///NM_012094.5///NM_181651.2///NM_181652.2	ENST00000265462.9///ENST00000347941.4///ENST00000352435.8	ACR1|AOEB166|B166|HEL-S-55|PLP|PMP20|PRDX6|PRXV|SBBI10|prx-V	MIM:606583|HGNC:HGNC:9355|Ensembl:ENSG00000126432	11q13.1	peroxiredoxin 5	A_24_P155378	PRDX5	ENSG00000126432	ENST00000265462	NM_001358511///NM_012094///NM_001358516	11:q13.1:64318121:64321811:1	peroxiredoxin 5 [Source:HGNC Symbol;Acc:HGNC:9355]
A_32_P11381	ACAA2	ACAA2		REVIEWED	NM_006111.3	ENSG00000167315	ENST00000285093.15	NM_006111.3	ENST00000285093.15	DSAEC	MIM:604770|HGNC:HGNC:83|Ensembl:ENSG00000167315	18q21.1	acetyl-CoA acyltransferase 2	A_32_P11381
A_24_P363477	MRM2	MRM2	MRM2	REVIEWED	NM_013393.2	ENSG00000122687	ENST00000242257.12	NM_013393.1	ENST00000242257.12	FJH1|FTSJ2|HEL97|RRMJ2	MIM:606906|HGNC:HGNC:16352|Ensembl:ENSG00000122687	7p22.3	mitochondrial rRNA methyltransferase 2	A_24_P363477	AC069288.1///MRM2	ENSG00000286192///ENSG00000122687	ENST00000651235///ENST00000467199///ENST00000242257///ENST00000486040///ENST00000407040///ENST00000440306	NM_013393	7:p22.3:1815804:2242215:-1///7:p22.3:2234231:2242198:-1	Novel protein///mitochondrial rRNA methyltransferase 2 [Source:HGNC Symbol;Acc:HGNC:16352]
A_23_P53162	STIM1	STIM1	STIM1	REVIEWED	NM_001277961.1///NM_001277962.2///NM_003156.3	ENSG00000167323	ENST00000300737.8///ENST00000527651.5///ENST00000616714.4	NM_001277961.1///NM_001277962.1///NM_003156.3	ENST00000300737.8///ENST00000527651.5///ENST00000616714.4	D11S4896E|GOK|IMD10|STRMK|TAM|TAM1	MIM:605921|HGNC:HGNC:11386|Ensembl:ENSG00000167323	11p15.4	stromal interaction molecule 1	A_23_P53162	STIM1	ENSG00000167323	ENST00000300737///ENST00000526156///ENST00000616714	NM_003156///NM_001277961	11:p15.4:3854527:4093210:1	stromal interaction molecule 1 [Source:HGNC Symbol;Acc:HGNC:11386]
A_32_P109645	BTG2	BTG2		REVIEWED	NM_006763.3	ENSG00000159388	ENST00000290551.5	NM_006763.3	ENST00000290551.5	APRO1|PC3|TIS21	MIM:601597|HGNC:HGNC:1131|Ensembl:ENSG00000159388	1q32.1	BTG anti-proliferation factor 2	A_32_P109645
A_24_P134356	BTBD3	BTBD3	BTBD3	MODEL///VALIDATED	NM_001282550.1///NM_001282551.1///NM_001282552.2///NM_001282554.1///NM_014962.4///NM_181443.3///XM_017027728.2///XM_017027730.2	ENSG00000132640	ENST00000378226.7///ENST00000399006.6///ENST00000618296.4///ENST00000618918.4	NM_001282550.1///NM_001282551.1///NM_001282552.2///NM_001282554.1///NM_014962.4///NM_181443.3	ENST00000254977.7///ENST00000378226.7///ENST00000405977.5///ENST00000618296.4///ENST00000618918.4	dJ742J24.1	MIM:615566|HGNC:HGNC:15854|Ensembl:ENSG00000132640	20p12.2	BTB domain containing 3	A_24_P134356	BTBD3	ENSG00000132640	ENST00000254977///ENST00000399006///ENST00000405977///ENST00000378226///ENST00000618918///ENST00000618296	NM_001282552///NM_181443///NM_014962///NM_001282550///NM_001282551///NM_001282554	20:p12.2:11890723:11926609:1	BTB domain containing 3 [Source:HGNC Symbol;Acc:HGNC:15854]
A_23_P159012	ANKRA2	ANKRA2	ANKRA2	MODEL///VALIDATED	NM_023039.5///XM_005248560.3///XM_017009678.2	ENSG00000164331	ENST00000296785.8	NM_023039.5	ENST00000296785.8	ANKRA	MIM:605787|HGNC:HGNC:13208|Ensembl:ENSG00000164331	5q13.2	ankyrin repeat family A member 2	A_23_P159012	ANKRA2	ENSG00000164331	ENST00000296785///ENST00000505301///ENST00000515249	NM_023039	5:q13.2:73552190:73565667:-1	ankyrin repeat family A member 2 [Source:HGNC Symbol;Acc:HGNC:13208]
A_24_P186414	ZFAND3	ZFAND3	ZFAND3	MODEL///VALIDATED	NM_021943.3///XM_017011171.2	ENSG00000156639	ENST00000287218.9	NM_021943.3	ENST00000287218.9	TEX27	MIM:607455|HGNC:HGNC:18019|Ensembl:ENSG00000156639	6p21.2	zinc finger AN1-type containing 3	A_24_P186414	ZFAND3	ENSG00000156639	ENST00000287218	NM_021943	6:p21.2:37819727:38154624:1	zinc finger AN1-type containing 3 [Source:HGNC Symbol;Acc:HGNC:18019]
A_23_P216225														A_23_P216225
A_24_P226037	HNRNPD	HNRNPD	HNRNPD	REVIEWED	NM_001003810.1///NM_002138.3///NM_031369.2///NM_031370.3	ENSG00000138668	ENST00000313899.12///ENST00000352301.8///ENST00000353341.8	NM_001003810.1///NM_002138.3///NM_031369.2///NM_031370.3	ENST00000313899.12///ENST00000352301.8///ENST00000353341.8	AUF1|AUF1A|HNRPD|P37|hnRNPD0	MIM:601324|HGNC:HGNC:5036|Ensembl:ENSG00000138668	4q21.22	heterogeneous nuclear ribonucleoprotein D	A_24_P226037	HNRNPD	ENSG00000138668	ENST00000313899	NM_031370	4:q21.22:82352498:82374503:-1	heterogeneous nuclear ribonucleoprotein D [Source:HGNC Symbol;Acc:HGNC:5036]
A_23_P327183														A_23_P327183	AL162458.1	ENSG00000285796	ENST00000647856		20:q13.12:45926518:45935055:-1	novel transcript
A_24_P598514														A_24_P598514
A_23_P364597	CCDC13		CCDC13											A_23_P364597	CCDC13	ENSG00000244607	ENST00000492806		3:p22.1:42708269:42773253:-1	coiled-coil domain containing 13 [Source:HGNC Symbol;Acc:HGNC:26358]
A_32_P11372	FGF7P6	FGF7P6	FGF7P7///FGF7P6	VALIDATED	NR_003674.2///NR_047527.1	ENSG00000227449	ENST00000377614.7	NR_003674.2	ENST00000377614.7	KGFLP1	HGNC:HGNC:27852|Ensembl:ENSG00000227449	9q13	fibroblast growth factor 7 pseudogene 6	A_32_P11372	FGF7P7///FGF7P6	ENSG00000204801///ENSG00000227449	ENST00000514120///ENST00000377614///ENST00000452826///ENST00000451282		9:q13:62474948:62476333:-1///9:q13:62376161:62435199: 1	fibroblast growth factor 7 pseudogene 7 [Source:HGNC Symbol;Acc:HGNC:33589]///fibroblast growth factor 7 pseudogene 6 [Source:HGNC Symbol;Acc:HGNC:27852]
A_23_P104734	STT3A	STT3A	STT3A	MODEL///REVIEWED	NM_001278503.2///NM_001278504.2///NM_152713.5///XM_011542807.3///XR_001747860.2	ENSG00000134910	ENST00000392708.8///ENST00000529196.5///ENST00000531491.5	NM_001278503.1///NM_001278504.1///NM_152713.4	ENST00000392708.8///ENST00000531491.5	ITM1|STT3-A|TMC	MIM:601134|HGNC:HGNC:6172|Ensembl:ENSG00000134910	11q24.2	STT3 oligosaccharyltransferase complex catalytic subunit A	A_23_P104734	STT3A	ENSG00000134910	ENST00000392708	NM_001278503///NM_152713	11:q24.2:125591712:125625215:1	STT3 oligosaccharyltransferase complex catalytic subunit A [Source:HGNC Symbol;Acc:HGNC:6172]
A_32_P172698	UNC119B	UNC119B		VALIDATED	NM_001080533.3	ENSG00000175970	ENST00000344651.5	NM_001080533.3	ENST00000344651.5	POC7B	HGNC:HGNC:16488|Ensembl:ENSG00000175970	12q24.31	unc-119 lipid binding chaperone B	A_32_P172698
A_24_P194337														A_24_P194337
A_23_P359870														A_23_P359870
A_24_P234462	TMIE	TMIE	TMIE	REVIEWED	NM_001370524.1///NM_001370525.1///NM_147196.2	ENSG00000181585	ENST00000643606.2///ENST00000644830.1	NM_147196.2	ENST00000643606.2	DFNB6	MIM:607237|HGNC:HGNC:30800|Ensembl:ENSG00000181585	3p21.31	transmembrane inner ear	A_24_P234462	TMIE	ENSG00000181585	ENST00000644830///ENST00000643606///ENST00000651652	NM_147196	3:p21.31:46694528:46710886:1	transmembrane inner ear [Source:HGNC Symbol;Acc:HGNC:30800]
A_23_P403081	C5orf34	C5orf34	C5orf34	MODEL///VALIDATED	NM_198566.4///XM_011514038.3///XM_017009445.1///XM_017009446.1///XR_001742063.2	ENSG00000172244	ENST00000306862.7	NM_198566.4	ENST00000306862.7	-	HGNC:HGNC:24738|Ensembl:ENSG00000172244	5p12	chromosome 5 open reading frame 34	A_23_P403081	C5orf34	ENSG00000172244	ENST00000306862	NM_198566	5:p12:43486709:43515148:-1	chromosome 5 open reading frame 34 [Source:HGNC Symbol;Acc:HGNC:24738]
A_23_P61230	HGS	HGS	HGS	REVIEWED	NM_004712.5	ENSG00000185359	ENST00000329138.9	NM_004712.5	ENST00000329138.9	HRS	MIM:604375|HGNC:HGNC:4897|Ensembl:ENSG00000185359	17q25.3	hepatocyte growth factor-regulated tyrosine kinase substrate	A_23_P61230	HGS	ENSG00000185359	ENST00000329138///ENST00000570355///ENST00000575078///ENST00000573320	NM_004712	17:q25.3:81683326:81703138:1	hepatocyte growth factor-regulated tyrosine kinase substrate [Source:HGNC Symbol;Acc:HGNC:4897]
A_32_P436884	IBA57	IBA57	IBA57	REVIEWED	NM_001010867.4///NM_001310327.2	ENSG00000181873	ENST00000366711.4	NM_001010867.4	ENST00000366711.4	C1orf69|MMDS3|SPG74	MIM:615316|HGNC:HGNC:27302|Ensembl:ENSG00000181873	1q42.13	iron-sulfur cluster assembly factor IBA57	A_32_P436884	IBA57	ENSG00000181873	ENST00000366711	NM_001010867	1:q42.13:228165804:228182257:1	iron-sulfur cluster assembly factor IBA57 [Source:HGNC Symbol;Acc:HGNC:27302]
A_32_P76427	LOC101928087	LOC101928087		VALIDATED	NR_134305.1	ENSG00000277332	ENST00000612629.1	NR_134305.1	ENST00000612629.1	-	Ensembl:ENSG00000277332	8q24.3	uncharacterized LOC101928087	A_32_P76427	AC108002.2	ENSG00000277332	ENST00000612629		8:q24.3:142638596:142640648:1	novel transcript
A_24_P750159	ATF7///LOC100652999	ATF7///LOC100652999		VALIDATED	NM_001130060.2///NM_001366555.2///NM_001366556.2///NM_001366558.2///NM_001366561.2///NM_006856.3///NR_046221.1	ENSG00000170653///ENSG00000257550	ENST00000420353.7///ENST00000456903.8///ENST00000548347.2///ENST00000548446.6	NM_001130060.1///NM_001366555.1///NM_001366556.1///NM_001366558.1///NM_001366561.1///NM_006856.3///NR_046221.1	ENST00000420353.7///ENST00000456903.8///ENST00000548347.2///ENST00000548446.6	-///ATFA	Ensembl:ENSG00000257550///MIM:606371|HGNC:HGNC:792|Ensembl:ENSG00000170653	12q13.13	activating transcription factor 7///uncharacterized LOC100652999	A_24_P750159	AC023509.2	ENSG00000257550	ENST00000548347		12:q13.13:53513891:53517608:1	novel transcript, antisense to ATF7
A_24_P241330	ZC3H14	ZC3H14	ZC3H14	MODEL///REVIEWED	NM_001160103.2///NM_001160104.2///NM_001326295.2///NM_001326296.2///NM_001326297.2///NM_001326298.2///NM_001326299.2///NM_001326300.2///NM_001326301.2///NM_001326302.2///NM_001326303.2///NM_001326304.2///NM_001326305.2///NM_001326306.2///NM_001326307.2///NM_001326308.2///NM_001326309.2///NM_001326310.2///NM_001326311.2///NM_001326312.2///NM_001326313.2///NM_001326314.2///NM_001326315.2///NM_00132…	ENSG00000100722	ENST00000251038.10///ENST00000302216.12///ENST00000318308.10///ENST00000336693.8///ENST00000393514.9///ENST00000555755.5///ENST00000555900.5///ENST00000556000.5///ENST00000556945.5///ENST00000557607.5	NM_001160103.1///NM_001160104.1///NM_001326295.1///NM_001326296.1///NM_001326297.1///NM_001326298.1///NM_001326299.1///NM_001326300.1///NM_001326301.1///NM_001326302.1///NM_001326303.1///NM_001326304.1///NM_001326305.1///NM_001326306.1///NM_001326307.1///NM_001326308.1///NM_001326309.1///NM_001326310.1///NM_001326311.1///NM_001326312.1///NM_001326313.1///NM_001326314.1///NM_001326315.1///NM_00132…	ENST00000251038.10///ENST00000302216.12///ENST00000318308.10///ENST00000336693.8///ENST00000393514.9///ENST00000555755.5///ENST00000556000.5///ENST00000556945.5///ENST00000557607.5	MRT56|MSUT-2|NY-REN-37|SUT2|UKp68	MIM:613279|HGNC:HGNC:20509|Ensembl:ENSG00000100722	14q31.3	zinc finger CCCH-type containing 14	A_24_P241330	ZC3H14	ENSG00000100722	ENST00000251038	NM_001326297///NM_001326315///NM_001160103///NM_024824///NM_001326316	14:q31.3:88562970:88627596:1	zinc finger CCCH-type containing 14 [Source:HGNC Symbol;Acc:HGNC:20509]
A_32_P100338	CALM2P2		CALM2P2											A_32_P100338	CALM2P2	ENSG00000229097	ENST00000428512		10:q22.1:70163685:70164124:1	calmodulin 2 pseudogene 2 [Source:HGNC Symbol;Acc:HGNC:1447]
A_24_P343233	HLA-DRB1	HLA-DRB1	HLA-DRB7///HLA-DRB1	REVIEWED	NM_001359194.1			NM_001359194.1	ENST00000419393.6	DRB1|HLA-DR1B|HLA-DRB|SS1	MIM:142857|HGNC:HGNC:4948|Ensembl:ENSG00000196126	6p21.32	major histocompatibility complex, class II, DR beta 1	A_24_P343233	HLA-DRB7///HLA-DRB1///CR753309.1///CR933540.2	ENSG00000227099///ENSG00000228080///ENSG00000233240///ENSG00000229099	ENST00000422566///ENST00000419393///ENST00000412634///ENST00000437595///ENST00000421942	NM_001359194	CHR_HSCHR6_MHC_SSTO_CTG1::32627102:32646281:-1///CHR_HSCHR6_MHC_SSTO_CTG1::32670593:32703817:-1///CHR_HSCHR6_MHC_DBB_CTG1::32504263:32523409:-1///CHR_HSCHR6_MHC_MANN_CTG1::32679833:32698994:-1	major histocompatibility complex, class II, DR beta 7 (pseudogene) [Source:HGNC Symbol;Acc:HGNC:4955]///major histocompatibility complex, class II, DR beta 1 [Source:HGNC Symbol;Acc:HGNC:4948]///major histocompatibility complex, class II, DR beta 7 (pseudogene)
A_23_P252023														A_23_P252023
A_32_P10495	ZNF429	ZNF429	ZNF429	MODEL///VALIDATED	NM_001001415.4///NM_001346912.2///NM_001346913.2///NM_001346914.2///NM_001346915.2///NM_001346916.2///XM_017026748.2///XM_017026749.1///XM_017026750.2///XM_017026752.1///XM_017026753.2///XM_017026755.1	ENSG00000197013	ENST00000358491.9	NM_001001415.4///NM_001346912.1///NM_001346913.1///NM_001346914.1///NM_001346915.1///NM_001346916.1	ENST00000358491.9///ENST00000618549.1	-	HGNC:HGNC:20817|Ensembl:ENSG00000197013	19p12	zinc finger protein 429	A_32_P10495	ZNF429	ENSG00000197013	ENST00000358491	NM_001346914///NM_001346912///NM_001346913///NM_001346915///NM_001001415	19:p12:21496682:21556270:1	zinc finger protein 429 [Source:HGNC Symbol;Acc:HGNC:20817]
A_32_P87043	LOC107984567	LOC107984567	DLEU1	MODEL	XR_002957497.1					-	-	13q14.3	uncharacterized LOC107984567	A_32_P87043	DLEU1	ENSG00000176124	ENST00000470726///ENST00000650910///ENST00000658634///ENST00000668174		13:q14.2:50082169:50906856:1	deleted in lymphocytic leukemia 1 [Source:HGNC Symbol;Acc:HGNC:13747]
A_32_P886243														A_32_P886243
A_24_P58910														A_24_P58910
A_32_P152882	FOXN3		FOXN3											A_32_P152882	FOXN3	ENSG00000053254	ENST00000555658		14:q32.11:89124871:89619149:-1	forkhead box N3 [Source:HGNC Symbol;Acc:HGNC:1928]
A_24_P337700	VNN1	VNN1	VNN1	REVIEWED	NM_004666.3	ENSG00000112299	ENST00000367928.5	NM_004666.3	ENST00000367928.5	HDLCQ8|Tiff66	MIM:603570|HGNC:HGNC:12705|Ensembl:ENSG00000112299	6q23.2	vanin 1	A_24_P337700	VNN1	ENSG00000112299	ENST00000367928	NM_004666	6:q23.2:132680849:132714055:-1	vanin 1 [Source:HGNC Symbol;Acc:HGNC:12705]
A_32_P154830	OSTM1	OSTM1	OSTM1	REVIEWED	NM_014028.4	ENSG00000081087	ENST00000193322.8	NM_014028.4	ENST00000193322.8	GIPN|GL|HSPC019|OPTB5	MIM:607649|HGNC:HGNC:21652|Ensembl:ENSG00000081087	6q21	osteoclastogenesis associated transmembrane protein 1	A_32_P154830	OSTM1	ENSG00000081087	ENST00000193322///ENST00000492130	NM_014028	6:q21:108041409:108165854:-1	osteoclastogenesis associated transmembrane protein 1 [Source:HGNC Symbol;Acc:HGNC:21652]
A_32_P220826	LOC105375350	LOC105375350	BUD23	MODEL	XR_927656.2					-	-	7q11.23	uncharacterized LOC105375350	A_32_P220826	BUD23	ENSG00000071462	ENST00000436944		7:q11.23:73683025:73705161:1	BUD23 rRNA methyltransferase and ribosome maturation factor [Source:HGNC Symbol;Acc:HGNC:16405]
A_23_P211267	RIPK4	RIPK4	RIPK4	REVIEWED	NM_020639.3	ENSG00000183421	ENST00000332512.8	NM_020639.3	ENST00000332512.8	ANKK2|ANKRD3|CHANDS|DIK|NKRD3|PKK|PPS2|RIP4	MIM:605706|HGNC:HGNC:496|Ensembl:ENSG00000183421	21q22.3	receptor interacting serine/threonine kinase 4	A_23_P211267	RIPK4	ENSG00000183421	ENST00000332512///ENST00000352483	NM_020639	21:q22.3:41739369:41767089:-1	receptor interacting serine/threonine kinase 4 [Source:HGNC Symbol;Acc:HGNC:496]
A_23_P155404	CNTN6	CNTN6	CNTN6	MODEL///REVIEWED	NM_001289080.2///NM_001289081.2///NM_001349350.2///NM_001349351.2///NM_001349352.2///NM_001349353.2///NM_001349354.2///NM_001349355.2///NM_001349356.2///NM_001349357.2///NM_001349358.2///NM_001349359.2///NM_001349360.2///NM_001349361.2///NM_001349362.2///NM_014461.4///XM_011533590.2///XM_011533591.3///XM_017006171.1///XM_017006172.2///XM_017006174.1	ENSG00000134115	ENST00000350110.2///ENST00000446702.7	NM_001289080.2///NM_001289081.1///NM_001349350.1///NM_001349351.1///NM_001349352.1///NM_001349353.1///NM_001349354.1///NM_001349355.1///NM_001349356.1///NM_001349357.1///NM_001349358.1///NM_001349359.1///NM_001349360.1///NM_001349361.1///NM_001349362.1///NM_014461.3	ENST00000350110.2///ENST00000446702.7	NB3	MIM:607220|HGNC:HGNC:2176|Ensembl:ENSG00000134115	3p26.3	contactin 6	A_23_P155404	CNTN6	ENSG00000134115	ENST00000446702///ENST00000397479///ENST00000350110	NM_001289080///NM_001349351///NM_001349354///NM_001349361///NM_014461///NM_001349362///NM_001349352///NM_001349358///NM_001349350///NM_001349355///NM_001349353///NM_001349356///NM_001349360///NM_001349357///NM_001289081///NM_001349359	3:p26.3:1092658:1404217:1	contactin 6 [Source:HGNC Symbol;Acc:HGNC:2176]
A_23_P316172	PDLIM3		PDLIM3											A_23_P316172	PDLIM3	ENSG00000154553	ENST00000504011		4:q35.1:185500660:185535612:-1	PDZ and LIM domain 3 [Source:HGNC Symbol;Acc:HGNC:20767]
A_32_P107734	PSG11	PSG11		VALIDATED	NM_001113410.2///NM_002785.3///NM_203287.2	ENSG00000243130	ENST00000306322.7///ENST00000320078.12///ENST00000403486.5	NM_001113410.1///NM_002785.3///NM_203287.1	ENST00000320078.12///ENST00000403486.5	PSBG-11|PSBG-13|PSG13|PSG14	MIM:176401|HGNC:HGNC:9516|Ensembl:ENSG00000243130	19q13.31	pregnancy specific beta-1-glycoprotein 11	A_32_P107734
A_24_P16856	AKAP17A		AKAP17A											A_24_P16856	AKAP17A	ENSG00000197976	ENST00000381261		X:p22.33:1591604:1602520:1	A-kinase anchoring protein 17A [Source:HGNC Symbol;Acc:HGNC:18783]
A_32_P106584														A_32_P106584
A_32_P35839	SLC7A5	SLC7A5		MODEL///VALIDATED	NM_003486.7///XM_006721286.3	ENSG00000103257	ENST00000261622.5	NM_003486.7	ENST00000261622.5	4F2LC|CD98|D16S469E|E16|LAT1|MPE16	MIM:600182|HGNC:HGNC:11063|Ensembl:ENSG00000103257	16q24.2	solute carrier family 7 member 5	A_32_P35839
A_23_P142574	MOGAT1	MOGAT1	MOGAT1	VALIDATED	NM_058165.3	ENSG00000124003	ENST00000446656.3	NM_058165.2	ENST00000446656.3	DGAT2L|DGAT2L1|MGAT1	MIM:610268|HGNC:HGNC:18210|Ensembl:ENSG00000124003	2q36.1	monoacylglycerol O-acyltransferase 1	A_23_P142574	MOGAT1	ENSG00000124003	ENST00000446656	NM_058165	2:q36.1:222671786:222709930:1	monoacylglycerol O-acyltransferase 1 [Source:HGNC Symbol;Acc:HGNC:18210]
A_23_P142849	RND3	RND3	RND3	VALIDATED	NM_001254738.1///NM_005168.4	ENSG00000115963	ENST00000263895.8///ENST00000375734.6	NM_001254738.1///NM_005168.4	ENST00000263895.8///ENST00000375734.6	ARHE|Rho8|RhoE|memB	MIM:602924|HGNC:HGNC:671|Ensembl:ENSG00000115963	2q23.3	Rho family GTPase 3	A_23_P142849	RND3	ENSG00000115963	ENST00000375734///ENST00000263895///ENST00000409557	NM_001254738///NM_005168	2:q23.3:150468195:150539011:-1	Rho family GTPase 3 [Source:HGNC Symbol;Acc:HGNC:671]
A_23_P89249	ERBB2///MIEN1	ERBB2///MIEN1	ERBB2	MODEL///REVIEWED///VALIDATED	NM_001005862.2///NM_001289936.1///NM_001289937.1///NM_001330206.1///NM_004448.3///NM_032339.5///NR_110535.1///XM_024450641.1///XM_024450642.1///XM_024450643.1	ENSG00000141736///ENSG00000141741	ENST00000269571.9///ENST00000394231.8///ENST00000541774.5///ENST00000577810.1///ENST00000578373.5///ENST00000584450.5///ENST00000584601.5	NM_001005862.2///NM_001289936.1///NM_001289937.1///NM_001330206.1///NM_004448.3///NM_032339.5///NR_110535.1	ENST00000269571.9///ENST00000394231.8///ENST00000541774.5///ENST00000577810.1///ENST00000578373.5///ENST00000584450.5///ENST00000584601.5	C17orf37|C35|ORB3|RDX12|XTP4///CD340|HER-2|HER-2/neu|HER2|MLN 19|NEU|NGL|TKR1	MIM:164870|HGNC:HGNC:3430|Ensembl:ENSG00000141736///MIM:611802|HGNC:HGNC:28230|Ensembl:ENSG00000141741	17q12	erb-b2 receptor tyrosine kinase 2///migration and invasion enhancer 1	A_23_P89249	ERBB2	ENSG00000141736	ENST00000584601///ENST00000578373///ENST00000269571///ENST00000406381///ENST00000541774	NM_001005862///NM_004448///NM_001289936	17:q12:39687914:39730426:1	erb-b2 receptor tyrosine kinase 2 [Source:HGNC Symbol;Acc:HGNC:3430]
A_23_P149050	LINC00115	LINC00115	LINC00115	VALIDATED	NR_024321.1	ENSG00000225880	ENST00000473798.1	NR_024321.1	ENST00000473798.1	NCRNA00115	HGNC:HGNC:26211|Ensembl:ENSG00000225880	1p36.33	long intergenic non-protein coding RNA 115	A_23_P149050	LINC00115	ENSG00000225880	ENST00000473798		1:p36.33:826206:827522:-1	long intergenic non-protein coding RNA 115 [Source:HGNC Symbol;Acc:HGNC:26211]
A_23_P49638	GRAP///SLC5A10	GRAP///SLC5A10	GRAP	REVIEWED	NM_001042450.3///NM_001270648.2///NM_001330148.2///NM_006613.4///NM_152351.5	ENSG00000154016///ENSG00000154025	ENST00000284154.9///ENST00000395643.6///ENST00000395645.3///ENST00000395647.6///ENST00000573099.5	NM_001042450.2///NM_001270648.1///NM_001330148.1///NM_006613.3///NM_152351.4	ENST00000284154.9///ENST00000395643.6///ENST00000395645.3///ENST00000395647.6///ENST00000573099.5	DFNB114///SGLT-5|SGLT5	HGNC:HGNC:23155|Ensembl:ENSG00000154025///MIM:604330|HGNC:HGNC:4562|Ensembl:ENSG00000154016	17p11.2	GRB2 related adaptor protein///solute carrier family 5 member 10	A_23_P49638	GRAP	ENSG00000154016	ENST00000284154	NM_006613	17:p11.2:19020673:19047637:-1	GRB2 related adaptor protein [Source:HGNC Symbol;Acc:HGNC:4562]
A_24_P943193	PREPL///SLC3A1	PREPL///SLC3A1	PREPL	MODEL///REVIEWED	NM_001042385.2///NM_001042386.2///NM_001171603.1///NM_001171606.1///NM_001171613.1///NM_001171617.1///NM_006036.4///XM_011533047.3///XM_011533198.2///XM_011533200.1///XM_011533202.1///XM_017005384.1///XM_017005385.1	ENSG00000138078///ENSG00000138079	ENST00000260648.10///ENST00000378511.7///ENST00000378520.7///ENST00000409272.5///ENST00000409387.5///ENST00000409411.5///ENST00000409936.5///ENST00000409957.5///ENST00000410081.5///ENST00000425263.5///ENST00000541738.5	NM_001042385.2///NM_001042386.2///NM_001171603.1///NM_001171606.1///NM_001171613.1///NM_001171617.1///NM_006036.4	ENST00000260648.10///ENST00000378511.7///ENST00000378520.7///ENST00000409272.5///ENST00000409411.5///ENST00000409936.5///ENST00000541738.5	ATR1|CSNU1|D2H|NBAT|RBAT///CMS22	MIM:104614|HGNC:HGNC:11025|Ensembl:ENSG00000138079///MIM:609557|HGNC:HGNC:30228|Ensembl:ENSG00000138078	2p21	prolyl endopeptidase like///solute carrier family 3 member 1	A_24_P943193	PREPL	ENSG00000138078	ENST00000409411///ENST00000409957///ENST00000409936///ENST00000541738	NM_001171613///NM_001171606///NM_001171617	2:p21:44316281:44361862:-1	prolyl endopeptidase like [Source:HGNC Symbol;Acc:HGNC:30228]
A_32_P87074														A_32_P87074
A_23_P118916														A_23_P118916
A_23_P84860	FAM107A	FAM107A	FAM107A	VALIDATED	NM_001076778.3///NM_001282713.2///NM_001282714.2///NM_007177.4	ENSG00000168309	ENST00000360997.7///ENST00000394481.5///ENST00000447756.2///ENST00000474531.5	NM_001076778.3///NM_001282713.1///NM_001282714.1///NM_007177.3	ENST00000360997.7///ENST00000394481.5///ENST00000447756.2///ENST00000474531.5	DRR1|TU3A	MIM:608295|HGNC:HGNC:30827|Ensembl:ENSG00000168309	3p14.3-p14.2	family with sequence similarity 107 member A	A_23_P84860	FAM107A	ENSG00000168309	ENST00000360997///ENST00000394481///ENST00000649301///ENST00000464064///ENST00000474531	NM_001076778///NM_007177///NM_001282714	3:p14.2:58564117:58627610:-1	family with sequence similarity 107 member A [Source:HGNC Symbol;Acc:HGNC:30827]
A_32_P155984	BANCR	BANCR	BANCR	REVIEWED	NR_047671.2	ENSG00000278910	ENST00000624238.2	NR_047671.2	ENST00000624238.2	LINC00586	HGNC:HGNC:43877|Ensembl:ENSG00000278910	9q21.11-q21.12	BRAF-activated non-protein coding RNA	A_32_P155984	BANCR	ENSG00000278910	ENST00000625062///ENST00000624238		9:q21.12:69296682:69311111:-1	BRAF-activated non-protein coding RNA [Source:HGNC Symbol;Acc:HGNC:43877]
A_24_P472007	UNC13A	UNC13A	UNC13A	MODEL///REVIEWED	NM_001080421.2///XM_011527810.2///XM_011527811.2///XM_017026502.1	ENSG00000130477	ENST00000519716.6///ENST00000550896.1	NM_001080421.2	ENST00000519716.6	Munc13-1	MIM:609894|HGNC:HGNC:23150|Ensembl:ENSG00000130477	19p13.11	unc-13 homolog A	A_24_P472007	UNC13A	ENSG00000130477	ENST00000519716	NM_001080421	19:p13.11:17601328:17688365:-1	unc-13 homolog A [Source:HGNC Symbol;Acc:HGNC:23150]
A_23_P65518	DACT1	DACT1	DACT1	MODEL///REVIEWED	NM_001079520.2///NM_016651.6///NR_046093.2///NR_046095.1///XM_006720167.3	ENSG00000165617	ENST00000335867.4///ENST00000395153.7///ENST00000541264.2	NM_001079520.1///NM_016651.5///NR_046093.1///NR_046095.1	ENST00000335867.4///ENST00000395153.7///ENST00000541264.2///ENST00000556859.5	DAPPER|DAPPER1|DPR1|FRODO|HDPR1|TBS2|THYEX3	MIM:607861|HGNC:HGNC:17748|Ensembl:ENSG00000165617	14q23.1	dishevelled binding antagonist of beta catenin 1	A_23_P65518	DACT1	ENSG00000165617	ENST00000395153	NM_001079520	14:q23.1:58633967:58648321:1	dishevelled binding antagonist of beta catenin 1 [Source:HGNC Symbol;Acc:HGNC:17748]
A_24_P152855														A_24_P152855
A_24_P915245														A_24_P915245
A_24_P270999	SCN4A	SCN4A	SCN4A	REVIEWED	NM_000334.4	ENSG00000007314	ENST00000435607.3	NM_000334.4	ENST00000435607.3	CMS16|HOKPP2|HYKPP|HYPP|NAC1A|Na(V)1.4|Nav1.4|SkM1	MIM:603967|HGNC:HGNC:10591|Ensembl:ENSG00000007314	17q23.3	sodium voltage-gated channel alpha subunit 4	A_24_P270999	SCN4A	ENSG00000007314	ENST00000435607	NM_000334	17:q23.3:63938554:63972918:-1	sodium voltage-gated channel alpha subunit 4 [Source:HGNC Symbol;Acc:HGNC:10591]
A_32_P213389	TSPYL1	TSPYL1		REVIEWED	NM_003309.3	ENSG00000189241	ENST00000368608.3	NM_003309.3	ENST00000368608.3	TSPYL	MIM:604714|HGNC:HGNC:12382|Ensembl:ENSG00000189241	6q22.1	TSPY like 1	A_32_P213389
A_23_P324989	RECQL5	RECQL5	RECQL5	REVIEWED	NM_001003716.4	ENSG00000108469	ENST00000420326.6	NM_001003716.3	ENST00000420326.6	RECQ5	MIM:603781|HGNC:HGNC:9950|Ensembl:ENSG00000108469	17q25.1	RecQ like helicase 5	A_23_P324989	RECQL5	ENSG00000108469	ENST00000420326	NM_001003716	17:q25.1:75626845:75667189:-1	RecQ like helicase 5 [Source:HGNC Symbol;Acc:HGNC:9950]
A_24_P398092	RAD23B	RAD23B	RAD23B	REVIEWED	NM_001244713.1///NM_001244724.1///NM_002874.5	ENSG00000119318	ENST00000358015.8///ENST00000416373.6	NM_001244713.1///NM_001244724.1///NM_002874.5	ENST00000358015.8///ENST00000416373.6	HHR23B|HR23B|P58	MIM:600062|HGNC:HGNC:9813|Ensembl:ENSG00000119318	9q31.2	RAD23 homolog B, nucleotide excision repair protein	A_24_P398092	RAD23B	ENSG00000119318	ENST00000358015///ENST00000457811///ENST00000416373	NM_002874///NM_001244713///NM_001244724	9:q31.2:107283137:107332192:1	RAD23 homolog B, nucleotide excision repair protein [Source:HGNC Symbol;Acc:HGNC:9813]
A_23_P121441	NLGN4Y	NLGN4Y	NLGN4Y	MODEL///REVIEWED	NM_001206850.2///NM_001365584.1///NM_001365586.1///NM_001365588.1///NM_001365590.1///NM_001365591.1///NM_001365592.1///NM_001365593.1///NM_014893.4///NR_028319.1///NR_046355.1///XM_006724874.2///XM_011531427.2///XM_011531428.1///XM_011531429.2///XM_011531430.2///XM_017030036.1///XM_017030039.1///XM_017030040.1///XM_024452490.1	ENSG00000165246	ENST00000339174.9///ENST00000355905.6///ENST00000382872.5///ENST00000643089.1			HNL4Y	MIM:400028|HGNC:HGNC:15529|Ensembl:ENSG00000165246	Yq11.221	neuroligin 4 Y-linked	A_23_P121441	NLGN4Y	ENSG00000165246	ENST00000643089///ENST00000382872///ENST00000355905///ENST00000382868///ENST00000476359///ENST00000339174	NM_001365584///NM_001365588///NM_001365586///NM_001365593///NM_014893	Y:q11.221:14522573:14845650:1	neuroligin 4 Y-linked [Source:HGNC Symbol;Acc:HGNC:15529]
A_24_P112395	PBLD	PBLD	PBLD	MODEL///VALIDATED	NM_022129.4///XM_005270028.4///XM_011540060.3///XM_017016513.1	ENSG00000108187	ENST00000309049.8///ENST00000358769.7	NM_022129.4	ENST00000358769.7	HEL-S-306|MAWBP|MAWDBP	MIM:612189|HGNC:HGNC:23301|Ensembl:ENSG00000108187	10q21.3	phenazine biosynthesis like protein domain containing	A_24_P112395	PBLD	ENSG00000108187	ENST00000336578///ENST00000309049///ENST00000358769	NM_022129	10:q21.3:68282660:68333049:-1	phenazine biosynthesis like protein domain containing [Source:HGNC Symbol;Acc:HGNC:23301]
A_24_P870362	LOC101929977	LOC101929977		MODEL	XR_427677.4					-	-	5p15.2	uncharacterized LOC101929977	A_24_P870362	AC012640.2	ENSG00000259802	ENST00000561606		5:p15.2:10352701:10353601:-1	novel transcript, antisense to MARCH6
A_23_P152678	B9D1	B9D1	B9D1	MODEL///REVIEWED	NM_001243473.2///NM_001321214.2///NM_001321215.2///NM_001321216.2///NM_001321217.2///NM_001321218.2///NM_001321219.2///NM_001330149.1///NM_001368769.2///NM_015681.5///XM_005256610.2	ENSG00000108641	ENST00000261499.9///ENST00000268841.10///ENST00000395615.6///ENST00000395616.7///ENST00000440841.1///ENST00000461069.6///ENST00000582857.2///ENST00000647252.1///ENST00000671102.1	NM_001243473.2///NM_001321214.1///NM_001321215.1///NM_001321216.1///NM_001321217.1///NM_001321218.1///NM_001321219.1///NM_001330149.1///NM_015681.4	ENST00000261499.9///ENST00000268841.10///ENST00000395615.6///ENST00000395616.7///ENST00000461069.6///ENST00000477683.5///ENST00000647252.1///ENST00000671102.1	B9|EPPB9|JBTS27|MKS9|MKSR-1|MKSR1	MIM:614144|HGNC:HGNC:24123|Ensembl:ENSG00000108641	17p11.2	B9 domain containing 1	A_23_P152678	B9D1	ENSG00000108641	ENST00000582857		17:p11.2:19334308:19378193:-1	B9 domain containing 1 [Source:HGNC Symbol;Acc:HGNC:24123]
A_24_P139191	ITCH	ITCH	ITCH	MODEL///REVIEWED	NM_001257137.3///NM_001257138.3///NM_001324197.2///NM_001324198.2///NM_031483.7///XM_005260570.1///XM_011529079.1///XM_017028089.1///XM_017028090.1///XM_017028091.1///XM_024452005.1	ENSG00000078747	ENST00000262650.10///ENST00000374864.9///ENST00000535650.7///ENST00000660337.1///ENST00000665346.1///ENST00000670516.1	NM_001257137.2///NM_001257138.2///NM_001324197.1///NM_001324198.1///NM_031483.6	ENST00000262650.10///ENST00000374864.9///ENST00000535650.7///ENST00000665346.1	ADMFD|AIF4|AIP4|NAPP1	MIM:606409|HGNC:HGNC:13890|Ensembl:ENSG00000078747	20q11.22	itchy E3 ubiquitin protein ligase	A_24_P139191	ITCH	ENSG00000078747	ENST00000374864///ENST00000665484	NM_001324198///NM_031483	20:q11.22:34363241:34540748:1	itchy E3 ubiquitin protein ligase [Source:HGNC Symbol;Acc:HGNC:13890]
A_23_P134729	RBM12B-AS1	RBM12B-AS1	RBM12B-AS1	VALIDATED	NR_027259.1	ENSG00000279331	ENST00000623283.1	NR_027259.1	ENST00000623283.1	C8orf39|PRO1905	HGNC:HGNC:28818|Ensembl:ENSG00000279331	8q22.1	RBM12B antisense RNA 1	A_23_P134729	RBM12B-AS1	ENSG00000279331	ENST00000623283		8:q22.1:93740121:93740773:1	RBM12B antisense RNA 1 [Source:HGNC Symbol;Acc:HGNC:28818]
A_32_P144072	GRIN2B	GRIN2B	GRIN2B	MODEL///REVIEWED	NM_000834.4///XM_005253351.3///XM_011520628.2///XM_011520629.2///XM_017019219.2	ENSG00000273079	ENST00000609686.3	NM_000834.4	ENST00000609686.3	EIEE27|GluN2B|MRD6|NMDAR2B|NR2B|NR3|hNR3	MIM:138252|HGNC:HGNC:4586|Ensembl:ENSG00000273079	12p13.1	glutamate ionotropic receptor NMDA type subunit 2B	A_32_P144072	GRIN2B	ENSG00000273079	ENST00000609686	NM_000834	12:p13.1:13437942:13981957:-1	glutamate ionotropic receptor NMDA type subunit 2B [Source:HGNC Symbol;Acc:HGNC:4586]
A_24_P272313	KIAA1211L	KIAA1211L	KIAA1211L	MODEL///VALIDATED	NM_207362.3///XM_005263923.3///XM_005263924.3///XM_005263926.3///XM_011511093.1///XM_011511094.1///XM_011511095.2///XM_011511096.1///XM_017003971.1///XM_017003972.1	ENSG00000196872	ENST00000397899.7	NM_207362.3	ENST00000397899.7	C2orf55	HGNC:HGNC:33454|Ensembl:ENSG00000196872	2q11.2	KIAA1211 like	A_24_P272313	KIAA1211L	ENSG00000196872	ENST00000397899	NM_207362	2:q11.2:98793846:98936259:-1	KIAA1211 like [Source:HGNC Symbol;Acc:HGNC:33454]
A_23_P51745	PROK1	PROK1	PROK1	VALIDATED	NM_032414.3	ENSG00000143125	ENST00000271331.4	NM_032414.3	ENST00000271331.4	EGVEGF|PK1|PRK1	MIM:606233|HGNC:HGNC:18454|Ensembl:ENSG00000143125	1p13.3	prokineticin 1	A_23_P51745	PROK1	ENSG00000143125	ENST00000271331	NM_032414	1:p13.3:110451149:110457358:1	prokineticin 1 [Source:HGNC Symbol;Acc:HGNC:18454]
A_23_P201940	LMOD1	LMOD1	LMOD1	REVIEWED	NM_012134.3	ENSG00000163431	ENST00000367288.5	NM_012134.3	ENST00000367288.5	1D|64kD|D1|SM-LMOD|SMLMOD	MIM:602715|HGNC:HGNC:6647|Ensembl:ENSG00000163431	1q32.1	leiomodin 1	A_23_P201940	LMOD1	ENSG00000163431	ENST00000367288///ENST00000616739	NM_012134	1:q32.1:201896456:201946588:-1	leiomodin 1 [Source:HGNC Symbol;Acc:HGNC:6647]
A_23_P54373	RAB27A	RAB27A	RAB27A	MODEL///REVIEWED	NM_004580.5///NM_183234.2///NM_183235.3///NM_183236.3///XM_005254576.5///XM_011521852.1///XM_011521854.1///XM_011521855.3///XM_011521856.2///XM_024450009.1	ENSG00000069974	ENST00000336787.6///ENST00000396307.6///ENST00000564609.5///ENST00000566877.5///ENST00000569493.5	NM_004580.4///NM_183234.2///NM_183235.3///NM_183236.2	ENST00000336787.6///ENST00000396307.6///ENST00000564609.5///ENST00000569493.5	GS2|HsT18676|RAB27|RAM	MIM:603868|HGNC:HGNC:9766|Ensembl:ENSG00000069974	15q21.3	RAB27A, member RAS oncogene family	A_23_P54373	RAB27A	ENSG00000069974	ENST00000396307///ENST00000564609///ENST00000569493///ENST00000566877///ENST00000567380///ENST00000565972///ENST00000563262///ENST00000336787	NM_004580///NM_183234///NM_183236///NM_183235	15:q21.3:55202966:55319113:-1	RAB27A, member RAS oncogene family [Source:HGNC Symbol;Acc:HGNC:9766]
A_23_P201342	DVL1	DVL1	DVL1	MODEL///REVIEWED	NM_001330311.2///NM_004421.3///XM_005244732.4///XM_005244733.4	ENSG00000107404	ENST00000378888.10///ENST00000378891.9	NM_001330311.2///NM_004421.2	ENST00000378888.10///ENST00000378891.9	DRS2|DVL|DVL1L1|DVL1P1	MIM:601365|HGNC:HGNC:3084|Ensembl:ENSG00000107404	1p36.33	dishevelled segment polarity protein 1	A_23_P201342	DVL1	ENSG00000107404	ENST00000378891///ENST00000378888///ENST00000610709	NM_004421///NM_001330311	1:p36.33:1335276:1349418:-1	dishevelled segment polarity protein 1 [Source:HGNC Symbol;Acc:HGNC:3084]
A_23_P135769	ACTB///LOC644936	ACTB///LOC644936	ACTB	REVIEWED///VALIDATED	NM_001101.5///NR_004845.2	ENSG00000075624	ENST00000646664.1	NM_001101.5	ENST00000646664.1	-///BRWS1|PS1TP5BP1	-///MIM:102630|HGNC:HGNC:132|Ensembl:ENSG00000075624	5q14.1///7p22.1	actin beta///actin beta pseudogene	A_23_P135769	AC026410.1///ACTB	ENSG00000184188///ENSG00000075624	ENST00000507366///ENST00000646664///ENST00000464611///ENST00000425660///ENST00000462494///ENST00000493945///ENST00000473257///ENST00000645576///ENST00000647275///ENST00000477812///ENST00000642480///ENST00000432588	NM_001101	5:q14.1:80299678:80302847:-1///7:p22.1: 5527148: 5563784:-1	actin, beta (ACTB) pseudogene///actin beta [Source:HGNC Symbol;Acc:HGNC:132]
A_24_P92367	YDJC	YDJC	YDJC	VALIDATED	NM_001017964.2///NM_001371350.1///NR_163922.1///NR_163923.1///NR_163924.1///NR_163925.1	ENSG00000161179	ENST00000292778.10	NM_001017964.1	ENST00000292778.10	-	HGNC:HGNC:27158|Ensembl:ENSG00000161179	22q11.21	YdjC chitooligosaccharide deacetylase homolog	A_24_P92367	YDJC	ENSG00000161179	ENST00000464015///ENST00000468686///ENST00000292778///ENST00000415762///ENST00000473985///ENST00000482998///ENST00000398873	NM_001017964	22:q11.21:21628089:21630064:-1	YdjC chitooligosaccharide deacetylase homolog [Source:HGNC Symbol;Acc:HGNC:27158]
A_23_P155931	MEPE	MEPE	MEPE	MODEL///REVIEWED	NM_001184694.2///NM_001184695.2///NM_001184696.1///NM_001184697.1///NM_001291183.1///NM_020203.4///XM_006714278.2	ENSG00000152595	ENST00000361056.3///ENST00000395102.8///ENST00000424957.7///ENST00000540395.1///ENST00000560249.5	NM_001184694.2///NM_001184695.1///NM_001184696.1///NM_001184697.1///NM_001291183.1///NM_020203.3	ENST00000361056.3///ENST00000395102.8///ENST00000424957.7///ENST00000540395.1///ENST00000560249.5	OF45	MIM:605912|HGNC:HGNC:13361|Ensembl:ENSG00000152595	4q22.1	matrix extracellular phosphoglycoprotein	A_23_P155931	MEPE	ENSG00000152595	ENST00000395102///ENST00000497649///ENST00000515821///ENST00000508016///ENST00000361056///ENST00000560249///ENST00000540395///ENST00000424957	NM_001291183///NM_020203///NM_001184697///NM_001184696///NM_001184695///NM_001184694	4:q22.1:87821411:87846817:1	matrix extracellular phosphoglycoprotein [Source:HGNC Symbol;Acc:HGNC:13361]
A_23_P51136	RHOB	RHOB	RHOB	VALIDATED	NM_004040.4	ENSG00000143878	ENST00000272233.5	NM_004040.3	ENST00000272233.5	ARH6|ARHB|MST081|MSTP081|RHOH6	MIM:165370|HGNC:HGNC:668|Ensembl:ENSG00000143878	2p24.1	ras homolog family member B	A_23_P51136	RHOB	ENSG00000143878	ENST00000272233	NM_004040	2:p24.1:20447074:20449445:1	ras homolog family member B [Source:HGNC Symbol;Acc:HGNC:668]
A_23_P60259	TMEM38B	TMEM38B	TMEM38B	MODEL///REVIEWED	NM_018112.3///XM_005252075.2///XM_005252076.3///XM_005252077.3///XM_011518829.1///XM_011518832.3///XM_011518833.3	ENSG00000095209	ENST00000374688.5///ENST00000374692.8	NM_018112.3	ENST00000374692.8	C9orf87|D4Ertd89e|OI14|TRIC-B|TRICB|bA219P18.1	MIM:611236|HGNC:HGNC:25535|Ensembl:ENSG00000095209	9q31.2	transmembrane protein 38B	A_23_P60259	TMEM38B	ENSG00000095209	ENST00000374692///ENST00000374688	NM_018112	9:q31.2:105694541:105776629:1	transmembrane protein 38B [Source:HGNC Symbol;Acc:HGNC:25535]
A_24_P393756														A_24_P393756
A_24_P8130	CHID1		CHID1											A_24_P8130	CHID1	ENSG00000177830	ENST00000524832		11:p15.5:867860:915058:-1	chitinase domain containing 1 [Source:HGNC Symbol;Acc:HGNC:28474]
A_23_P160025	IFI16	IFI16	IFI16	MODEL///REVIEWED	NM_001206567.2///NM_001364867.2///NM_005531.3///XM_006711290.2///XM_017001149.2	ENSG00000163565	ENST00000295809.11///ENST00000359709.7///ENST00000368131.8///ENST00000448393.6	NM_001206567.1///NM_001364867.1///NM_005531.2	ENST00000295809.11///ENST00000359709.7///ENST00000368131.8	IFNGIP1|PYHIN2	MIM:147586|HGNC:HGNC:5395|Ensembl:ENSG00000163565	1q23.1	interferon gamma inducible protein 16	A_23_P160025	IFI16	ENSG00000163565	ENST00000368131///ENST00000368132///ENST00000493884///ENST00000483916///ENST00000295809///ENST00000359709///ENST00000448393///ENST00000562225///ENST00000340979	NM_005531///NM_001364867///NM_001206567	1:q23.1:158999968:159055155:1	interferon gamma inducible protein 16 [Source:HGNC Symbol;Acc:HGNC:5395]
A_23_P83634	ALOX12B	ALOX12B	ALOX12B	REVIEWED	NM_001139.3	ENSG00000179477	ENST00000647874.1	NM_001139.3	ENST00000647874.1	12R-LOX|ARCI2	MIM:603741|HGNC:HGNC:430|Ensembl:ENSG00000179477	17p13.1	arachidonate 12-lipoxygenase, 12R type	A_23_P83634	ALOX12B	ENSG00000179477	ENST00000647874///ENST00000649809///ENST00000583276///ENST00000584116	NM_001139	17:p13.1:8072636:8087716:-1	arachidonate 12-lipoxygenase, 12R type [Source:HGNC Symbol;Acc:HGNC:430]
A_24_P66780	FAM83B	FAM83B	FAM83B	MODEL///VALIDATED	NM_001010872.3///XM_006715022.3///XM_011514394.2///XM_011514395.2///XM_017010478.1	ENSG00000168143	ENST00000306858.8	NM_001010872.3	ENST00000306858.8	C6orf143	HGNC:HGNC:21357|Ensembl:ENSG00000168143	6p12.1	family with sequence similarity 83 member B	A_24_P66780	FAM83B	ENSG00000168143	ENST00000306858	NM_001010872	6:p12.1:54846771:54945099:1	family with sequence similarity 83 member B [Source:HGNC Symbol;Acc:HGNC:21357]
A_23_P212025	ZBTB38	ZBTB38	ZBTB38	MODEL///REVIEWED	NM_001080412.3///NM_001350099.2///NM_001350100.2///XM_005247256.5///XM_005247257.2///XM_005247258.1///XM_005247261.3///XM_017006050.2///XM_017006057.1///XM_017006058.1///XM_024453431.1///XM_024453432.1///XM_024453433.1///XM_024453434.1	ENSG00000177311	ENST00000514251.5///ENST00000637056.1	NM_001080412.2///NM_001350099.1///NM_001350100.1	ENST00000514251.5///ENST00000637056.1	CIBZ|PPP1R171|ZNF921	MIM:612218|HGNC:HGNC:26636|Ensembl:ENSG00000177311	3q23	zinc finger and BTB domain containing 38	A_23_P212025	ZBTB38	ENSG00000177311	ENST00000509883///ENST00000514251///ENST00000637056///ENST00000441582///ENST00000321464	NM_001350099///NM_001080412///NM_001350100	3:q23:141324213:141449792:1	zinc finger and BTB domain containing 38 [Source:HGNC Symbol;Acc:HGNC:26636]
A_24_P393864	PHTF1	PHTF1	PHTF1	VALIDATED	NM_001323041.1///NM_001323042.1///NM_001323043.2///NM_001323044.1///NM_001323045.1///NM_001323046.1///NM_001323047.1///NM_001323048.1///NM_001323049.1///NM_001323050.1///NM_001323051.2///NM_001323052.2///NM_001323053.2///NM_006608.2///NR_136564.1///NR_136565.1///NR_136566.1///NR_136567.1///NR_136568.1	ENSG00000116793	ENST00000357783.6///ENST00000369600.5///ENST00000369604.6///ENST00000393357.6	NM_001323041.1///NM_001323042.1///NM_001323043.2///NM_001323044.1///NM_001323045.1///NM_001323046.1///NM_001323047.1///NM_001323048.1///NM_001323049.1///NM_001323050.1///NM_001323051.1///NM_001323052.1///NM_001323053.1///NM_006608.2///NR_136564.1///NR_136565.1///NR_136566.1///NR_136567.1///NR_136568.1	ENST00000357783.6///ENST00000369600.5///ENST00000369604.6///ENST00000393357.6	PHTF	MIM:604950|HGNC:HGNC:8939|Ensembl:ENSG00000116793	1p13.2	putative homeodomain transcription factor 1	A_24_P393864	PHTF1	ENSG00000116793	ENST00000474926///ENST00000369598///ENST00000369600///ENST00000369604///ENST00000481652///ENST00000357783///ENST00000412670///ENST00000393357	NM_001323046///NM_001323043///NM_001323045///NM_001323041///NM_001323048///NM_001323050///NM_001323047///NM_001323049///NM_001323052///NM_001323053///NM_001323051///NM_006608///NM_001323042///NM_001323044	1:p13.2:113696831:113759489:-1	putative homeodomain transcription factor 1 [Source:HGNC Symbol;Acc:HGNC:8939]
A_24_P932066	TMEM33	TMEM33	TMEM33	VALIDATED	NM_018126.3	ENSG00000109133	ENST00000504986.6	NM_018126.3	ENST00000504986.6	1600019D15Rik|Pom33|SHINC-3|SHINC3	MIM:618515|HGNC:HGNC:25541|Ensembl:ENSG00000109133	4p13	transmembrane protein 33	A_24_P932066	TMEM33	ENSG00000109133	ENST00000504986///ENST00000325094	NM_018126	4:p13:41935129:41960803:1	transmembrane protein 33 [Source:HGNC Symbol;Acc:HGNC:25541]
A_23_P53137	HBG2	HBG2		REVIEWED	NM_000184.3	ENSG00000196565	ENST00000336906.6	NM_000184.3	ENST00000336906.6	HBG-T1|TNCY	MIM:142250|HGNC:HGNC:4832|Ensembl:ENSG00000196565	11p15.4	hemoglobin subunit gamma 2	A_23_P53137
A_24_P333234														A_24_P333234
A_23_P316501	NKAIN2	NKAIN2	NKAIN2	MODEL///REVIEWED	NM_001040214.3///NM_001300737.1///NM_001300738.1///NM_001300740.1///NM_153355.4///XM_011535501.3///XM_011535503.3///XM_017010318.2///XM_017010319.2///XM_024446340.1	ENSG00000188580	ENST00000368417.5///ENST00000545433.2	NM_001040214.2///NM_001300737.1///NM_001300738.1///NM_001300740.1///NM_153355.4	ENST00000368417.5///ENST00000545433.2	FAM77B|NKAIP2|TCBA|TCBA1	MIM:609758|HGNC:HGNC:16443|Ensembl:ENSG00000188580	6q22.31	sodium/potassium transporting ATPase interacting 2	A_23_P316501	NKAIN2	ENSG00000188580	ENST00000368417///ENST00000545433	NM_001300738///NM_001040214///NM_153355///NM_001300740///NM_001300737	6:q22.31:123804141:124825657:1	sodium/potassium transporting ATPase interacting 2 [Source:HGNC Symbol;Acc:HGNC:16443]
A_24_P161914	RPL7P13		RPL7P13											A_24_P161914	RPL7P13	ENSG00000234253	ENST00000415103		2:p16.3:49878623:49879363:1	ribosomal protein L7 pseudogene 13 [Source:HGNC Symbol;Acc:HGNC:36861]
A_23_P351314	CDC40	CDC40	CDC40	REVIEWED	NM_015891.3	ENSG00000168438	ENST00000307731.2	NM_015891.3	ENST00000307731.2	EHB3|PRP17|PRPF17	MIM:605585|HGNC:HGNC:17350|Ensembl:ENSG00000168438	6q21	cell division cycle 40	A_23_P351314	CDC40	ENSG00000168438	ENST00000606893///ENST00000368932///ENST00000307731	NM_015891	6:q21:110180141:110254275:1	cell division cycle 40 [Source:HGNC Symbol;Acc:HGNC:17350]
A_32_P211414	LOC101927824	LOC101927824		VALIDATED	NR_160682.1					-	-	10p15.2	uncharacterized LOC101927824	A_32_P211414	AL731533.2	ENSG00000273001	ENST00000607898		10:p15.2:3065424:3066001:-1	novel transcript
A_23_P4036	TEX2	TEX2	TEX2	MODEL///VALIDATED	NM_001288732.2///NM_001288733.2///NM_018469.5///XM_011524998.1///XM_011524999.1///XM_011525000.2///XM_017024846.2	ENSG00000136478	ENST00000258991.7///ENST00000583097.5///ENST00000584379.5///ENST00000615733.4	NM_001288732.1///NM_001288733.1///NM_018469.4	ENST00000258991.7///ENST00000583097.5///ENST00000584379.5	HT008|TMEM96	HGNC:HGNC:30884|Ensembl:ENSG00000136478	17q23.3	testis expressed 2	A_23_P4036	TEX2	ENSG00000136478	ENST00000258991///ENST00000584498///ENST00000583097///ENST00000584379///ENST00000615733	NM_018469///NM_001288733///NM_001288732	17:q23.3:64147227:64263301:-1	testis expressed 2 [Source:HGNC Symbol;Acc:HGNC:30884]
A_23_P216038	PHF20L1		PHF20L1											A_23_P216038	PHF20L1	ENSG00000129292	ENST00000395383///ENST00000315808		8:q24.22:132775358:132848807:1	PHD finger protein 20 like 1 [Source:HGNC Symbol;Acc:HGNC:24280]
A_23_P138881														A_23_P138881
A_24_P135628	ANXA8		ANXA8											A_24_P135628	ANXA8	ENSG00000265190	ENST00000583448///ENST00000602274		10:q11.22:47460162:47484158:-1	annexin A8 [Source:HGNC Symbol;Acc:HGNC:546]
A_24_P924739	LINC01529		LINC01529											A_24_P924739	LINC01529	ENSG00000225872	ENST00000637421		19:q13.12:35785697:35797902:-1	long intergenic non-protein coding RNA 1529 [Source:HGNC Symbol;Acc:HGNC:51268]
A_24_P374586	PMS2P3	PMS2P3	PMS2P3	VALIDATED	NR_028059.1	ENSG00000127957	ENST00000418756.5	NR_028059.1	ENST00000418756.5	PMS2L3|PMS2L9|PMS5|PMSR3	HGNC:HGNC:9128|Ensembl:ENSG00000127957	7q11.23	PMS1 homolog 2, mismatch repair system component pseudogene 3	A_24_P374586	RF00019///PMS2P3	ENSG00000200874///ENSG00000127957	ENST00000364004///ENST00000430602///ENST00000418756///ENST00000529061///ENST00000422064		7:q11.23:75513025:75513126:-1///7:q11.23:75507747:75528148:-1	PMS1 homolog 2, mismatch repair system component pseudogene 3 [Source:HGNC Symbol;Acc:HGNC:9128]
A_23_P200829	SRGAP2	SRGAP2	SRGAP2	MODEL///REVIEWED	NM_001170637.3///NM_015326.4///XM_005277510.3///XM_005277511.3///XM_011509354.2///XM_011509355.2///XM_011509356.3///XM_017000838.2///XM_017000840.1///XM_024446014.1///XM_024446015.1///XM_024446016.1	ENSG00000266028	ENST00000573034.7///ENST00000624873.3	NM_001170637.3///NM_015326.4	ENST00000573034.7///ENST00000624873.3	ARHGAP34|FNBP2|SRGAP2A|SRGAP3	MIM:606524|HGNC:HGNC:19751|Ensembl:ENSG00000266028	1q32.1	SLIT-ROBO Rho GTPase activating protein 2	A_23_P200829	SRGAP2	ENSG00000266028	ENST00000624873///ENST00000573034	NM_001170637///NM_015326	1:q32.1:206203345:206464443:1	SLIT-ROBO Rho GTPase activating protein 2 [Source:HGNC Symbol;Acc:HGNC:19751]
A_24_P476386														A_24_P476386	AL049840.4	ENSG00000269958	ENST00000602422		14:q32.33:103696353:103697163:1	novel transcript, sense intronic to KLC1
A_23_P210995	OSBPL2	OSBPL2	OSBPL2	REVIEWED	NM_001278649.2///NM_001363878.1///NM_014835.4///NM_144498.3	ENSG00000130703	ENST00000313733.8///ENST00000358053.3///ENST00000645442.1///ENST00000645520.1	NM_001278649.1///NM_001363878.1///NM_014835.3///NM_144498.2	ENST00000313733.8///ENST00000358053.3///ENST00000645442.1///ENST00000645520.1	DFNA67|DNFA67|ORP-2|ORP2	MIM:606731|HGNC:HGNC:15761|Ensembl:ENSG00000130703	20q13.33	oxysterol binding protein like 2	A_23_P210995	OSBPL2	ENSG00000130703	ENST00000313733///ENST00000644535///ENST00000358053///ENST00000645520///ENST00000642932///ENST00000642516///ENST00000644775///ENST00000643174///ENST00000645442///ENST00000643412///ENST00000646834///ENST00000646968///ENST00000645426///ENST00000644702///ENST00000643981///ENST00000642714///ENST00000471817///ENST00000439951	NM_144498///NM_014835///NM_001278649///NM_001363878	20:q13.33:62231922:62296213:1	oxysterol binding protein like 2 [Source:HGNC Symbol;Acc:HGNC:15761]
A_24_P557232	LINC01399	LINC01399	LINC01399	VALIDATED	NR_126356.1	ENSG00000233080	ENST00000423311.1	NR_126356.1	ENST00000423311.1	-	HGNC:HGNC:50680|Ensembl:ENSG00000233080	22q12.3	long intergenic non-protein coding RNA 1399	A_24_P557232	LINC01399	ENSG00000233080	ENST00000423311///ENST00000458450		22:q12.3:35119824:35231056:-1	long intergenic non-protein coding RNA 1399 [Source:HGNC Symbol;Acc:HGNC:50680]
A_23_P24870	CD44	CD44	CD44	MODEL///REVIEWED	NM_000610.4///NM_001001389.2///NM_001001390.2///NM_001001391.2///NM_001001392.2///NM_001202555.2///NM_001202556.2///XM_005253231.3///XM_005253232.3///XM_005253235.3///XM_005253238.3///XM_005253239.3///XM_005253240.3///XM_006718388.2///XM_011520482.2///XM_011520483.2///XM_011520484.2///XM_011520485.2///XM_011520486.2///XM_011520488.2///XM_017018583.2///XM_017018584.2///XM_017018585.2	ENSG00000026508	ENST00000263398.10///ENST00000278386.10///ENST00000352818.8///ENST00000415148.6///ENST00000428726.7///ENST00000433892.6///ENST00000434472.6	NM_000610.3///NM_001001389.1///NM_001001390.1///NM_001001391.1///NM_001001392.1///NM_001202555.1///NM_001202556.1	ENST00000263398.10///ENST00000278386.10///ENST00000352818.8///ENST00000415148.6///ENST00000428726.7///ENST00000433892.6///ENST00000434472.6	CDW44|CSPG8|ECMR-III|HCELL|HUTCH-I|IN|LHR|MC56|MDU2|MDU3|MIC4|Pgp1	MIM:107269|HGNC:HGNC:1681|Ensembl:ENSG00000026508	11p13	CD44 molecule (Indian blood group)	A_23_P24870	CD44	ENSG00000026508	ENST00000263398///ENST00000428726///ENST00000415148///ENST00000526669///ENST00000425428///ENST00000433892///ENST00000434472///ENST00000352818///ENST00000279452///ENST00000525688///ENST00000278385///ENST00000527326///ENST00000525469	NM_001001391///NM_000610///NM_001001389///NM_001001390///NM_001202555///NM_001202556	11:p13:35138870:35232402:1	CD44 molecule (Indian blood group) [Source:HGNC Symbol;Acc:HGNC:1681]
A_24_P144963														A_24_P144963
A_23_P61031	ZBBX	ZBBX	ZBBX	MODEL///VALIDATED	NM_001199201.1///NM_001199202.1///NM_024687.3///XM_011513144.1///XM_011513145.3///XM_011513148.2///XM_011513149.2///XM_011513151.3///XM_011513152.2///XM_011513153.2///XM_017007186.1///XM_017007187.1///XM_017007188.1///XM_017007189.2///XR_001740269.1///XR_924172.1///XR_924173.1	ENSG00000169064	ENST00000392764.5///ENST00000392766.6///ENST00000455345.6	NM_001199201.1///NM_001199202.1///NM_024687.3	ENST00000392764.5///ENST00000392766.6///ENST00000455345.6	-	HGNC:HGNC:26245|Ensembl:ENSG00000169064	3q26.1	zinc finger B-box domain containing	A_23_P61031	ZBBX	ENSG00000169064	ENST00000392766///ENST00000455345///ENST00000494898///ENST00000492642///ENST00000392764///ENST00000464922///ENST00000465071///ENST00000392767///ENST00000307529	NM_024687///NM_001199201///NM_001199202	3:q26.1:167240287:167381346:-1	zinc finger B-box domain containing [Source:HGNC Symbol;Acc:HGNC:26245]
A_23_P23669	PALMD	PALMD	PALMD	VALIDATED	NM_017734.5	ENSG00000099260	ENST00000263174.9	NM_017734.5	ENST00000263174.9	C1orf11|PALML	MIM:610182|HGNC:HGNC:15846|Ensembl:ENSG00000099260	1p21.2	palmdelphin	A_23_P23669	PALMD	ENSG00000099260	ENST00000263174///ENST00000605497///ENST00000496843///ENST00000615664	NM_017734	1:p21.2:99646113:99694541:1	palmdelphin [Source:HGNC Symbol;Acc:HGNC:15846]
A_32_P69465	MORN2	MORN2	MORN2	VALIDATED	NM_001145450.1	ENSG00000188010	ENST00000340556.11	NM_001145450.1	ENST00000340556.11	BLOCK27|MOPT	HGNC:HGNC:30166|Ensembl:ENSG00000188010	2p22.1	MORN repeat containing 2	A_32_P69465	MORN2	ENSG00000188010	ENST00000410014///ENST00000644631///ENST00000409665///ENST00000409077///ENST00000409131///ENST00000340556	NM_001145450	2:p22.1:38875962:38929072:1	MORN repeat containing 2 [Source:HGNC Symbol;Acc:HGNC:30166]
A_24_P941487	ZNF761///ZNF765-ZNF761	ZNF761///ZNF765-ZNF761	ZNF761	VALIDATED	NM_001008401.4///NM_001289951.2///NM_001289952.1///NM_001350496.2	ENSG00000160336	ENST00000432094.6///ENST00000454407.5	NM_001008401.3///NM_001289951.1///NM_001289952.1///NM_001350496.1	ENST00000432094.6	-///ZNF468	-///HGNC:HGNC:23179|Ensembl:ENSG00000160336|Ensembl:ENSG00000286261	-///19q13.42	zinc finger protein 761///ZNF765-ZNF761 readthrough	A_24_P941487	ZNF761	ENSG00000160336	ENST00000432094///ENST00000334095///ENST00000454407	NM_001350496///NM_001008401///NM_001289951///NM_001289952	19:q13.42:53445001:53458261:1	zinc finger protein 761 [Source:HGNC Symbol;Acc:HGNC:23179]
A_24_P932405														A_24_P932405
A_23_P66881	RGS9	RGS9	RGS9	MODEL///REVIEWED	NM_001081955.3///NM_003835.4///XM_011525426.3	ENSG00000108370	ENST00000262406.10///ENST00000449996.7	NM_001081955.2///NM_003835.4	ENST00000262406.10///ENST00000449996.7	PERRS|RGS9L	MIM:604067|HGNC:HGNC:10004|Ensembl:ENSG00000108370	17q24.1	regulator of G protein signaling 9	A_23_P66881	RGS9	ENSG00000108370	ENST00000635833///ENST00000584234///ENST00000449996///ENST00000262406///ENST00000577595	NM_001081955///NM_003835	17:q24.1:65100812:65227703:1	regulator of G protein signaling 9 [Source:HGNC Symbol;Acc:HGNC:10004]
A_23_P144337	NOCT	NOCT	NOCT	REVIEWED	NM_012118.4	ENSG00000151014	ENST00000280614.4	NM_012118.4	ENST00000280614.4	CCR4L|CCRN4L|Ccr4c|NOC	MIM:608468|HGNC:HGNC:14254|Ensembl:ENSG00000151014	4q31.1	nocturnin	A_23_P144337	NOCT	ENSG00000151014	ENST00000280614///ENST00000515616	NM_012118	4:q31.1:139015781:139045939:1	nocturnin [Source:HGNC Symbol;Acc:HGNC:14254]
A_24_P41189	TERF1P5		TERF1P5											A_24_P41189	TERF1P5	ENSG00000226361	ENST00000477545		13:q11:18680494:18681700:1	telomeric repeat binding factor 1 pseudogene 5 [Source:HGNC Symbol;Acc:HGNC:39686]
A_24_P922397														A_24_P922397
A_23_P357794	MTBP	MTBP	MTBP	REVIEWED	NM_022045.5	ENSG00000172167	ENST00000305949.6	NM_022045.5	ENST00000305949.6	MDM2BP	MIM:605927|HGNC:HGNC:7417|Ensembl:ENSG00000172167	8q24.12	MDM2 binding protein	A_23_P357794	MTBP	ENSG00000172167	ENST00000305949	NM_022045	8:q24.12:120445400:120542133:1	MDM2 binding protein [Source:HGNC Symbol;Acc:HGNC:7417]
A_23_P351734	NPHP4	NPHP4	MIR4689///NPHP4	MODEL///REVIEWED	NM_001291593.2///NM_001291594.2///NM_015102.5///NR_111987.2///XM_006710563.3///XM_011541213.1///XM_011541214.1///XM_011541215.1///XM_011541216.2///XM_011541217.2///XM_011541218.2///XM_017000996.1///XM_017000997.1///XM_017000999.1///XM_017001000.2///XM_017001001.1///XM_017001003.1///XR_001737114.1///XR_001737115.1	ENSG00000131697	ENST00000378156.9///ENST00000478423.6///ENST00000489180.6	NM_001291593.1///NM_001291594.1///NM_015102.5///NR_111987.1	ENST00000378156.9///ENST00000489180.6	POC10|SLSN4	MIM:607215|HGNC:HGNC:19104|Ensembl:ENSG00000131697	1p36.31	nephrocystin 4	A_23_P351734	MIR4689///NPHP4	ENSG00000264101///ENSG00000131697	ENST00000582517///ENST00000460696///ENST00000378161///ENST00000478423///ENST00000489180///ENST00000378156///ENST00000378169	NM_001291594///NM_001291593///NM_015102	1:p36.31:5862672:5862741:-1///1:p36.31:5862811:5992473:-1	microRNA 4689 [Source:HGNC Symbol;Acc:HGNC:41895]///nephrocystin 4 [Source:HGNC Symbol;Acc:HGNC:19104]
A_23_P48530	INSM2	INSM2	INSM2	VALIDATED	NM_032594.4	ENSG00000168348	ENST00000307169.4	NM_032594.4	ENST00000307169.4	IA-6|IA6|mlt1	MIM:614027|HGNC:HGNC:17539|Ensembl:ENSG00000168348	14q13.2	INSM transcriptional repressor 2	A_23_P48530	INSM2	ENSG00000168348	ENST00000307169	NM_032594	14:q13.2:35534164:35537054:1	INSM transcriptional repressor 2 [Source:HGNC Symbol;Acc:HGNC:17539]
A_24_P187197	GOLGA2P7///LOC102724135///LOC440300	GOLGA2P7///LOC102724135///LOC440300		PROVISIONAL///VALIDATED	NR_027001.1///NR_033738.1///NR_158192.1	ENSG00000225151	ENST00000400817.7	NR_027001.1///NR_033738.1	ENST00000400817.7///ENST00000559989.1	-	-///HGNC:HGNC:49516|Ensembl:ENSG00000225151	15q25.2	chondroitin sulfate proteoglycan 4 pseudogene///GOLGA2 pseudogene 7///uncharacterized LOC102724135	A_24_P187197
A_23_P62731	MRPS14	MRPS14	MRPS14	REVIEWED	NM_022100.3///NR_037606.1	ENSG00000120333	ENST00000476371.1	NM_022100.3///NR_037606.1	ENST00000476371.1	COXPD38|DJ262D12.2|HSMRPS14|MRP-S14|S14mt	MIM:611978|HGNC:HGNC:14049|Ensembl:ENSG00000120333	1q25.1	mitochondrial ribosomal protein S14	A_23_P62731	MRPS14	ENSG00000120333	ENST00000476371///ENST00000367677	NM_022100	1:q25.1:175010789:175023425:-1	mitochondrial ribosomal protein S14 [Source:HGNC Symbol;Acc:HGNC:14049]
A_32_P31206														A_32_P31206
A_32_P84084	MTSS2	MTSS2	MTSS2	MODEL///VALIDATED	NM_138383.3///XM_005256236.5///XM_011523450.2///XM_011523453.3///XM_011523454.3///XM_011523458.2///XM_017023879.2///XM_017023880.2///XM_017023881.2	ENSG00000132613	ENST00000338779.11	NM_138383.3	ENST00000338779.11	ABBA|ABBA-1|ABBA1|MTSS1L	MIM:616951|HGNC:HGNC:25094|Ensembl:ENSG00000132613	16q22.1	MTSS I-BAR domain containing 2	A_32_P84084	MTSS2	ENSG00000132613	ENST00000338779///ENST00000616026	NM_138383	16:q22.1:70661204:70686053:-1	MTSS I-BAR domain containing 2 [Source:HGNC Symbol;Acc:HGNC:25094]
A_23_P50815	TTYH1	TTYH1	TTYH1	REVIEWED	NM_001005367.3///NM_001201461.2///NM_020659.4	ENSG00000167614	ENST00000301194.8///ENST00000376530.7///ENST00000376531.3	NM_001005367.2///NM_001201461.1///NM_020659.3	ENST00000301194.8;ENST00000616929.4;ENST00000611133.4;ENST00000619591.4///ENST00000376530.7;ENST00000620298.4;ENST00000611711.4;ENST00000619450.4///ENST00000376531.3;ENST00000619453.4;ENST00000614458.4;ENST00000611471.1	-	MIM:605784|HGNC:HGNC:13476|Ensembl:ENSG00000167614	19q13.42	tweety family member 1	A_23_P50815	TTYH1	ENSG00000275650///ENSG00000276537///ENSG00000276887///ENSG00000167614	ENST00000619591///ENST00000619450///ENST00000617153///ENST00000619108///ENST00000611471///ENST00000621163///ENST00000620298///ENST00000619453///ENST00000616929///ENST00000617134///ENST00000613088///ENST00000614418///ENST00000618901///ENST00000615687///ENST00000622771///ENST00000611711///ENST00000611133///ENST00000613709///ENST00000614458///ENST00000621937///ENST00000621633///ENST00000613620///ENS…	NM_001201461///NM_020659///NM_001005367	CHR_HSCHR19_4_CTG3_1::54423352:54444827:1///CHR_HSCHR19LRC_COX1_CTG3_1::54347370:54369057:1///CHR_HSCHR19LRC_PGF1_CTG3_1::54345546:54367221:1///19:q13.42:54415219:54436900:1	tweety family member 1 [Source:HGNC Symbol;Acc:HGNC:13476]
A_24_P237601	RPS6KA5	RPS6KA5	RPS6KA5	MODEL///VALIDATED	NM_001322227.2///NM_001322228.2///NM_001322229.2///NM_001322230.2///NM_001322231.2///NM_001322232.2///NM_001322233.2///NM_001322234.2///NM_001322235.2///NM_001322236.2///NM_001322237.2///NM_001322238.2///NM_004755.4///NM_182398.2///XM_017021786.2	ENSG00000100784	ENST00000418736.6///ENST00000536315.6///ENST00000614987.5	NM_001322227.1///NM_001322228.1///NM_001322229.1///NM_001322230.1///NM_001322231.1///NM_001322232.1///NM_001322233.1///NM_001322234.1///NM_001322235.1///NM_001322236.1///NM_001322237.1///NM_001322238.1///NM_004755.4///NM_182398.2	ENST00000418736.6///ENST00000536315.6///ENST00000614987.5	MSK1|MSPK1|RLPK	MIM:603607|HGNC:HGNC:10434|Ensembl:ENSG00000100784	14q32.11	ribosomal protein S6 kinase A5	A_24_P237601	RPS6KA5	ENSG00000100784	ENST00000614987	NM_004755///NM_001322232///NM_001322228///NM_001322236///NM_001322233///NM_001322229	14:q32.11:90847861:91060641:-1	ribosomal protein S6 kinase A5 [Source:HGNC Symbol;Acc:HGNC:10434]
A_23_P423480	TYSND1	TYSND1	TYSND1	REVIEWED	NM_001040273.3///NM_173555.4///NR_073580.2///NR_073581.2///NR_073582.2///NR_073591.2///NR_073592.2///NR_073593.2///NR_073594.2///NR_073595.1	ENSG00000156521	ENST00000287078.7///ENST00000335494.5///ENST00000479086.1///ENST00000494143.5	NM_001040273.2///NM_173555.4///NR_073581.1///NR_073594.1///NR_073595.1	ENST00000287078.7///ENST00000335494.5///ENST00000479086.1///ENST00000494143.5	NET41	MIM:611017|HGNC:HGNC:28531|Ensembl:ENSG00000156521	10q22.1	trypsin domain containing 1	A_23_P423480	TYSND1	ENSG00000156521	ENST00000494143///ENST00000287078///ENST00000335494///ENST00000479086	NM_173555///NM_001040273	10:q22.1:70137981:70146700:-1	trypsin domain containing 1 [Source:HGNC Symbol;Acc:HGNC:28531]
A_23_P392928	TSPAN33	TSPAN33	TSPAN33	MODEL///VALIDATED	NM_178562.5///XM_006715960.3	ENSG00000158457	ENST00000486685.3	NM_178562.5	ENST00000486685.3	PEN|PEN.|TSPAN-33	MIM:610120|HGNC:HGNC:28743|Ensembl:ENSG00000158457	7q32.1	tetraspanin 33	A_23_P392928	TSPAN33	ENSG00000158457	ENST00000486685///ENST00000614309	NM_178562	7:q32.1:129144707:129169699:1	tetraspanin 33 [Source:HGNC Symbol;Acc:HGNC:28743]
A_24_P724153	RPS3A	RPS3A		VALIDATED	NM_001006.5	ENSG00000145425	ENST00000274065.9	NM_001006.5	ENST00000274065.9	FTE1|MFTL|S3A	MIM:180478|HGNC:HGNC:10421|Ensembl:ENSG00000145425	4q31.3	ribosomal protein S3A	A_24_P724153
A_24_P333605														A_24_P333605
A_32_P155841														A_32_P155841
A_23_P127475	CCS	CCS	CCS	MODEL///REVIEWED	NM_005125.2///XR_247219.2	ENSG00000173992	ENST00000530961.5///ENST00000533244.6	NM_005125.2	ENST00000533244.6	-	MIM:603864|HGNC:HGNC:1613|Ensembl:ENSG00000173992	11q13.2	copper chaperone for superoxide dismutase	A_23_P127475	CCS	ENSG00000173992	ENST00000533244	NM_005125	11:q13.2:66593153:66606019:1	copper chaperone for superoxide dismutase [Source:HGNC Symbol;Acc:HGNC:1613]
A_23_P131428	VAX2	VAX2	VAX2	MODEL///REVIEWED	NM_012476.3///XM_006711982.4///XM_011532750.3///XM_011532751.3	ENSG00000116035	ENST00000234392.3	NM_012476.3	ENST00000234392.3	DRES93	MIM:604295|HGNC:HGNC:12661|Ensembl:ENSG00000116035	2p13.3	ventral anterior homeobox 2	A_23_P131428	VAX2	ENSG00000116035	ENST00000234392///ENST00000432367///ENST00000646783	NM_012476	2:p13.3:70900576:70965373:1	ventral anterior homeobox 2 [Source:HGNC Symbol;Acc:HGNC:12661]
A_24_P338187	HNRNPH3	HNRNPH3	HNRNPH3	REVIEWED	NM_001322434.1///NM_001322436.1///NM_001322437.1///NM_001322438.1///NM_001322439.1///NM_001322440.1///NM_001322441.1///NM_001322442.1///NM_001322443.1///NM_001322444.1///NM_001322445.1///NM_001322446.1///NM_001322447.1///NM_001322448.1///NM_001322449.1///NM_001322450.1///NM_001322451.1///NM_001322452.1///NM_001322453.1///NM_012207.2///NM_021644.3	ENSG00000096746	ENST00000265866.11///ENST00000354695.5	NM_001322434.1///NM_001322436.1///NM_001322437.1///NM_001322438.1///NM_001322439.1///NM_001322440.1///NM_001322441.1///NM_001322442.1///NM_001322443.1///NM_001322444.1///NM_001322445.1///NM_001322446.1///NM_001322447.1///NM_001322448.1///NM_001322449.1///NM_001322450.1///NM_001322451.1///NM_001322452.1///NM_001322453.1///NM_012207.2///NM_021644.3	ENST00000265866.11///ENST00000354695.5	2H9|HNRPH3	MIM:602324|HGNC:HGNC:5043|Ensembl:ENSG00000096746	10q21.3	heterogeneous nuclear ribonucleoprotein H3	A_24_P338187	HNRNPH3	ENSG00000096746	ENST00000469172		10:q21.3:68331174:68343191:1	heterogeneous nuclear ribonucleoprotein H3 [Source:HGNC Symbol;Acc:HGNC:5043]
A_24_P915326														A_24_P915326
A_23_P165372	GALNT13	GALNT13	GALNT13	MODEL///VALIDATED	NM_001301627.1///NM_052917.4///XM_011510537.3///XM_011510538.2///XM_017003258.1///XM_017003259.1///XM_017003260.2///XM_017003261.1///XM_017003262.1///XM_024452643.1///XR_001738598.2///XR_001738599.2	ENSG00000144278	ENST00000392825.8///ENST00000409237.5	NM_001301627.1///NM_052917.4	ENST00000392825.8///ENST00000409237.5	GalNAc-T13	MIM:608369|HGNC:HGNC:23242|Ensembl:ENSG00000144278	2q23.3-q24.1	polypeptide N-acetylgalactosaminyltransferase 13	A_23_P165372	GALNT13	ENSG00000144278	ENST00000392825	NM_052917	2:q23.3:153871922:154453979:1	polypeptide N-acetylgalactosaminyltransferase 13 [Source:HGNC Symbol;Acc:HGNC:23242]
A_24_P83615	NLRP1	NLRP1	NLRP1	REVIEWED	NM_001033053.3///NM_014922.5///NM_033004.4///NM_033006.4///NM_033007.4	ENSG00000091592	ENST00000262467.10///ENST00000354411.7///ENST00000571451.6///ENST00000572272.6///ENST00000577119.5	NM_001033053.2///NM_014922.4///NM_033004.4///NM_033006.3///NM_033007.3	ENST00000262467.10///ENST00000571451.6///ENST00000572272.6///ENST00000577119.5///ENST00000619223.4	AIADK|CARD7|CIDED|CLR17.1|DEFCAP|DEFCAP-L/S|MSPC|NAC|NALP1|PP1044|SLEV1|VAMAS1	MIM:606636|HGNC:HGNC:14374|Ensembl:ENSG00000091592	17p13.2	NLR family pyrin domain containing 1	A_24_P83615	NLRP1	ENSG00000091592	ENST00000544378///ENST00000262467///ENST00000571451///ENST00000269280///ENST00000572272///ENST00000354411///ENST00000577119///ENST00000619223///ENST00000617618///ENST00000613500///ENST00000345221	NM_001033053///NM_014922///NM_033004///NM_033007///NM_033006	17:p13.2:5499427:5619424:-1	NLR family pyrin domain containing 1 [Source:HGNC Symbol;Acc:HGNC:14374]
A_23_P23996	MAT1A	MAT1A	MAT1A	REVIEWED	NM_000429.3	ENSG00000151224	ENST00000372213.8	NM_000429.3	ENST00000372213.8	MAT|MATA1|SAMS|SAMS1	MIM:610550|HGNC:HGNC:6903|Ensembl:ENSG00000151224	10q22.3	methionine adenosyltransferase 1A	A_23_P23996	MAT1A	ENSG00000151224	ENST00000485270///ENST00000372213///ENST00000480845	NM_000429	10:q22.3:80271820:80289658:-1	methionine adenosyltransferase 1A [Source:HGNC Symbol;Acc:HGNC:6903]
A_23_P90895	PPP1R21	PPP1R21	PPP1R21	MODEL///VALIDATED	NM_001135629.3///NM_001193475.1///NM_152994.5///NR_024188.3///XM_017003301.1///XM_017003302.1///XR_001738608.1///XR_001738609.1	ENSG00000162869	ENST00000281394.8///ENST00000294952.13///ENST00000416913.5///ENST00000449090.6	NM_001135629.3///NM_001193475.1///NM_152994.4///NR_024188.2	ENST00000281394.8///ENST00000294952.13///ENST00000416913.5///ENST00000449090.6	CCDC128|KLRAQ1	MIM:618159|HGNC:HGNC:30595|Ensembl:ENSG00000162869	2p16.3	protein phosphatase 1 regulatory subunit 21	A_23_P90895	PPP1R21	ENSG00000162869	ENST00000431614///ENST00000416913///ENST00000281394///ENST00000294952///ENST00000460299///ENST00000449090	NM_152994///NM_001135629///NM_001193475	2:p16.3:48440598:48515391:1	protein phosphatase 1 regulatory subunit 21 [Source:HGNC Symbol;Acc:HGNC:30595]
A_23_P308603	SRC	SRC	SRC	MODEL///REVIEWED	NM_005417.4///NM_198291.2///XM_011529013.2///XM_017028024.1///XM_017028025.1///XM_017028026.1///XM_017028027.2	ENSG00000197122	ENST00000373558.2///ENST00000373578.6	NM_005417.4///NM_198291.2	ENST00000373578.6	ASV|SRC1|THC6|c-SRC|p60-Src	MIM:190090|HGNC:HGNC:11283|Ensembl:ENSG00000197122	20q11.23	SRC proto-oncogene, non-receptor tyrosine kinase	A_23_P308603	SRC	ENSG00000197122	ENST00000373578///ENST00000373567///ENST00000373558///ENST00000477066///ENST00000358208	NM_005417///NM_198291	20:q11.23:37344685:37406050:1	SRC proto-oncogene, non-receptor tyrosine kinase [Source:HGNC Symbol;Acc:HGNC:11283]
A_23_P309739	ESR1	ESR1	ESR1	MODEL///REVIEWED	NM_000125.3///NM_001122740.1///NM_001122741.1///NM_001122742.1///NM_001291230.1///NM_001291241.1///XM_006715374.3	ENSG00000091831	ENST00000206249.7///ENST00000338799.9///ENST00000440973.5///ENST00000443427.5	NM_000125.3///NM_001122740.1///NM_001122741.1///NM_001122742.1///NM_001291230.1///NM_001291241.1	ENST00000206249.7///ENST00000440973.5///ENST00000443427.5	ER|ESR|ESRA|ESTRR|Era|NR3A1	MIM:133430|HGNC:HGNC:3467|Ensembl:ENSG00000091831	6q25.1-q25.2	estrogen receptor 1	A_23_P309739	ESR1	ENSG00000091831	ENST00000206249///ENST00000440973///ENST00000443427	NM_001291230///NM_001122741///NM_001291241///NM_000125///NM_001122742///NM_001122740	6:q25.1:151656691:152129619:1	estrogen receptor 1 [Source:HGNC Symbol;Acc:HGNC:3467]
A_32_P145051														A_32_P145051	AC131392.2	ENSG00000251158	ENST00000505635		5:q13.2:69898867:69903198:-1	POM121 membrane glycoprotein-like (POM121L1) pseudogene
A_23_P77572	EIF3C///EIF3CL	EIF3C///EIF3CL	EIF3C///EIF3CL	MODEL///REVIEWED///VALIDATED	NM_001037808.2///NM_001099661.2///NM_001199142.1///NM_001267574.2///NM_001286478.1///NM_001317856.1///NM_001317857.1///NM_003752.4///XM_017023620.2///XM_017023621.1///XM_017023814.2	ENSG00000184110///ENSG00000205609	ENST00000331666.10///ENST00000380876.4///ENST00000395587.5///ENST00000398944.7///ENST00000564243.5///ENST00000566501.5///ENST00000566866.5	NM_001037808.2///NM_001099661.2///NM_001199142.1///NM_001267574.2///NM_001286478.1///NM_001317856.1///NM_001317857.1///NM_003752.4	ENST00000380876.4///ENST00000395587.5///ENST00000564243.5///ENST00000566501.5	-///EIF3CL|EIF3S8|eIF3-p110	HGNC:HGNC:26347|Ensembl:ENSG00000205609///MIM:603916|HGNC:HGNC:3279|Ensembl:ENSG00000184110	16p11.2///16p12.1	eukaryotic translation initiation factor 3 subunit C///eukaryotic translation initiation factor 3 subunit C like	A_23_P77572	EIF3C///EIF3CL	ENSG00000184110///ENSG00000205609	ENST00000566501///ENST00000380876	NM_001199142///NM_001317857///NM_001099661///NM_001317856	16:p11.2:28688558:28735730: 1///16:p12.1:28379579:28403879:-1	eukaryotic translation initiation factor 3 subunit C [Source:HGNC Symbol;Acc:HGNC:3279]///eukaryotic translation initiation factor 3 subunit C like [Source:HGNC Symbol;Acc:HGNC:26347]
A_23_P48550	CEP170B	CEP170B	CEP170B	MODEL///VALIDATED	NM_001112726.3///NM_015005.3///XM_005267550.4///XM_011536665.2///XM_011536666.2///XM_011536667.2///XM_017021227.1///XM_017021228.1	ENSG00000099814	ENST00000414716.8///ENST00000453495.2///ENST00000556508.5	NM_001112726.3///NM_015005.2	ENST00000414716.8///ENST00000556508.5	CEP170R|FAM68C|KIAA0284	HGNC:HGNC:20362|Ensembl:ENSG00000099814	14q32.33	centrosomal protein 170B	A_23_P48550	CEP170B	ENSG00000099814	ENST00000556508///ENST00000414716///ENST00000453495	NM_015005///NM_001112726	14:q32.33:104865268:104896770:1	centrosomal protein 170B [Source:HGNC Symbol;Acc:HGNC:20362]
A_23_P95879	RPL38	RPL38	RPL38	REVIEWED	NM_000999.4///NM_001035258.2	ENSG00000172809	ENST00000311111.11///ENST00000439590.6	NM_000999.4///NM_001035258.1	ENST00000311111.11///ENST00000439590.6	L38	MIM:604182|HGNC:HGNC:10349|Ensembl:ENSG00000172809	17q25.1	ribosomal protein L38	A_23_P95879	RPL38	ENSG00000172809	ENST00000439590	NM_001035258	17:q25.1:74203582:74210655:1	ribosomal protein L38 [Source:HGNC Symbol;Acc:HGNC:10349]
A_23_P114282	MCTS1	MCTS1	MCTS1	MODEL///VALIDATED	NM_001137554.2///NM_014060.3///XR_938549.2	ENSG00000232119	ENST00000371315.3///ENST00000371317.10	NM_001137554.1///NM_014060.3	ENST00000371315.3///ENST00000371317.10	MCT-1|MCT1	MIM:300587|HGNC:HGNC:23357|Ensembl:ENSG00000232119	Xq24	MCTS1 re-initiation and release factor	A_23_P114282	MCTS1	ENSG00000232119	ENST00000371317///ENST00000371315///ENST00000487133///ENST00000484481	NM_014060///NM_001137554	X:q24:120594010:120621159:1	MCTS1 re-initiation and release factor [Source:HGNC Symbol;Acc:HGNC:23357]
A_23_P141939	OR7G3	OR7G3	OR7G3	PROVISIONAL	NM_001001958.1	ENSG00000170920	ENST00000305444.2	NM_001001958.1	ENST00000305444.2	OST085	HGNC:HGNC:8467|Ensembl:ENSG00000170920	19p13.2	olfactory receptor family 7 subfamily G member 3	A_23_P141939	OR7G3	ENSG00000170920	ENST00000305444	NM_001001958	19:p13.2:9126012:9126950:-1	olfactory receptor family 7 subfamily G member 3 [Source:HGNC Symbol;Acc:HGNC:8467]
A_24_P222139														A_24_P222139
A_24_P126931														A_24_P126931
A_32_P77732	C16orf82	C16orf82	C16orf82	VALIDATED	NM_001145545.2					TNT	HGNC:HGNC:30755	16p12.1	chromosome 16 open reading frame 82	A_32_P77732	C16orf82	ENSG00000234186	ENST00000505035///ENST00000418886	NM_001145545	16:p12.1:27066707:27069165:1	chromosome 16 open reading frame 82 [Source:HGNC Symbol;Acc:HGNC:30755]
A_23_P252201	EAF2	EAF2	EAF2	MODEL///VALIDATED	NM_001320041.1///NM_018456.6///XM_005247618.3///XM_017006861.1///XM_017006862.1///XM_017006863.1	ENSG00000145088	ENST00000273668.7///ENST00000451944.2	NM_001320041.1///NM_018456.6	ENST00000273668.7	BM040|TRAITS|U19	MIM:607659|HGNC:HGNC:23115|Ensembl:ENSG00000145088	3q13.33	ELL associated factor 2	A_23_P252201	EAF2	ENSG00000145088	ENST00000490434///ENST00000273668///ENST00000451944	NM_001320041///NM_018456	3:q13.33:121835183:121886526:1	ELL associated factor 2 [Source:HGNC Symbol;Acc:HGNC:23115]
A_23_P120667	JAM2	JAM2	JAM2	MODEL///REVIEWED	NM_001270407.1///NM_001270408.2///NM_021219.4///NR_072999.2///XM_024452123.1///XM_024452124.1	ENSG00000154721	ENST00000312957.9///ENST00000400532.5///ENST00000480456.6	NM_001270407.1///NM_001270408.1///NM_021219.4///NR_072999.1	ENST00000312957.9///ENST00000400532.5///ENST00000480456.6	C21orf43|CD322|JAM-B|JAMB|PRO245|VE-JAM|VEJAM	MIM:606870|HGNC:HGNC:14686|Ensembl:ENSG00000154721	21q21.3	junctional adhesion molecule 2	A_23_P120667	JAM2	ENSG00000154721	ENST00000400532	NM_001270408	21:q21.3:25639258:25717562:1	junctional adhesion molecule 2 [Source:HGNC Symbol;Acc:HGNC:14686]
A_24_P865672	NPM1P42		NPM1P42											A_24_P865672	NPM1P42	ENSG00000259259	ENST00000560329		15:q24.1:72899399:72900260:-1	nucleophosmin 1 pseudogene 42 [Source:HGNC Symbol;Acc:HGNC:45221]
A_32_P71768	HMGB1	HMGB1		REVIEWED	NM_001313892.1///NM_001313893.1	ENSG00000189403	ENST00000339872.8///ENST00000405805.5	NM_001313892.1///NM_001313893.1	ENST00000339872.8///ENST00000405805.5	HMG-1|HMG1|HMG3|SBP-1	MIM:163905|HGNC:HGNC:4983|Ensembl:ENSG00000189403	13q12.3	high mobility group box 1	A_32_P71768
A_23_P206359	CDH1	CDH1	CDH1	REVIEWED	NM_001317184.2///NM_001317185.2///NM_001317186.2///NM_004360.5	ENSG00000039068	ENST00000261769.10///ENST00000422392.6	NM_001317184.1///NM_001317185.1///NM_001317186.1///NM_004360.5	ENST00000261769.10///ENST00000422392.6	Arc-1|BCDS1|CD324|CDHE|ECAD|LCAM|UVO	MIM:192090|HGNC:HGNC:1748|Ensembl:ENSG00000039068	16q22.1	cadherin 1	A_23_P206359	CDH1	ENSG00000039068	ENST00000261769///ENST00000566612///ENST00000621016///ENST00000611625	NM_004360	16:q22.1:68737292:68835541:1	cadherin 1 [Source:HGNC Symbol;Acc:HGNC:1748]
A_24_P935919	RAPGEF2		RAPGEF2											A_24_P935919	RAPGEF2	ENSG00000109756	ENST00000513816		4:q32.1:159103013:159360174:1	Rap guanine nucleotide exchange factor 2 [Source:HGNC Symbol;Acc:HGNC:16854]
A_23_P125717	NAP1L3	NAP1L3	NAP1L3	REVIEWED	NM_004538.6	ENSG00000186310	ENST00000373079.3	NM_004538.5	ENST00000373079.3	MB20|NPL3	MIM:300117|HGNC:HGNC:7639|Ensembl:ENSG00000186310	Xq21.32	nucleosome assembly protein 1 like 3	A_23_P125717	NAP1L3	ENSG00000186310	ENST00000373079///ENST00000475430	NM_004538	X:q21.32:93670930:93673568:-1	nucleosome assembly protein 1 like 3 [Source:HGNC Symbol;Acc:HGNC:7639]
A_24_P238420	SPTBN4	SPTBN4	SPTBN4	MODEL///REVIEWED	NM_020971.3///NM_025213.3///XM_011527173.2///XM_017027049.1///XM_017027050.1///XM_017027051.1	ENSG00000160460	ENST00000392023.1///ENST00000595535.5///ENST00000598249.6	NM_020971.3///NM_025213.2	ENST00000392023.1///ENST00000598249.6	CMND|NEDHND|QV|SPNB4|SPTBN3	MIM:606214|HGNC:HGNC:14896|Ensembl:ENSG00000160460	19q13.2	spectrin beta, non-erythrocytic 4	A_24_P238420	SPTBN4	ENSG00000160460	ENST00000595535///ENST00000352632///ENST00000598249///ENST00000597389///ENST00000392023///ENST00000392025///ENST00000338932	NM_020971///NM_025213	19:q13.2:40466241:40576464:1	spectrin beta, non-erythrocytic 4 [Source:HGNC Symbol;Acc:HGNC:14896]
A_23_P17606	HSPA13	HSPA13	HSPA13	REVIEWED	NM_006948.5	ENSG00000155304	ENST00000285667.4	NM_006948.5	ENST00000285667.4	STCH	MIM:601100|HGNC:HGNC:11375|Ensembl:ENSG00000155304	21q11.2	heat shock protein family A (Hsp70) member 13	A_23_P17606	HSPA13	ENSG00000155304	ENST00000285667	NM_006948	21:q11.2:14371115:14383484:-1	heat shock protein family A (Hsp70) member 13 [Source:HGNC Symbol;Acc:HGNC:11375]
A_24_P67308														A_24_P67308
A_32_P158892	SLITRK4	SLITRK4	SLITRK4	REVIEWED	NM_001184749.3///NM_001184750.2///NM_173078.5	ENSG00000179542	ENST00000338017.8///ENST00000356928.2///ENST00000596188.2	NM_001184749.3///NM_001184750.2///NM_173078.4	ENST00000338017.8///ENST00000356928.2///ENST00000596188.2	-	MIM:300562|HGNC:HGNC:23502|Ensembl:ENSG00000179542	Xq27.3	SLIT and NTRK like family member 4	A_32_P158892	SLITRK4	ENSG00000179542	ENST00000356928///ENST00000596188	NM_001184749///NM_001184750	X:q27.3:143622790:143636101:-1	SLIT and NTRK like family member 4 [Source:HGNC Symbol;Acc:HGNC:23502]
A_24_P915225	CYSLTR1		CYSLTR1											A_24_P915225	CYSLTR1	ENSG00000173198	ENST00000493254		X:q21.1:78271468:78327691:-1	cysteinyl leukotriene receptor 1 [Source:HGNC Symbol;Acc:HGNC:17451]
A_24_P185945	MAGEA4	MAGEA4	MAGEA4	MODEL///REVIEWED	NM_001011548.1///NM_001011549.1///NM_001011550.1///NM_002362.4///XM_005274677.2///XM_005274678.3///XM_005274679.4	ENSG00000147381	ENST00000276344.6///ENST00000360243.6///ENST00000393920.5	NM_001011548.1///NM_001011549.1///NM_001011550.1///NM_002362.4	ENST00000276344.6///ENST00000360243.6///ENST00000393920.5	CT1.4|MAGE-41|MAGE-X2|MAGE4|MAGE4A|MAGE4B	MIM:300175|HGNC:HGNC:6802|Ensembl:ENSG00000147381	Xq28	MAGE family member A4	A_24_P185945	MAGEA4	ENSG00000147381	ENST00000431963///ENST00000448295///ENST00000430273///ENST00000441865///ENST00000370340///ENST00000425182///ENST00000416020///ENST00000457310///ENST00000370335///ENST00000360243///ENST00000431971///ENST00000393921///ENST00000393920///ENST00000276344	NM_002362///NM_001011550///NM_001011549///NM_001011548	X:q28:151912509:151925170:1	MAGE family member A4 [Source:HGNC Symbol;Acc:HGNC:6802]
A_23_P206022	ITGA11	ITGA11	ITGA11	MODEL///REVIEWED	NM_001004439.2///XM_005254228.3///XM_011521363.2	ENSG00000137809	ENST00000315757.9	NM_001004439.2	ENST00000315757.9	HsT18964	MIM:604789|HGNC:HGNC:6136|Ensembl:ENSG00000137809	15q23	integrin subunit alpha 11	A_23_P206022	ITGA11	ENSG00000137809	ENST00000423218///ENST00000315757	NM_001004439	15:q23:68296532:68432163:-1	integrin subunit alpha 11 [Source:HGNC Symbol;Acc:HGNC:6136]
A_23_P149926	AKR1C4	AKR1C4	AKR1C4	REVIEWED	NM_001818.4	ENSG00000198610	ENST00000263126.3	NM_001818.4	ENST00000263126.3	3-alpha-HSD|C11|CDR|CHDR|DD-4|DD4|HAKRA	MIM:600451|HGNC:HGNC:387|Ensembl:ENSG00000198610	10p15.1	aldo-keto reductase family 1 member C4	A_23_P149926	AKR1C4	ENSG00000198610	ENST00000380448		10:p15.1:5195462:5218949:1	aldo-keto reductase family 1 member C4 [Source:HGNC Symbol;Acc:HGNC:387]
A_32_P47107														A_32_P47107	AC103706.1	ENSG00000261220	ENST00000561761		8:q24.22:133573183:133573861:1	novel transcript
A_24_P308096	JAK3	JAK3	JAK3	MODEL///REVIEWED	NM_000215.3///XM_005259896.3	ENSG00000105639	ENST00000458235.5	NM_000215.3	ENST00000458235.5	JAK-3|JAK3_HUMAN|JAKL|L-JAK|LJAK	MIM:600173|HGNC:HGNC:6193|Ensembl:ENSG00000105639	19p13.11	Janus kinase 3	A_24_P308096	JAK3	ENSG00000105639	ENST00000527670///ENST00000458235	NM_000215	19:p13.11:17824780:17848071:-1	Janus kinase 3 [Source:HGNC Symbol;Acc:HGNC:6193]
A_23_P40315	DZANK1	DZANK1	DZANK1	MODEL///REVIEWED	NM_001099407.1///NM_001351683.2///NM_001351684.2///NM_001367611.1///NM_001367612.1///NM_001367613.1///NM_001367614.1///NM_001367617.1///NM_001367618.1///NM_001367619.1///NM_018152.3///XM_006723584.2///XM_011529268.2///XM_011529271.3///XM_011529272.2///XM_011529277.2///XM_017027910.1///XM_017027911.1///XM_017027912.2///XM_017027913.2///XM_017027915.2///XM_017027916.2///XM_017027918.2///XM_01702791…	ENSG00000089091	ENST00000262547.9///ENST00000329494.9///ENST00000357236.8	NM_001099407.1///NM_001351683.1///NM_001351684.1///NM_001367611.1///NM_001367612.1///NM_001367613.1///NM_001367614.1///NM_001367617.1///NM_001367618.1///NM_001367619.1///NM_018152.3	ENST00000262547.9///ENST00000357236.8///ENST00000358866.10	ANKRD64|C20orf12|C20orf84	HGNC:HGNC:15858|Ensembl:ENSG00000089091	20p11.23	double zinc ribbon and ankyrin repeat domains 1	A_23_P40315	DZANK1	ENSG00000089091	ENST00000476058///ENST00000377630///ENST00000357236///ENST00000358866///ENST00000608192///ENST00000609267///ENST00000262547///ENST00000329494	NM_018152///NM_001367619///NM_001367618///NM_001351683///NM_001099407///NM_001351684///NM_001367617///NM_001367613///NM_001367612///NM_001367614///NM_001367611	20:p11.23:18383367:18467281:-1	double zinc ribbon and ankyrin repeat domains 1 [Source:HGNC Symbol;Acc:HGNC:15858]
A_23_P66766	RPAIN	RPAIN	RPAIN	MODEL///VALIDATED	NM_001033002.3///NM_001160243.1///NM_001160244.1///NM_001160246.1///NM_001160266.1///NR_027679.1///NR_027682.1///NR_027683.1///NR_027684.1///NR_027685.1///XR_001752663.2	ENSG00000129197	ENST00000327154.10///ENST00000381208.9///ENST00000381209.7///ENST00000405578.8///ENST00000536255.6///ENST00000539417.6///ENST00000571558.5///ENST00000573577.5///ENST00000575599.5	NM_001033002.3///NM_001160243.1///NM_001160244.1///NM_001160246.1///NM_001160266.1///NR_027679.1///NR_027682.1///NR_027683.1///NR_027684.1///NR_027685.1	ENST00000327154.10///ENST00000381208.9///ENST00000381209.7///ENST00000405578.8///ENST00000536255.6///ENST00000539417.6///ENST00000571558.5///ENST00000573577.5///ENST00000575112.5///ENST00000575599.5	HRIP|RIP	MIM:617299|HGNC:HGNC:28641|Ensembl:ENSG00000129197	17p13.2	RPA interacting protein	A_23_P66766	RPAIN	ENSG00000129197	ENST00000536255///ENST00000573577///ENST00000571558///ENST00000575599///ENST00000381209///ENST00000571043///ENST00000571613///ENST00000539417///ENST00000381208///ENST00000327154///ENST00000572174///ENST00000570883///ENST00000575112///ENST00000575711///ENST00000405578///ENST00000573126///ENST00000574003	NM_001160246///NM_001033002///NM_001160244///NM_001160266///NM_001160243	17:p13.2:5419641:5432876:1	RPA interacting protein [Source:HGNC Symbol;Acc:HGNC:28641]
A_24_P119246														A_24_P119246
A_23_P66891	CDC42EP4	CDC42EP4	CDC42EP4	MODEL///REVIEWED	NM_012121.5///XM_005257182.2	ENSG00000179604	ENST00000335793.4	NM_012121.5	ENST00000335793.4	BORG4|CEP4|KAIA1777	MIM:605468|HGNC:HGNC:17147|Ensembl:ENSG00000179604	17q25.1	CDC42 effector protein 4	A_23_P66891	CDC42EP4	ENSG00000179604	ENST00000335793///ENST00000439510	NM_012121	17:q25.1:73283624:73312005:-1	CDC42 effector protein 4 [Source:HGNC Symbol;Acc:HGNC:17147]
A_24_P751220														A_24_P751220	AC124067.4	ENSG00000254290	ENST00000519691///ENST00000522471		8:p11.23:37597480:37599858:-1	novel transcript
A_32_P15211	ZNF638		ZNF638											A_32_P15211	ZNF638	ENSG00000075292	ENST00000488126///ENST00000460310		2:p13.3:71276561:71435069:1	zinc finger protein 638 [Source:HGNC Symbol;Acc:HGNC:17894]
A_24_P188183	MPHOSPH8	MPHOSPH8	MPHOSPH8	MODEL///VALIDATED	NM_017520.4///XM_011535124.3///XR_001749584.2///XR_001749585.2///XR_001749586.2///XR_002957453.1	ENSG00000196199	ENST00000361479.10	NM_017520.4	ENST00000361479.10	HSMPP8|TWA3|mpp8	MIM:611626|HGNC:HGNC:29810|Ensembl:ENSG00000196199	13q12.11	M-phase phosphoprotein 8	A_24_P188183	MPHOSPH8	ENSG00000196199	ENST00000361479///ENST00000414242	NM_017520	13:q12.11:19633659:19673441:1	M-phase phosphoprotein 8 [Source:HGNC Symbol;Acc:HGNC:29810]
A_24_P362193	CD84	CD84	CD84	MODEL///VALIDATED	NM_001184879.2///NM_001184881.2///NM_001330742.2///NM_003874.4///XR_002957960.1///XR_921991.3	ENSG00000066294	ENST00000311224.8///ENST00000368048.7///ENST00000368051.3///ENST00000368054.7	NM_001184879.1///NM_001184881.1///NM_001330742.1///NM_003874.3	ENST00000311224.8///ENST00000368048.7///ENST00000368051.3///ENST00000368054.7	LY9B|SLAMF5|hCD84|mCD84	MIM:604513|HGNC:HGNC:1704|Ensembl:ENSG00000066294	1q23.3	CD84 molecule	A_24_P362193	CD84	ENSG00000066294	ENST00000368054///ENST00000368048///ENST00000311224///ENST00000368051///ENST00000360056///ENST00000368047	NM_003874///NM_001330742///NM_001184879///NM_001184881	1:q23.3:160541095:160579516:-1	CD84 molecule [Source:HGNC Symbol;Acc:HGNC:1704]
A_23_P258190	AKR1B1	AKR1B1	AKR1B1	MODEL///REVIEWED	NM_001346142.1///NM_001628.4///NR_144376.1///XM_005250234.3///XM_024446695.1	ENSG00000085662	ENST00000285930.9///ENST00000465351.5	NM_001346142.1///NM_001628.4///NR_144376.1	ENST00000285930.9///ENST00000465351.5	ADR|ALDR1|ALR2|AR	MIM:103880|HGNC:HGNC:381|Ensembl:ENSG00000085662	7q33	aldo-keto reductase family 1 member B	A_23_P258190	AKR1B1	ENSG00000085662	ENST00000285930	NM_001346142///NM_001628	7:q33:134442356:134459284:-1	aldo-keto reductase family 1 member B [Source:HGNC Symbol;Acc:HGNC:381]
A_23_P91293														A_23_P91293
A_23_P310317	TCOF1	TCOF1	TCOF1	MODEL///REVIEWED	NM_000356.4///NM_001135243.1///NM_001135244.2///NM_001135245.2///NM_001195141.2///NM_001371623.1///XM_005268502.4///XM_005268503.4///XM_005268504.4///XM_005268506.4///XM_005268507.4///XM_011537678.3///XM_017009792.2///XM_017009793.2///XM_017009794.2///XR_427778.3///XR_427780.3	ENSG00000070814	ENST00000323668.11///ENST00000377797.7///ENST00000427724.7///ENST00000439160.6///ENST00000445265.6///ENST00000513346.5	NM_000356.3///NM_001135243.1///NM_001135244.1///NM_001135245.1///NM_001195141.1	ENST00000323668.11///ENST00000377797.7///ENST00000427724.7///ENST00000439160.6///ENST00000445265.6	MFD1|TCS|TCS1|treacle	MIM:606847|HGNC:HGNC:11654|Ensembl:ENSG00000070814	5q32-q33.1	treacle ribosome biogenesis factor 1	A_23_P310317	TCOF1	ENSG00000070814	ENST00000650162///ENST00000445265///ENST00000323668///ENST00000643257///ENST00000439160///ENST00000427724///ENST00000504761///ENST00000513346///ENST00000377797	NM_001135245///NM_000356///NM_001135244///NM_001195141///NM_001135243	5:q32:150357629:150400308:1	treacle ribosome biogenesis factor 1 [Source:HGNC Symbol;Acc:HGNC:11654]
A_24_P316413	GNAO1	GNAO1		REVIEWED	NM_020988.3///NM_138736.3	ENSG00000087258	ENST00000262493.12///ENST00000262494.12	NM_020988.3///NM_138736.2	ENST00000262493.12///ENST00000262494.12	EIEE17|G-ALPHA-o|GNAO|HLA-DQB1|NEDIM	MIM:139311|HGNC:HGNC:4389|Ensembl:ENSG00000087258	16q13	G protein subunit alpha o1	A_24_P316413
A_23_P138760	CLCF1	CLCF1	CLCF1	REVIEWED	NM_001166212.2///NM_013246.3	ENSG00000175505	ENST00000312438.8///ENST00000533438.1	NM_001166212.1///NM_013246.3	ENST00000312438.8///ENST00000533438.1	BSF-3|BSF3|CISS2|CLC|NNT-1|NNT1|NR6	MIM:607672|HGNC:HGNC:17412|Ensembl:ENSG00000175505	11q13.2	cardiotrophin like cytokine factor 1	A_23_P138760	CLCF1	ENSG00000175505	ENST00000312438	NM_013246	11:q13.2:67364168:67374177:-1	cardiotrophin like cytokine factor 1 [Source:HGNC Symbol;Acc:HGNC:17412]
A_32_P52386	HOTTIP		HOTTIP											A_32_P52386	RF02041///RF02042///HOTTIP	ENSG00000278708///ENSG00000277469///ENSG00000243766	ENST00000616633///ENST00000619957///ENST00000605136///ENST00000472494		7:p15.2:27201844:27202219:1///7:p15.2:27202302:27202638:1///7:p15.2:27198575:27207259:1	HOXA distal transcript antisense RNA [Source:HGNC Symbol;Acc:HGNC:37461]
A_23_P218225	QPRT	QPRT	QPRT	MODEL///REVIEWED	NM_001318249.1///NM_001318250.1///NM_014298.5///NR_134536.2///XM_005255223.3///XM_017023101.1	ENSG00000103485	ENST00000395384.9///ENST00000562473.1	NM_001318250.1///NM_014298.5	ENST00000395384.9///ENST00000562473.1	HEL-S-90n|QPRTase	MIM:606248|HGNC:HGNC:9755|Ensembl:ENSG00000103485	16p11.2	quinolinate phosphoribosyltransferase	A_23_P218225	QPRT	ENSG00000103485	ENST00000449759///ENST00000219771///ENST00000395384///ENST00000562473///ENST00000564967	NM_001318249///NM_014298///NM_001318250	16:p11.2:29663279:29698699:1	quinolinate phosphoribosyltransferase [Source:HGNC Symbol;Acc:HGNC:9755]
A_24_P238412														A_24_P238412
A_32_P1173	CGAS	CGAS	CGAS	VALIDATED	NM_138441.3	ENSG00000164430	ENST00000370315.4	NM_138441.3	ENST00000370315.4	C6orf150|MB21D1|h-cGAS	MIM:613973|HGNC:HGNC:21367|Ensembl:ENSG00000164430	6q13	cyclic GMP-AMP synthase	A_32_P1173	CGAS	ENSG00000164430	ENST00000370318///ENST00000370315	NM_138441	6:q13:73413515:73452297:-1	cyclic GMP-AMP synthase [Source:HGNC Symbol;Acc:HGNC:21367]
A_23_P251021														A_23_P251021
A_24_P20292	B3GNT7	B3GNT7	B3GNT7	MODEL///VALIDATED	NM_145236.3///XM_005246953.1	ENSG00000156966	ENST00000287590.6	NM_145236.3	ENST00000287590.6	beta3GnT7	MIM:615313|HGNC:HGNC:18811|Ensembl:ENSG00000156966	2q37.1|2q37.1	UDP-GlcNAc:betaGal beta-1,3-N-acetylglucosaminyltransferase 7	A_24_P20292	B3GNT7	ENSG00000156966	ENST00000287590	NM_145236	2:q37.1:231395710:231401164:1	UDP-GlcNAc:betaGal beta-1,3-N-acetylglucosaminyltransferase 7 [Source:HGNC Symbol;Acc:HGNC:18811]
A_23_P71635														A_23_P71635
A_23_P158725	CSNK1D///SLC16A3	CSNK1D///SLC16A3	SLC16A3	MODEL///REVIEWED///VALIDATED	NM_001042422.2///NM_001042423.2///NM_001206950.1///NM_001206951.1///NM_001206952.1///NM_001363749.2///NM_004207.3///XM_024451023.1	ENSG00000141526///ENSG00000141551	ENST00000392339.5///ENST00000392341.5///ENST00000398519.9///ENST00000582743.5///ENST00000617373.4///ENST00000619321.1	NM_001042422.2///NM_001042423.2///NM_001206950.1///NM_001206951.1///NM_001206952.1///NM_001363749.1///NM_004207.3	ENST00000392339.5///ENST00000392341.5///ENST00000398519.9///ENST00000582743.5///ENST00000617373.4///ENST00000619321.1	ASPS|CKI-delta|CKId|CKIdelta|FASPS2|HCKID///MCT 3|MCT 4|MCT-3|MCT-4|MCT3|MCT4	MIM:600864|HGNC:HGNC:2452|Ensembl:ENSG00000141551///MIM:603877|HGNC:HGNC:10924|Ensembl:ENSG00000141526	17q25.3	casein kinase 1 delta///solute carrier family 16 member 3	A_23_P158725	SLC16A3	ENSG00000141526	ENST00000582743///ENST00000582715///ENST00000581287///ENST00000617373///ENST00000619321///ENST00000392339///ENST00000392341	NM_004207///NM_001206951///NM_001206952///NM_001042423///NM_001206950///NM_001042422	17:q25.3:82228397:82261129:1	solute carrier family 16 member 3 [Source:HGNC Symbol;Acc:HGNC:10924]
A_32_P146884	MIR100HG		MIR100HG											A_32_P146884	MIR100HG	ENSG00000255248	ENST00000648082///ENST00000529804///ENST00000648084///ENST00000655288///ENST00000658452///ENST00000670843///ENST00000670520///ENST00000659378///ENST00000666347///ENST00000665051///ENST00000663802		11:q24.1:122028325:122556721:-1	mir-100-let-7a-2-mir-125b-1 cluster host gene [Source:HGNC Symbol;Acc:HGNC:39522]
A_24_P127021	ST13P6		ST13P6											A_24_P127021	ST13P6	ENSG00000225259	ENST00000522430		8:q24.22:133408006:133409107:1	ST13, Hsp70 interacting protein pseudogene 6 [Source:HGNC Symbol;Acc:HGNC:18557]
A_23_P62642	CFAP45	CFAP45	CFAP45	VALIDATED	NM_012337.3	ENSG00000213085	ENST00000368099.9	NM_012337.3	ENST00000368099.9	CCDC19|NESG1	MIM:605152|HGNC:HGNC:17229|Ensembl:ENSG00000213085	1q23.2	cilia and flagella associated protein 45	A_23_P62642	CFAP45	ENSG00000213085	ENST00000476696///ENST00000368099///ENST00000475911///ENST00000426543	NM_012337	1:q23.2:159872364:159900165:-1	cilia and flagella associated protein 45 [Source:HGNC Symbol;Acc:HGNC:17229]
A_32_P157304	POLD3	POLD3		MODEL///REVIEWED	NM_001363597.2///NM_006591.3///NR_046409.2///NR_046410.2///XM_011544734.3	ENSG00000077514	ENST00000263681.6///ENST00000527458.5	NM_001363597.1///NM_006591.2///NR_046409.1///NR_046410.1	ENST00000263681.6///ENST00000527458.5	P66|P68|PPP1R128	MIM:611415|HGNC:HGNC:20932|Ensembl:ENSG00000077514	11q13.4	DNA polymerase delta 3, accessory subunit	A_32_P157304
A_23_P3792	SLC7A5	SLC7A5	SLC7A5	MODEL///VALIDATED	NM_003486.7///XM_006721286.3///XM_017023735.1///XM_017023736.1///XM_017023737.2	ENSG00000103257	ENST00000261622.5	NM_003486.7	ENST00000261622.5	4F2LC|CD98|D16S469E|E16|LAT1|MPE16	MIM:600182|HGNC:HGNC:11063|Ensembl:ENSG00000103257	16q24.2	solute carrier family 7 member 5	A_23_P3792	SLC7A5	ENSG00000103257	ENST00000565644		16:q24.2:87830023:87869507:-1	solute carrier family 7 member 5 [Source:HGNC Symbol;Acc:HGNC:11063]
A_24_P928765	EMSLR///IFT22	EMSLR///IFT22		VALIDATED	NM_001130820.3///NM_001130821.3///NM_001130822.3///NM_001287525.2///NM_022777.4///NR_110115.2	ENSG00000128581	ENST00000315322.9///ENST00000437644.2///ENST00000498704.6///ENST00000517481.5	NM_001130820.2///NM_001130821.2///NM_001130822.2///NM_001287525.1///NM_022777.3///NR_110115.2	ENST00000315322.9///ENST00000419422.2///ENST00000437644.2///ENST00000498704.6///ENST00000517481.5	EMS///RABL5	HGNC:HGNC:21895|Ensembl:ENSG00000128581///HGNC:HGNC:54408	7q22.1	E2F1 mRNA stabilizing lncRNA///intraflagellar transport 22	A_24_P928765	AC006329.1	ENSG00000232445	ENST00000663483///ENST00000419422		7:q22.1:101308270:101314800:1	novel transcript
A_24_P419399														A_24_P419399
A_24_P350832														A_24_P350832
A_32_P135336	LOC388242///LOC613038	LOC388242///LOC613038		PROVISIONAL///VALIDATED	NR_002556.1///NR_002557.1	ENSG00000258130///ENSG00000258150	ENST00000549950.5///ENST00000550538.5	NR_002556.1///NR_002557.1	ENST00000549950.5///ENST00000550538.5	-	Ensembl:ENSG00000258130///Ensembl:ENSG00000258150	16p11.2	SAGA complex associated factor 29 pseudogene	A_32_P135336	AC133555.3///AC106782.1	ENSG00000258150///ENSG00000258130	ENST00000549950///ENST00000650165///ENST00000551411///ENST00000549858///ENST00000550538///ENST00000568353///ENST00000649930///ENST00000549390///ENST00000566470		16:p11.2:29464967:29467833:-1///16:p11.2:30204316:30209071:-1	coiled-coil domain containing 101 (CCDC101) pseudogene
A_23_P149249	KRTCAP2	KRTCAP2	KRTCAP2	VALIDATED	NM_173852.3	ENSG00000163463	ENST00000295682.4	NM_173852.3	ENST00000295682.4	KCP2	HGNC:HGNC:28942|Ensembl:ENSG00000163463	1q22	keratinocyte associated protein 2	A_23_P149249	AL713999.1///KRTCAP2	ENSG00000273088///ENSG00000163463	ENST00000473363///ENST00000463527		1:q22:155169409:155187272:-1///1:q22:155169408:155173475:-1	novel protein///keratinocyte associated protein 2 [Source:HGNC Symbol;Acc:HGNC:28942]
A_24_P403561	LRP4	LRP4	LRP4	MODEL///REVIEWED	NM_002334.4///XM_011520103.2///XM_011520104.2	ENSG00000134569	ENST00000378623.6	NM_002334.4	ENST00000378623.6	CLSS|CMS17|LRP-4|LRP10|MEGF7|SOST2	MIM:604270|HGNC:HGNC:6696|Ensembl:ENSG00000134569	11p11.2	LDL receptor related protein 4	A_24_P403561	LRP4	ENSG00000134569	ENST00000378623///ENST00000529604	NM_002334	11:p11.2:46856717:46918642:-1	LDL receptor related protein 4 [Source:HGNC Symbol;Acc:HGNC:6696]
A_23_P354387	MYOF	MYOF	MYOF	MODEL///REVIEWED	NM_013451.4///NM_133337.3///XM_005269693.4///XM_005269694.5///XM_011539632.2///XM_017016068.2///XM_017016069.1	ENSG00000138119	ENST00000358334.9///ENST00000359263.9	NM_013451.4///NM_133337.2	ENST00000358334.9///ENST00000359263.9	FER1L3	MIM:604603|HGNC:HGNC:3656|Ensembl:ENSG00000138119	10q23.33	myoferlin	A_23_P354387	MYOF	ENSG00000138119	ENST00000463743///ENST00000358334///ENST00000359263	NM_133337///NM_013451	10:q23.33:93306429:93482334:-1	myoferlin [Source:HGNC Symbol;Acc:HGNC:3656]
A_24_P332754														A_24_P332754
A_23_P86610	ZNF365	ZNF365	ZNF365	REVIEWED	NM_014951.3	ENSG00000138311	ENST00000395254.8	NM_014951.3	ENST00000395254.8	Su48|UAN|ZNF365D	MIM:607818|HGNC:HGNC:18194|Ensembl:ENSG00000138311|Ensembl:ENSG00000285551	10q21.2	zinc finger protein 365	A_23_P86610	ZNF365	ENSG00000138311	ENST00000395254///ENST00000466727	NM_014951	10:q21.2:62374192:62670301:1	zinc finger protein 365 [Source:HGNC Symbol;Acc:HGNC:18194]
A_23_P148753	PLEKHA6	PLEKHA6	PLEKHA6	MODEL///VALIDATED	NM_014935.5///XM_005244966.4///XM_005244967.4///XM_005244968.4///XM_006711212.3///XM_006711213.3///XM_006711214.3///XM_006711215.3///XM_006711217.3///XM_006711219.3///XM_006711221.3///XM_006711222.3///XM_011509295.2///XM_011509296.2///XM_011509297.3///XM_011509298.3///XM_011509299.3///XM_011509301.3///XM_011509304.3///XM_017000687.1///XM_017000688.1///XM_017000689.1///XM_017000690.2///XM_01700069…	ENSG00000143850	ENST00000272203.8///ENST00000637508.1	NM_014935.5	ENST00000272203.8	PEPP-3|PEPP3	MIM:607771|HGNC:HGNC:17053|Ensembl:ENSG00000143850	1q32.1	pleckstrin homology domain containing A6	A_23_P148753	PLEKHA6	ENSG00000143850	ENST00000272203///ENST00000637508///ENST00000414478	NM_014935	1:q32.1:204218853:204377665:-1	pleckstrin homology domain containing A6 [Source:HGNC Symbol;Acc:HGNC:17053]
A_23_P2990	CEBPE	CEBPE	CEBPE	REVIEWED	NM_001805.3	ENSG00000092067	ENST00000206513.5	NM_001805.3	ENST00000206513.5	C/EBP-epsilon|CRP1	MIM:600749|HGNC:HGNC:1836|Ensembl:ENSG00000092067	14q11.2	CCAAT enhancer binding protein epsilon	A_23_P2990	CEBPE	ENSG00000092067	ENST00000206513	NM_001805	14:q11.2:23117304:23119616:-1	CCAAT enhancer binding protein epsilon [Source:HGNC Symbol;Acc:HGNC:1836]
A_23_P357207	MRAP2	MRAP2	MRAP2	MODEL///REVIEWED	NM_001346541.2///NM_001346542.2///NM_001346543.2///NM_001346544.1///NM_138409.4///XM_017010220.1	ENSG00000135324	ENST00000257776.5	NM_001346541.1///NM_001346542.1///NM_001346543.1///NM_001346544.1///NM_138409.4	ENST00000257776.5	C6orf117|bA51G5.2	MIM:615410|HGNC:HGNC:21232|Ensembl:ENSG00000135324	6q14.2	melanocortin 2 receptor accessory protein 2	A_23_P357207	MRAP2	ENSG00000135324	ENST00000257776	NM_001346542///NM_001346543///NM_001346541///NM_138409///NM_001346544	6:q14.2:84033772:84090881:1	melanocortin 2 receptor accessory protein 2 [Source:HGNC Symbol;Acc:HGNC:21232]
A_23_P48676	PYGL	PYGL	PYGL	REVIEWED	NM_001163940.2///NM_002863.5	ENSG00000100504	ENST00000216392.8///ENST00000544180.6	NM_001163940.1///NM_002863.5	ENST00000216392.8///ENST00000544180.6	GSD6	MIM:613741|HGNC:HGNC:9725|Ensembl:ENSG00000100504	14q22.1	glycogen phosphorylase L	A_23_P48676	PYGL	ENSG00000100504	ENST00000544180///ENST00000216392	NM_001163940///NM_002863	14:q22.1:50857891:50944483:-1	glycogen phosphorylase L [Source:HGNC Symbol;Acc:HGNC:9725]
A_23_P155786	SULT1E1	SULT1E1	SULT1E1	REVIEWED	NM_005420.3	ENSG00000109193	ENST00000226444.4	NM_005420.3	ENST00000226444.4	EST|EST-1|ST1E1|STE	MIM:600043|HGNC:HGNC:11377|Ensembl:ENSG00000109193	4q13.3	sulfotransferase family 1E member 1	A_23_P155786	SULT1E1///AC108941.2	ENSG00000109193///ENSG00000284695	ENST00000226444///ENST00000506796	NM_005420	4:q13.3:69841212:69860145:-1///4:q13.3:69810780:69847786:-1	sulfotransferase family 1E member 1 [Source:HGNC Symbol;Acc:HGNC:11377]///novel protein
A_32_P61757	PTPN11	PTPN11	PTPN11	MODEL///REVIEWED	NM_001330437.1///NM_002834.4///XM_011538613.2///XM_017019722.1	ENSG00000179295	ENST00000351677.6///ENST00000635625.1	NM_001330437.1///NM_002834.4	ENST00000351677.6///ENST00000635625.1	BPTP3|CFC|JMML|METCDS|NS1|PTP-1D|PTP2C|SH-PTP2|SH-PTP3|SHP2	MIM:176876|HGNC:HGNC:9644|Ensembl:ENSG00000179295	12q24.13	protein tyrosine phosphatase non-receptor type 11	A_32_P61757	PTPN11	ENSG00000179295	ENST00000351677	NM_002834	12:q24.13:112418351:112509913:1	protein tyrosine phosphatase non-receptor type 11 [Source:HGNC Symbol;Acc:HGNC:9644]
A_23_P127117														A_23_P127117
A_23_P336015														A_23_P336015
A_24_P716405														A_24_P716405
A_23_P202837	CCND1	CCND1	CCND1	REVIEWED	NM_053056.2	ENSG00000110092	ENST00000227507.2	NM_053056.2	ENST00000227507.2	BCL1|D11S287E|PRAD1|U21B31	MIM:168461|HGNC:HGNC:1582|Ensembl:ENSG00000110092	11q13.3	cyclin D1	A_23_P202837	CCND1	ENSG00000110092	ENST00000227507	NM_053056	11:q13.3:69641087:69654474:1	cyclin D1 [Source:HGNC Symbol;Acc:HGNC:1582]
A_32_P780623	PPP1R2P2	PPP1R2P2	PPP1R2P2	VALIDATED	NR_144547.1					-	HGNC:HGNC:9290	21q22.12	protein phosphatase 1 regulatory inhibitor subunit 2 pseudogene 2	A_32_P780623	PPP1R2P2	ENSG00000234008	ENST00000440405		21:q22.12:35887195:35887807:1	protein phosphatase 1 regulatory inhibitor subunit 2 pseudogene 2 [Source:HGNC Symbol;Acc:HGNC:9290]
A_24_P235012	MTCH1	MTCH1	MTCH1	MODEL///REVIEWED	NM_001271641.1///NM_014341.2///NR_130739.1///XM_005248978.2///XM_005248979.2///XM_011514450.1///XM_017010642.1///XM_017010643.2	ENSG00000137409	ENST00000373616.9///ENST00000373627.9///ENST00000460219.2	NM_001271641.1///NM_014341.2///NR_130739.1	ENST00000373616.9///ENST00000373627.9	CGI-64|PIG60|PSAP|SLC25A49	MIM:610449|HGNC:HGNC:17586|Ensembl:ENSG00000137409	6p21.2	mitochondrial carrier 1	A_24_P235012	MTCH1	ENSG00000137409	ENST00000373616	NM_014341	6:p21.2:36968141:36986298:-1	mitochondrial carrier 1 [Source:HGNC Symbol;Acc:HGNC:17586]
A_24_P102821	PTAFR	PTAFR	PTAFR	REVIEWED	NM_000952.5///NM_001164721.1///NM_001164722.3///NM_001164723.3	ENSG00000169403	ENST00000305392.3///ENST00000373857.8///ENST00000539896.1	NM_000952.5///NM_001164721.1///NM_001164722.2///NM_001164723.2	ENST00000373857.8///ENST00000539896.1	PAFR	MIM:173393|HGNC:HGNC:9582|Ensembl:ENSG00000169403	1p35.3	platelet activating factor receptor	A_24_P102821	PTAFR	ENSG00000169403	ENST00000373857///ENST00000305392///ENST00000539896	NM_001164723///NM_000952///NM_001164722///NM_001164721	1:p35.3:28147166:28193936:-1	platelet activating factor receptor [Source:HGNC Symbol;Acc:HGNC:9582]
A_24_P17909	MRPL2	MRPL2	MRPL2	MODEL///REVIEWED	NM_001300848.2///NM_015950.5///XM_005249161.5	ENSG00000112651	ENST00000230413.9///ENST00000388752.8	NM_001300848.1///NM_015950.5	ENST00000230413.9///ENST00000388752.8	CGI-22|MRP-L14|RPML14	MIM:611822|HGNC:HGNC:14056|Ensembl:ENSG00000112651	6p21.1	mitochondrial ribosomal protein L2	A_24_P17909	MRPL2	ENSG00000112651	ENST00000388752///ENST00000230413///ENST00000489623///ENST00000470667///ENST00000491898///ENST00000480286///ENST00000487429///ENST00000468957	NM_015950///NM_001300848	6:p21.1:43054029:43059438:-1	mitochondrial ribosomal protein L2 [Source:HGNC Symbol;Acc:HGNC:14056]
A_32_P26464	UMODL1-AS1	UMODL1-AS1	UMODL1-AS1	VALIDATED	NR_027243.1	ENSG00000184385	ENST00000329015.2	NR_027243.1	ENST00000329015.2	C21orf128	HGNC:HGNC:23821|Ensembl:ENSG00000184385	21q22.3	UMODL1 antisense RNA 1	A_32_P26464	UMODL1-AS1	ENSG00000184385	ENST00000329015		21:q22.3:42102134:42108534:-1	UMODL1 antisense RNA 1 [Source:HGNC Symbol;Acc:HGNC:23821]
A_23_P257753	RMND5A	RMND5A	RMND5A	VALIDATED	NM_022780.4	ENSG00000153561	ENST00000283632.5	NM_022780.4	ENST00000283632.5	CTLH|GID2|GID2A|RMD5|p44CTLH	HGNC:HGNC:25850|Ensembl:ENSG00000153561	2p11.2	required for meiotic nuclear division 5 homolog A	A_23_P257753	RMND5A	ENSG00000153561	ENST00000283632///ENST00000472843///ENST00000471113	NM_022780	2:p11.2:86720291:86778041:1	required for meiotic nuclear division 5 homolog A [Source:HGNC Symbol;Acc:HGNC:25850]
A_23_P503200	C6orf120///PHF10	C6orf120///PHF10	PHF10	REVIEWED	NM_001029863.2///NM_001317342.2///NM_018288.4///NM_133325.2	ENSG00000130024///ENSG00000185127	ENST00000332290.3///ENST00000339209.9///ENST00000366780.8	NM_001029863.2///NM_018288.4///NM_133325.2	ENST00000332290.3///ENST00000339209.9///ENST00000366780.8	-///BAF45A|XAP135	MIM:613069|HGNC:HGNC:18250|Ensembl:ENSG00000130024///MIM:616987|HGNC:HGNC:21247|Ensembl:ENSG00000185127	6q27	chromosome 6 open reading frame 120///PHD finger protein 10	A_23_P503200	PHF10	ENSG00000130024	ENST00000366780///ENST00000339209///ENST00000612128///ENST00000621772	NM_133325///NM_018288	6:q27:169703902:169725566:-1	PHD finger protein 10 [Source:HGNC Symbol;Acc:HGNC:18250]
A_24_P92267														A_24_P92267	AL445528.1	ENSG00000235226	ENST00000426330		1:q23.2:159759170:159759589:1	ribosomal protein L27 (RPL27) pseudogene
A_23_P8400	CDK5	CDK5	CDK5	REVIEWED	NM_001164410.3///NM_004935.4	ENSG00000164885	ENST00000297518.4///ENST00000485972.6	NM_001164410.2///NM_004935.4	ENST00000297518.4///ENST00000485972.6	LIS7|PSSALRE	MIM:123831|HGNC:HGNC:1774|Ensembl:ENSG00000164885	7q36.1	cyclin dependent kinase 5	A_23_P8400	CDK5	ENSG00000164885	ENST00000485972	NM_004935	7:q36.1:151053815:151057897:-1	cyclin dependent kinase 5 [Source:HGNC Symbol;Acc:HGNC:1774]
A_23_P325700	C10orf126	C10orf126	LINC01517	VALIDATED	NM_001278522.1					bA492M23.1	HGNC:HGNC:28693	10p12.1	chromosome 10 open reading frame 126	A_23_P325700	LINC01517	ENSG00000232624	ENST00000647111///ENST00000375520///ENST00000645413///ENST00000614533	NM_001278522	10:p12.1:28743506:28941910:1	long intergenic non-protein coding RNA 1517 [Source:HGNC Symbol;Acc:HGNC:51212]
A_24_P341126														A_24_P341126
A_24_P895892	LOC646938	LOC646938		VALIDATED	NR_036495.1	ENSG00000238166	ENST00000434914.1	NR_036495.1	ENST00000434914.1	-	Ensembl:ENSG00000238166	15q25.1	TBC1 domain family member 2B pseudogene	A_24_P895892	AC022748.1	ENSG00000238166	ENST00000434914		15:q25.1:78752107:78753373:1	TBC1 domain family, member 2B (TBC1D2B) pseudogene
A_24_P4795	SRSF10	SRSF10	SRSF10	MODEL///REVIEWED	NM_001191005.3///NM_054016.4///XM_017000100.2///XM_017000101.2///XM_017000102.2	ENSG00000188529	ENST00000343255.9///ENST00000492112.2	NM_001191005.2///NM_054016.3	ENST00000343255.9///ENST00000492112.2	FUSIP1|FUSIP2|NSSR|PPP1R149|SFRS13|SFRS13A|SRp38|SRrp40|TASR|TASR1|TASR2	MIM:605221|HGNC:HGNC:16713|Ensembl:ENSG00000188529	1p36.11	serine and arginine rich splicing factor 10	A_24_P4795	SRSF10	ENSG00000188529	ENST00000343255///ENST00000492112///ENST00000485841///ENST00000338597///ENST00000495785///ENST00000473754	NM_001191005///NM_054016	1:p36.11:23964804:23980927:-1	serine and arginine rich splicing factor 10 [Source:HGNC Symbol;Acc:HGNC:16713]
A_23_P96483	ZBTB33	ZBTB33	ZBTB33	REVIEWED	NM_001184742.2///NM_006777.4	ENSG00000177485	ENST00000326624.2///ENST00000557385.2	NM_001184742.2///NM_006777.3	ENST00000326624.2///ENST00000557385.2	ZNF-kaiso|ZNF348	MIM:300329|HGNC:HGNC:16682|Ensembl:ENSG00000177485	Xq24	zinc finger and BTB domain containing 33	A_23_P96483	ZBTB33	ENSG00000177485	ENST00000326624///ENST00000557385	NM_006777///NM_001184742	X:q24:120250752:120258398:1	zinc finger and BTB domain containing 33 [Source:HGNC Symbol;Acc:HGNC:16682]
A_23_P132560	NXPE3	NXPE3	NXPE3	REVIEWED	NM_001134456.2///NM_001348990.2///NM_001348991.2///NM_001348992.2///NM_001348993.2///NM_001348994.2///NM_001348995.2///NM_001348996.2///NM_001348997.2///NM_001348998.2///NM_145037.4///NR_145993.2	ENSG00000144815	ENST00000273347.10///ENST00000491511.6	NM_001134456.1///NM_001348990.1///NM_001348991.1///NM_001348992.1///NM_001348993.1///NM_001348994.1///NM_001348995.1///NM_001348996.1///NM_001348997.1///NM_001348998.1///NM_145037.4///NR_145993.1	ENST00000273347.10///ENST00000491511.6	FAM55C|MST115|MSTP115	HGNC:HGNC:28238|Ensembl:ENSG00000144815	3q12.3	neurexophilin and PC-esterase domain family member 3	A_23_P132560	NXPE3	ENSG00000144815	ENST00000273347///ENST00000491511///ENST00000477909///ENST00000616286	NM_001348992///NM_001348994///NM_001348993///NM_001348995///NM_001348997///NM_145037///NM_001348990///NM_001348991///NM_001348996///NM_001134456///NM_001348998	3:q12.3:101779202:101828231:1	neurexophilin and PC-esterase domain family member 3 [Source:HGNC Symbol;Acc:HGNC:28238]
A_23_P216766														A_23_P216766
A_24_P348660	ATRX	ATRX	ATRX	MODEL///REVIEWED	NM_000489.5///NM_138270.4///XM_005262153.5///XM_005262154.5///XM_005262155.4///XM_005262156.4///XM_005262157.5///XM_006724666.4///XM_006724667.3///XM_017029601.2///XM_017029602.1///XM_017029603.1///XM_017029604.2///XM_017029605.1///XM_017029606.2///XM_017029607.2///XM_017029608.2///XM_017029609.1///XM_017029610.1///XM_017029611.1///XR_001755700.2	ENSG00000085224	ENST00000373344.10///ENST00000395603.7///ENST00000480283.5	NM_000489.5///NM_138270.3	ENST00000373344.10///ENST00000395603.7	JMS|MRX52|RAD54|RAD54L|XH2|XNP|ZNF-HX	MIM:300032|HGNC:HGNC:886|Ensembl:ENSG00000085224	Xq21.1	ATRX chromatin remodeler	A_24_P348660	ATRX	ENSG00000085224	ENST00000373344///ENST00000395603///ENST00000480283///ENST00000623706	NM_000489///NM_138270	X:q21.1:77504878:77786233:-1	ATRX chromatin remodeler [Source:HGNC Symbol;Acc:HGNC:886]
A_24_P636301	LINC00473	LINC00473	PDE10A	VALIDATED	NR_026860.1	ENSG00000112541	ENST00000455853.1	NR_026860.1	ENST00000455853.1	C6orf176|LNC473|bA142J11.1	HGNC:HGNC:21160|Ensembl:ENSG00000112541	6q27	long intergenic non-protein coding RNA 473	A_24_P636301	PDE10A	ENSG00000112541	ENST00000455853///ENST00000581850		6:q27:165327287:165988078:-1	phosphodiesterase 10A [Source:HGNC Symbol;Acc:HGNC:8772]
A_23_P13604	PEBP1	PEBP1	PEBP1	REVIEWED	NM_002567.4	ENSG00000089220	ENST00000261313.3	NM_002567.4	ENST00000261313.3	HCNP|HCNPpp|HEL-210|HEL-S-34|HEL-S-96|PBP|PEBP|PEBP-1|RKIP	MIM:604591|HGNC:HGNC:8630|Ensembl:ENSG00000089220	12q24.23	phosphatidylethanolamine binding protein 1	A_23_P13604	PEBP1	ENSG00000089220	ENST00000261313///ENST00000542939	NM_002567	12:q24.23:118136124:118145584:1	phosphatidylethanolamine binding protein 1 [Source:HGNC Symbol;Acc:HGNC:8630]
A_23_P218965	LARS1	LARS1	LARS	MODEL///REVIEWED	NM_001317964.1///NM_001317965.1///NM_016460.3///NM_020117.11///XM_011537656.3	ENSG00000133706	ENST00000394434.7///ENST00000510191.5	NM_001317964.1///NM_001317965.1///NM_016460.3///NM_020117.11	ENST00000394434.7///ENST00000510191.5	HSPC192|ILFS1|LARS|LEURS|LEUS|LFIS|LRS|PIG44|RNTLS|hr025Cl	MIM:151350|HGNC:HGNC:6512|Ensembl:ENSG00000133706	5q32	leucyl-tRNA synthetase 1	A_23_P218965	LARS	ENSG00000133706	ENST00000394434	NM_016460///NM_001317964///NM_020117	5:q32:146113034:146182650:-1	leucyl-tRNA synthetase [Source:HGNC Symbol;Acc:HGNC:6512]
A_23_P69497	CLEC3B	CLEC3B	EXOSC7///CLEC3B	MODEL///VALIDATED	NM_001308394.2///NM_003278.3///XM_017007116.1///XM_017007117.2	ENSG00000163815	ENST00000296130.5///ENST00000428034.1	NM_001308394.1///NM_003278.3	ENST00000296130.5///ENST00000428034.1	TN|TNA	MIM:187520|HGNC:HGNC:11891|Ensembl:ENSG00000163815	3p21.31	C-type lectin domain family 3 member B	A_23_P69497	EXOSC7///CLEC3B	ENSG00000075914///ENSG00000163815	ENST00000481405///ENST00000490386///ENST00000296130///ENST00000428034	NM_003278///NM_001308394	3:p21.31:44975241:45036066:1///3:p21.31:45001548:45036071:1	exosome component 7 [Source:HGNC Symbol;Acc:HGNC:28112]///C-type lectin domain family 3 member B [Source:HGNC Symbol;Acc:HGNC:11891]
A_24_P918458														A_24_P918458
A_24_P358138	ZNF776	ZNF776	ZNF776	VALIDATED	NM_173632.4///NR_145326.2///NR_145327.2	ENSG00000152443	ENST00000317178.10	NM_173632.4///NR_145326.1///NR_145327.1	ENST00000317178.10	-	HGNC:HGNC:26765|Ensembl:ENSG00000152443	19q13.43	zinc finger protein 776	A_24_P358138	ZNF776///AC003006.1	ENSG00000152443///ENSG00000269026	ENST00000317178///ENST00000431353///ENST00000594684	NM_001348007///NM_173632	19:q13.43:57746815:57758148:1///19:q13.43:57682045:57753575:1	zinc finger protein 776 [Source:HGNC Symbol;Acc:HGNC:26765]///novel protein
A_24_P714707														A_24_P714707
A_23_P349267	KCNE5	KCNE5	ACSL4///KCNE5	REVIEWED	NM_012282.4	ENSG00000176076	ENST00000372101.3	NM_012282.3	ENST00000372101.3	KCNE1L	MIM:300328|HGNC:HGNC:6241|Ensembl:ENSG00000176076	Xq23	potassium voltage-gated channel subfamily E regulatory subunit 5	A_23_P349267	ACSL4///KCNE5	ENSG00000068366///ENSG00000176076	ENST00000439581///ENST00000372101	NM_012282	X:q23:109624244:109733403:-1///X:q23:109623700:109625172:-1	acyl-CoA synthetase long chain family member 4 [Source:HGNC Symbol;Acc:HGNC:3571]///potassium voltage-gated channel subfamily E regulatory subunit 5 [Source:HGNC Symbol;Acc:HGNC:6241]
A_23_P27556														A_23_P27556
A_23_P78685	FARSA	FARSA	FARSA	VALIDATED	NM_004461.3	ENSG00000179115	ENST00000314606.9	NM_004461.3	ENST00000314606.9	CML33|FARSL|FARSLA|FRSA|PheHA	MIM:602918|HGNC:HGNC:3592|Ensembl:ENSG00000179115	19p13.13	phenylalanyl-tRNA synthetase subunit alpha	A_23_P78685	FARSA	ENSG00000179115	ENST00000588025		19:p13.13:12922479:12934037:-1	phenylalanyl-tRNA synthetase subunit alpha [Source:HGNC Symbol;Acc:HGNC:3592]
A_24_P121956	TMEM86B	TMEM86B	TMEM86B	VALIDATED	NM_001372013.1///NM_173804.5	ENSG00000180089	ENST00000327042.4	NM_173804.4	ENST00000327042.4	-	MIM:617806|HGNC:HGNC:28448|Ensembl:ENSG00000180089	19q13.42	transmembrane protein 86B	A_24_P121956	TMEM86B///AC010327.6	ENSG00000180089///ENSG00000276570	ENST00000589190///ENST00000327042///ENST00000585416///ENST00000586923	NM_173804	19:q13.42:55226639:55229264:-1///19:q13.42:55227219:55230279:-1	transmembrane protein 86B [Source:HGNC Symbol;Acc:HGNC:28448]///novel transcript
A_24_P790909														A_24_P790909
A_23_P205007	IPO5	IPO5	IPO5	MODEL///REVIEWED	NM_002271.6///XM_005254052.3///XM_005254053.3///XM_011521087.2///XM_011521088.2///XM_011521089.2///XM_011521090.2///XM_017020562.1///XM_024449346.1	ENSG00000065150	ENST00000261574.10///ENST00000651721.1	NM_002271.5	ENST00000651721.1	IMB3|KPNB3|Pse1|RANBP5|imp5	MIM:602008|HGNC:HGNC:6402|Ensembl:ENSG00000065150	13q32.2	importin 5	A_23_P205007	IPO5	ENSG00000065150	ENST00000651721///ENST00000261574	NM_002271	13:q32.2:97953658:98024297:1	importin 5 [Source:HGNC Symbol;Acc:HGNC:6402]
A_24_P775063														A_24_P775063
A_23_P9293	TJP2	TJP2	TJP2	MODEL///REVIEWED	NM_001170414.2///NM_001170415.1///NM_001170416.2///NM_001369870.1///NM_001369871.1///NM_001369872.1///NM_001369873.1///NM_001369874.1///NM_001369875.1///NM_004817.4///NM_201629.3///XM_011519204.1///XM_011519206.2///XM_011519207.2///XM_011519208.2///XM_011519209.2	ENSG00000119139	ENST00000348208.9///ENST00000377245.9///ENST00000453658.6///ENST00000535702.6///ENST00000539225.2///ENST00000636438.1///ENST00000649134.1///ENST00000649943.1///ENST00000650084.1	NM_001170414.2///NM_001170415.1///NM_001170416.1///NM_004817.4///NM_201629.3	ENST00000348208.9///ENST00000377245.9///ENST00000453658.6///ENST00000535702.6///ENST00000539225.2	C9DUPq21.11|DFNA51|DUP9q21.11|PFIC4|X104|ZO2	MIM:607709|HGNC:HGNC:11828|Ensembl:ENSG00000119139	9q21.11	tight junction protein 2	A_23_P9293	TJP2///AL358113.1	ENSG00000119139///ENSG00000285130	ENST00000636438///ENST00000348208///ENST00000377245///ENST00000649943///ENST00000649114///ENST00000649783///ENST00000650522///ENST00000535702///ENST00000649134///ENST00000539225///ENST00000650084///ENST00000650460///ENST00000648042///ENST00000649927///ENST00000498204///ENST00000650353///ENST00000453658///ENST00000645088///ENST00000642889	NM_201629///NM_004817///NM_001170415///NM_001170416///NM_001170414	9:q21.11:69121264:69274615:1///9:q21.11:69035747:69255187:1	tight junction protein 2 [Source:HGNC Symbol;Acc:HGNC:11828]///novel protein
A_24_P390974	XAB2		XAB2											A_24_P390974	XAB2	ENSG00000076924	ENST00000595288		19:p13.2:7619525:7629545:-1	XPA binding protein 2 [Source:HGNC Symbol;Acc:HGNC:14089]
A_32_P161913	TMEM240	TMEM240	TMEM240	REVIEWED	NM_001114748.2	ENSG00000205090	ENST00000378733.9	NM_001114748.2	ENST00000378733.9	C1orf70|SCA21	MIM:616101|HGNC:HGNC:25186|Ensembl:ENSG00000205090	1p36.33	transmembrane protein 240	A_32_P161913	TMEM240	ENSG00000205090	ENST00000378733	NM_001114748	1:p36.33:1534778:1540624:-1	transmembrane protein 240 [Source:HGNC Symbol;Acc:HGNC:25186]
A_24_P247039														A_24_P247039
A_24_P889237	ANKRD66	ANKRD66	ANKRD66	MODEL	XM_017010148.1					-	HGNC:HGNC:44669|Ensembl:ENSG00000230062	6p12.3	ankyrin repeat domain 66	A_24_P889237	ANKRD66	ENSG00000230062	ENST00000445060		6:p12.3:46746917:46759506:1	ankyrin repeat domain 66 [Source:HGNC Symbol;Acc:HGNC:44669]
A_24_P416595	ZNF575	ZNF575	ZNF575	MODEL///VALIDATED	NM_174945.2///XM_005258783.3///XM_011526793.3	ENSG00000176472	ENST00000314228.9///ENST00000601282.1	NM_174945.2	ENST00000314228.9	-	HGNC:HGNC:27606|Ensembl:ENSG00000176472	19q13.31	zinc finger protein 575	A_24_P416595	ZNF575	ENSG00000176472	ENST00000458714///ENST00000598080///ENST00000314228///ENST00000601282///ENST00000600154	NM_174945	19:q13.31:43525497:43536130:1	zinc finger protein 575 [Source:HGNC Symbol;Acc:HGNC:27606]
A_23_P114656	HDAC1	HDAC1	HDAC1	MODEL///REVIEWED	NM_004964.3///XM_011541309.2	ENSG00000116478	ENST00000373548.8	NM_004964.3	ENST00000373548.8	GON-10|HD1|KDAC1|RPD3|RPD3L1	MIM:601241|HGNC:HGNC:4852|Ensembl:ENSG00000116478	1p35.2-p35.1	histone deacetylase 1	A_23_P114656	HDAC1	ENSG00000116478	ENST00000373548///ENST00000476391///ENST00000471488	NM_004964	1:p35.2:32292083:32333635:1	histone deacetylase 1 [Source:HGNC Symbol;Acc:HGNC:4852]
A_24_P395317	DIS3	DIS3	DIS3	VALIDATED	NM_001128226.3///NM_001322348.2///NM_001322349.2///NM_014953.5	ENSG00000083520	ENST00000377767.9///ENST00000377780.8///ENST00000545453.5	NM_001128226.2///NM_001322348.1///NM_001322349.1///NM_014953.5	ENST00000377767.9///ENST00000377780.8///ENST00000545453.5	2810028N01Rik|EXOSC11|KIAA1008|RRP44|dis3p	MIM:607533|HGNC:HGNC:20604|Ensembl:ENSG00000083520	13q21.33	DIS3 homolog, exosome endoribonuclease and 3'-5' exoribonuclease	A_24_P395317	DIS3	ENSG00000083520	ENST00000377767///ENST00000377780	NM_014953///NM_001128226	13:q21.33:72752169:72782096:-1	DIS3 homolog, exosome endoribonuclease and 3'-5' exoribonuclease [Source:HGNC Symbol;Acc:HGNC:20604]
A_23_P407654	NYAP1	NYAP1	NYAP1	VALIDATED	NM_173564.4	ENSG00000166924	ENST00000300179.7	NM_173564.4	ENST00000300179.7	C7orf51	MIM:615477|HGNC:HGNC:22009|Ensembl:ENSG00000166924	7q22.1	neuronal tyrosine phosphorylated phosphoinositide-3-kinase adaptor 1	A_23_P407654	NYAP1	ENSG00000166924	ENST00000300179///ENST00000454988///ENST00000496985///ENST00000489641	NM_173564	7:q22.1:100483927:100494802:1	neuronal tyrosine phosphorylated phosphoinositide-3-kinase adaptor 1 [Source:HGNC Symbol;Acc:HGNC:22009]
A_24_P759314														A_24_P759314
A_24_P335901	ZNF266	ZNF266	ZNF266	MODEL///REVIEWED	NM_001271314.1///NM_001370374.1///NM_001370375.1///NM_001370376.1///NM_001370377.1///NM_001370378.1///NM_001370379.1///NM_001370380.1///NM_001370381.1///NM_001370382.1///NM_001370383.1///NM_001370384.1///NM_001370385.1///NM_001370386.1///NM_001370387.1///NM_001370388.1///NM_001370389.1///NM_001370390.1///NM_001370391.1///NM_001370392.1///NM_001370393.1///NM_001370394.1///NM_001370395.1///NM_00137…	ENSG00000174652	ENST00000588221.5///ENST00000588933.5///ENST00000590306.5///ENST00000592292.5///ENST00000592904.6///ENST00000651268.1	NM_001271314.1///NM_006631.3	ENST00000588933.5///ENST00000651268.1	HZF1	MIM:604751|HGNC:HGNC:13059|Ensembl:ENSG00000174652	19p13.2	zinc finger protein 266	A_24_P335901	ZNF266	ENSG00000174652	ENST00000592904///ENST00000588933///ENST00000588221///ENST00000648978///ENST00000590306///ENST00000651268///ENST00000592292	NM_001271314///NM_006631	19:p13.2:9412461:9435571:-1	zinc finger protein 266 [Source:HGNC Symbol;Acc:HGNC:13059]
A_32_P90483	STXBP4	STXBP4	STXBP4	MODEL///VALIDATED	NM_178509.6///XM_005257187.4///XM_017024410.1///XM_017024411.2///XM_017024413.1	ENSG00000166263	ENST00000376352.6///ENST00000434978.6	NM_178509.6	ENST00000376352.6	Synip	MIM:610415|HGNC:HGNC:19694|Ensembl:ENSG00000166263	17q22	syntaxin binding protein 4	A_32_P90483	STXBP4	ENSG00000166263	ENST00000376352	NM_178509	17:q22:54968727:55173632:1	syntaxin binding protein 4 [Source:HGNC Symbol;Acc:HGNC:19694]
A_23_P157861	REXO4	REXO4	REXO4	MODEL///VALIDATED	NM_001279349.1///NM_001279350.2///NM_001279351.1///NM_020385.4///NR_103995.2///NR_103996.2///XM_024447611.1///XM_024447612.1///XM_024447613.1///XR_001746354.2	ENSG00000148300	ENST00000371935.6///ENST00000371942.8	NM_001279349.1///NM_001279350.1///NM_001279351.1///NM_020385.4///NR_103995.1///NR_103996.1	ENST00000371935.6;ENST00000628678.2///ENST00000371942.8;ENST00000630460.3	REX4|XPMC2|XPMC2H	MIM:602930|HGNC:HGNC:12820|Ensembl:ENSG00000148300	9q34.2	REX4 homolog, 3'-5' exonuclease	A_23_P157861	REXO4	ENSG00000148300///ENSG00000280706	ENST00000371942///ENST00000454825///ENST00000494045///ENST00000371935///ENST00000628678///ENST00000630460///ENST00000626857///ENST00000626121	NM_001279351///NM_001279350///NM_020385///NM_001279349	9:q34.2:133406059:133418096:-1///CHR_HG2030_PATCH::133406207:133418244:-1	REX4 homolog, 3'-5' exonuclease [Source:HGNC Symbol;Acc:HGNC:12820]
A_23_P425766	KLHL32	KLHL32	KLHL32	MODEL///VALIDATED	NM_001286250.1///NM_001286251.1///NM_001286254.2///NM_001323252.1///NM_001323253.1///NM_001323254.1///NM_001323257.1///NM_001323260.1///NM_001323261.1///NM_001323262.1///NM_001323263.1///NM_001323264.1///NM_052904.4///NR_104421.1///NR_136579.1///NR_136580.1///XM_005266813.5///XM_017010228.2///XM_017010229.2///XR_001743153.2	ENSG00000186231	ENST00000369261.9///ENST00000536676.5///ENST00000539200.5///ENST00000544166.5///ENST00000620278.1	NM_001286250.1///NM_001286251.1///NM_001286254.2///NM_001323252.1///NM_001323253.1///NM_001323254.1///NM_001323257.1///NM_001323260.1///NM_001323261.1///NM_001323263.1///NM_001323264.1///NM_052904.4///NR_104421.1///NR_136579.1///NR_136580.1	ENST00000369261.9///ENST00000536676.5///ENST00000539200.5///ENST00000544166.5///ENST00000620278.1	BKLHD5|KIAA1900|UG0030H05|dJ21F7.1	HGNC:HGNC:21221|Ensembl:ENSG00000186231	6q16.1	kelch like family member 32	A_23_P425766	KLHL32	ENSG00000186231	ENST00000369261///ENST00000539200///ENST00000536676///ENST00000620278///ENST00000544166	NM_001323252///NM_001323253///NM_001323257///NM_001323254///NM_052904///NM_001323263///NM_001323264///NM_001286251///NM_001286250///NM_001323260///NM_001286254///NM_001323261	6:q16.1:96924620:97140754:1	kelch like family member 32 [Source:HGNC Symbol;Acc:HGNC:21221]
A_23_P60458														A_23_P60458
A_23_P50291	RDH8	RDH8		REVIEWED	NM_015725.4	ENSG00000080511	ENST00000591589.2	NM_015725.3	ENST00000591589.2	PRRDH|SDR28C2	MIM:608575|HGNC:HGNC:14423|Ensembl:ENSG00000080511	19p13.2	retinol dehydrogenase 8	A_23_P50291	RDH8	ENSG00000080511	ENST00000591589	NM_015725	19:p13.2:10013249:10022279:1	retinol dehydrogenase 8 [Source:NCBI gene;Acc:50700]
A_24_P800363														A_24_P800363
A_24_P195556														A_24_P195556
A_23_P49708	GRN	GRN	GRN	MODEL///REVIEWED	NM_002087.3///XM_005257253.1///XM_024450730.1	ENSG00000030582	ENST00000053867.8	NM_002087.3	ENST00000053867.8	CLN11|GEP|GP88|PCDGF|PEPI|PGRN	MIM:138945|HGNC:HGNC:4601|Ensembl:ENSG00000030582	17q21.31	granulin precursor	A_23_P49708	GRN	ENSG00000030582	ENST00000053867///ENST00000589265///ENST00000586443///ENST00000586242///ENST00000639447	NM_002087	17:q21.31:44345246:44353106:1	granulin precursor [Source:HGNC Symbol;Acc:HGNC:4601]
A_23_P96976	ZCCHC17	ZCCHC17	ZCCHC17	MODEL///VALIDATED	NM_001282566.1///NM_001282567.1///NM_001282568.1///NM_001282569.1///NM_001282570.1///NM_001282571.1///NM_016505.3///XM_006710681.4	ENSG00000121766	ENST00000344147.9///ENST00000373714.5///ENST00000546109.5///ENST00000615916.4///ENST00000616393.4///ENST00000627541.1	NM_001282566.1///NM_001282567.1///NM_001282568.1///NM_001282569.1///NM_001282570.1///NM_001282571.1///NM_016505.3	ENST00000344147.9///ENST00000373714.5///ENST00000546109.5///ENST00000615916.4///ENST00000616393.4///ENST00000627541.1	HSPC251|PS1D|pNO40	HGNC:HGNC:30246|Ensembl:ENSG00000121766	1p35.2	zinc finger CCHC-type containing 17	A_23_P96976	ZCCHC17	ENSG00000121766	ENST00000344147///ENST00000479629///ENST00000373714///ENST00000627541///ENST00000546109///ENST00000616393///ENST00000615916	NM_016505///NM_001282568///NM_001282567///NM_001282570///NM_001282569///NM_001282571///NM_001282566	1:p35.2:31296982:31364953:1	zinc finger CCHC-type containing 17 [Source:HGNC Symbol;Acc:HGNC:30246]
A_23_P23266	BLZF1	BLZF1	BLZF1	VALIDATED	NM_001320973.2	ENSG00000117475	ENST00000367808.8	NM_001320973.2	ENST00000367808.8	GOLGIN-45|JEM-1|JEM-1s|JEM1	MIM:608692|HGNC:HGNC:1065|Ensembl:ENSG00000117475	1q24.2	basic leucine zipper nuclear factor 1	A_23_P23266	BLZF1	ENSG00000117475	ENST00000367808	NM_001320973	1:q24.2:169367970:169396540:1	basic leucine zipper nuclear factor 1 [Source:HGNC Symbol;Acc:HGNC:1065]
A_24_P920102	SYF2		SYF2											A_24_P920102	SYF2	ENSG00000117614	ENST00000476231		1:p36.11:25222276:25232502:-1	SYF2 pre-mRNA splicing factor [Source:HGNC Symbol;Acc:HGNC:19824]
A_23_P252748	ZNF195	ZNF195	ZNF195	REVIEWED	NM_001130519.3///NM_001130520.3///NM_001242841.2///NM_001242842.2///NM_001242843.2///NM_001256823.2///NM_001256824.2///NM_001256825.1///NM_007152.5///NR_040083.2///NR_046381.2///NR_046382.2	ENSG00000005801	ENST00000005082.13///ENST00000343338.11///ENST00000354599.10///ENST00000399602.9///ENST00000429541.6///ENST00000438262.6///ENST00000526601.5	NM_001130519.2///NM_001130520.3///NM_001242841.1///NM_001242842.1///NM_001242843.1///NM_001256823.1///NM_001256824.1///NM_001256825.1///NM_007152.4///NR_040083.1///NR_046381.1///NR_046382.1	ENST00000005082.13///ENST00000343338.11///ENST00000354599.10///ENST00000399602.9///ENST00000429541.6///ENST00000438262.6///ENST00000526601.5///ENST00000528218.5///ENST00000528410.5	HRF1|ZNFP104	MIM:602187|HGNC:HGNC:12986|Ensembl:ENSG00000005801	11p15.4	zinc finger protein 195	A_23_P252748	ZNF195	ENSG00000005801	ENST00000354599///ENST00000649622///ENST00000399602///ENST00000429541///ENST00000005082///ENST00000526601///ENST00000528410///ENST00000529789///ENST00000533036///ENST00000526540///ENST00000529678///ENST00000526598///ENST00000528636///ENST00000343338///ENST00000620374	NM_007152///NM_001130520///NM_001130519///NM_001256824///NM_001242841///NM_001242842///NM_001242843///NM_001256825	11:p15.4:3339261:3379222:-1	zinc finger protein 195 [Source:HGNC Symbol;Acc:HGNC:12986]
A_23_P67980	KLF7	KLF7	KLF7	MODEL///REVIEWED	NM_001270942.1///NM_001270943.2///NM_001270944.1///NM_003709.4///NR_073108.1///XM_005246926.3///XM_006712815.3///XM_011512072.2///XM_011512073.2///XM_011512074.2///XM_017005161.1///XM_017005162.1///XM_017005164.2///XM_024453196.1	ENSG00000118263	ENST00000309446.11///ENST00000412414.6///ENST00000421199.5///ENST00000423015.5	NM_001270942.1///NM_001270943.1///NM_001270944.1///NM_003709.4	ENST00000309446.11///ENST00000412414.6///ENST00000421199.5///ENST00000423015.5	UKLF	MIM:604865|HGNC:HGNC:6350|Ensembl:ENSG00000118263	2q33.3	Kruppel like factor 7	A_23_P67980	KLF7	ENSG00000118263	ENST00000309446///ENST00000421199///ENST00000423015///ENST00000467833///ENST00000458272///ENST00000412414	NM_003709///NM_001270943///NM_001270942///NM_001270944	2:q33.3:207074137:207167267:-1	Kruppel like factor 7 [Source:HGNC Symbol;Acc:HGNC:6350]
A_24_P914638	PCDH7	PCDH7	PCDH7	MODEL///REVIEWED	NM_001173523.2///NM_032457.4///XM_005248163.4///XM_005248164.4///XM_005248166.4///XM_011513842.3///XM_011513843.3///XM_017008259.2///XM_017008260.2///XM_017008261.2///XM_017008262.2			NM_001173523.1///NM_032457.3	ENST00000511884.6	BH-Pcdh|BHPCDH|PPP1R120	MIM:602988|HGNC:HGNC:8659|Ensembl:ENSG00000169851	4p15.1	protocadherin 7	A_24_P914638	PCDH7	ENSG00000169851	ENST00000511884	NM_001173523///NM_032457	4:p15.1:30720415:31146805:1	protocadherin 7 [Source:HGNC Symbol;Acc:HGNC:8659]
A_23_P145089	HSP90AB1	HSP90AB1	HSP90AB1	REVIEWED	NM_001271969.1///NM_001271970.1///NM_001271971.1///NM_001271972.1///NM_001371238.1///NM_007355.4	ENSG00000096384	ENST00000353801.7///ENST00000371646.10///ENST00000620073.4	NM_001271969.1///NM_001271970.1///NM_001271971.1///NM_001271972.1///NM_007355.4	ENST00000353801.7///ENST00000371646.10///ENST00000620073.4	D6S182|HSP84|HSP90B|HSPC2|HSPCB	MIM:140572|HGNC:HGNC:5258|Ensembl:ENSG00000096384	6p21.1	heat shock protein 90 alpha family class B member 1	A_23_P145089	HSP90AB1	ENSG00000096384	ENST00000371646	NM_001271972///NM_001271971///NM_007355	6:p21.1:44246166:44253888:1	heat shock protein 90 alpha family class B member 1 [Source:HGNC Symbol;Acc:HGNC:5258]
A_23_P435394	PTGER4	PTGER4	PTGER4	REVIEWED	NM_000958.3	ENSG00000171522	ENST00000302472.4	NM_000958.3	ENST00000302472.4	EP4|EP4R	MIM:601586|HGNC:HGNC:9596|Ensembl:ENSG00000171522	5p13.1	prostaglandin E receptor 4	A_23_P435394	PTGER4	ENSG00000171522	ENST00000302472///ENST00000512578///ENST00000513635	NM_000958	5:p13.1:40679915:40693735:1	prostaglandin E receptor 4 [Source:HGNC Symbol;Acc:HGNC:9596]
A_23_P366366	SCRN1	SCRN1	SCRN1	REVIEWED	NM_001145513.1///NM_001145514.1///NM_001145515.2///NM_014766.5	ENSG00000136193	ENST00000242059.10///ENST00000425819.6///ENST00000426154.5///ENST00000434476.6	NM_001145513.1///NM_001145514.1///NM_001145515.1///NM_014766.5	ENST00000242059.10///ENST00000425819.6///ENST00000426154.5///ENST00000434476.6	SES1	MIM:614965|HGNC:HGNC:22192|Ensembl:ENSG00000136193	7p14.3	secernin 1	A_23_P366366	SCRN1	ENSG00000136193	ENST00000242059///ENST00000426154	NM_014766///NM_001145513	7:p14.3:29920104:29990289:-1	secernin 1 [Source:HGNC Symbol;Acc:HGNC:22192]
A_23_P110253	KIT	KIT	KIT	MODEL///REVIEWED	NM_000222.2///NM_001093772.1///XM_005265740.1///XM_005265741.1///XM_005265742.3///XM_017008178.1///XM_017008179.1///XM_017008180.1	ENSG00000157404	ENST00000288135.5///ENST00000412167.6	NM_000222.2///NM_001093772.1	ENST00000288135.5///ENST00000412167.6	C-Kit|CD117|MASTC|PBT|SCFR	MIM:164920|HGNC:HGNC:6342|Ensembl:ENSG00000157404	4q12	KIT proto-oncogene, receptor tyrosine kinase	A_23_P110253	KIT	ENSG00000157404	ENST00000288135	NM_000222	4:q12:54657918:54740715:1	KIT proto-oncogene, receptor tyrosine kinase [Source:HGNC Symbol;Acc:HGNC:6342]
A_24_P124647	SLC17A8	SLC17A8	SLC17A8	REVIEWED	NM_001145288.2///NM_139319.3	ENSG00000179520	ENST00000323346.9///ENST00000392989.3	NM_001145288.1///NM_139319.2	ENST00000323346.9///ENST00000392989.3	DFNA25|VGLUT3	MIM:607557|HGNC:HGNC:20151|Ensembl:ENSG00000179520	12q23.1	solute carrier family 17 member 8	A_24_P124647	SLC17A8	ENSG00000179520	ENST00000323346	NM_139319	12:q23.1:100357079:100422059:1	solute carrier family 17 member 8 [Source:HGNC Symbol;Acc:HGNC:20151]
A_32_P224040	DEGS2///EVL	DEGS2///EVL	DEGS2	MODEL///REVIEWED///VALIDATED	NM_001330221.2///NM_016337.3///NM_206918.3///XM_005267749.3///XR_001750355.1///XR_001750356.1///XR_001750359.2///XR_001750360.1///XR_001750361.1///XR_001750362.1///XR_001750363.1///XR_001750364.1///XR_001750366.1///XR_001750367.1///XR_002957557.1	ENSG00000168350///ENSG00000196405	ENST00000305631.7///ENST00000392920.8///ENST00000402714.6	NM_001330221.1///NM_016337.3///NM_206918.3	ENST00000305631.7///ENST00000392920.8///ENST00000402714.6	C14orf66|DES2|FADS8///RNB6	MIM:610862|HGNC:HGNC:20113|Ensembl:ENSG00000168350///MIM:616912|HGNC:HGNC:20234|Ensembl:ENSG00000196405	14q32.2	delta 4-desaturase, sphingolipid 2///Enah/Vasp-like	A_32_P224040	DEGS2	ENSG00000168350	ENST00000305631	NM_206918	14:q32.2:100143957:100159645:-1	delta 4-desaturase, sphingolipid 2 [Source:HGNC Symbol;Acc:HGNC:20113]
A_24_P185604	NDRG3	NDRG3	NDRG3	MODEL///VALIDATED	NM_022477.4///NM_032013.4///NR_038370.2///XM_006723837.4///XM_006723838.4///XM_011528925.3///XM_011528926.2///XM_011528927.3///XM_011528928.3///XM_017027978.2///XM_017027979.1///XM_017027980.2	ENSG00000101079	ENST00000349004.6///ENST00000359675.6///ENST00000373773.7///ENST00000373803.6	NM_022477.3///NM_032013.4///NR_038370.1	ENST00000349004.6///ENST00000359675.6///ENST00000373773.7	-	MIM:605273|HGNC:HGNC:14462|Ensembl:ENSG00000101079	20q11.23	NDRG family member 3	A_24_P185604	NDRG3	ENSG00000101079	ENST00000373803///ENST00000359675///ENST00000349004///ENST00000373773	NM_022477///NM_032013	20:q11.23:36651766:36746090:-1	NDRG family member 3 [Source:HGNC Symbol;Acc:HGNC:14462]
A_24_P668974	LARP7///MIR302CHG	LARP7///MIR302CHG	MIR367///MIR302CHG	MODEL///REVIEWED///VALIDATED	NM_001267039.1///NM_001370974.1///NM_001370975.1///NM_001370976.1///NM_001370977.1///NM_001370978.1///NM_001370979.1///NM_001370980.1///NM_001370981.1///NM_001370982.1///NM_015454.2///NM_016648.4///NR_146092.1///NR_146093.1///NR_146094.1///XM_024454082.1///XM_024454083.1///XM_024454084.1///XM_024454086.1///XM_024454087.1///XM_024454089.1	ENSG00000174720///ENSG00000249532	ENST00000324052.10///ENST00000344442.10///ENST00000505215.1///ENST00000509061.5///ENST00000509938.1///ENST00000511529.1	NM_001267039.1///NM_015454.2///NM_016648.4///NR_146092.1///NR_146093.1///NR_146094.1	ENST00000324052.10///ENST00000344442.10///ENST00000505215.1///ENST00000509061.5///ENST00000509938.1///ENST00000510655.1	-///ALAZS|HDCMA18P|PIP7S	HGNC:HGNC:41070|Ensembl:ENSG00000249532///MIM:612026|HGNC:HGNC:24912|Ensembl:ENSG00000174720	-///4q25	La ribonucleoprotein domain family member 7///miR-302/367 cluster host gene	A_24_P668974	MIR367///MIR302CHG	ENSG00000199169///ENSG00000249532	ENST00000362299///ENST00000510655///ENST00000509938///ENST00000505215		4:q25:112647874:112647941:-1///4:q25:112646476:112650051:-1	microRNA 367 [Source:HGNC Symbol;Acc:HGNC:31781]///miR-302/367 cluster host gene [Source:HGNC Symbol;Acc:HGNC:41070]
A_24_P316454														A_24_P316454
A_32_P214689	LOC105370456	LOC105370456		MODEL	XR_943761.3					-	-	14q21.1	uncharacterized LOC105370456	A_32_P214689
A_24_P727868	ABHD2///LOC112268155	ABHD2///LOC112268155		MODEL///REVIEWED	NM_007011.8///NM_152924.5///XR_002957735.1	ENSG00000140526	ENST00000352732.10	NM_007011.7///NM_152924.5	ENST00000352732.10///ENST00000565973.5	-///HS1-2|LABH2|PHPS1-2	-///MIM:612196|HGNC:HGNC:18717|Ensembl:ENSG00000140526	-///15q26.1	abhydrolase domain containing 2///vesicle-associated membrane protein-associated protein A pseudogene	A_24_P727868	AC124068.1	ENSG00000259948	ENST00000563131		15:q26.1:89201091:89201768:-1	VAMP (vesicle-associated membrane protein)-associated protein A, 33kDa (VAPA) pseudogene
A_23_P41267														A_23_P41267
A_23_P70849	NOS3	NOS3	NOS3	REVIEWED	NM_000603.5	ENSG00000164867	ENST00000297494.8	NM_000603.5	ENST00000297494.8	ECNOS|eNOS	MIM:163729|HGNC:HGNC:7876|Ensembl:ENSG00000164867	7q36.1	nitric oxide synthase 3	A_23_P70849	NOS3	ENSG00000164867	ENST00000297494	NM_000603	7:q36.1:150991017:151014588:1	nitric oxide synthase 3 [Source:HGNC Symbol;Acc:HGNC:7876]
A_23_P11598	ZNF684	ZNF684	ZNF684	VALIDATED	NM_152373.4	ENSG00000117010	ENST00000372699.8	NM_152373.4	ENST00000372699.8	-	HGNC:HGNC:28418|Ensembl:ENSG00000117010	1p34.2	zinc finger protein 684	A_23_P11598	ZNF684	ENSG00000117010	ENST00000372699///ENST00000648542///ENST00000465152///ENST00000493756///ENST00000472043	NM_152373	1:p34.2:40531573:40548167:1	zinc finger protein 684 [Source:HGNC Symbol;Acc:HGNC:28418]
A_23_P70102	SLC36A2	SLC36A2	SLC36A2	MODEL///REVIEWED	NM_181776.3///XM_017009084.1	ENSG00000186335	ENST00000335244.9	NM_181776.3	ENST00000335244.9	PAT2|TRAMD1	MIM:608331|HGNC:HGNC:18762|Ensembl:ENSG00000186335	5q33.1	solute carrier family 36 member 2	A_23_P70102	SLC36A2	ENSG00000186335	ENST00000335244///ENST00000518617///ENST00000518280	NM_181776	5:q33.1:151314972:151347590:-1	solute carrier family 36 member 2 [Source:HGNC Symbol;Acc:HGNC:18762]
A_23_P48495	TCL1B	TCL1B	TCL1B	VALIDATED	NM_004918.4	ENSG00000213231	ENST00000340722.8	NM_004918.4	ENST00000340722.8	SYN-1|TML1	MIM:603769|HGNC:HGNC:11649|Ensembl:ENSG00000213231	14q32.13	T cell leukemia/lymphoma 1B	A_23_P48495	TCL1B///AL133467.3	ENSG00000213231///ENSG00000259084	ENST00000340722///ENST00000464815///ENST00000488933///ENST00000495847///ENST00000461160///ENST00000553913	NM_004918	14:q32.13:95686426:95692628:1///14:q32.13:95663256:95692630:1	T cell leukemia/lymphoma 1B [Source:HGNC Symbol;Acc:HGNC:11649]///novel transcript
A_23_P23502	OR6N1	OR6N1	OR6N1	MODEL///PROVISIONAL	NM_001005185.1///XM_017000325.1///XM_017000326.1///XM_017000327.1	ENSG00000197403	ENST00000335094.4///ENST00000641846.1	NM_001005185.1	ENST00000335094.4	OR1-22	HGNC:HGNC:15034|Ensembl:ENSG00000197403	1q23.1	olfactory receptor family 6 subfamily N member 1	A_23_P23502	OR6N1	ENSG00000197403	ENST00000641846///ENST00000335094	NM_001005185	1:q23.1:158747814:158772195:-1	olfactory receptor family 6 subfamily N member 1 [Source:HGNC Symbol;Acc:HGNC:15034]
A_32_P2333	SUB1P3		SUB1P3											A_32_P2333	SUB1P3	ENSG00000261612	ENST00000564581		16:p13.3:4562814:4563128:-1	SUB1 homolog, transcriptional regulator pseudogene 3 [Source:HGNC Symbol;Acc:HGNC:43993]
A_23_P151637	RNASE2	RNASE2	RNASE2	REVIEWED	NM_002934.3	ENSG00000169385	ENST00000304625.3	NM_002934.3	ENST00000304625.3	EDN|RAF3|RNS2	MIM:131410|HGNC:HGNC:10045|Ensembl:ENSG00000169385	14q11.2	ribonuclease A family member 2	A_23_P151637	RNASE2	ENSG00000169385	ENST00000304625	NM_002934	14:q11.2:20955487:20956436:1	ribonuclease A family member 2 [Source:HGNC Symbol;Acc:HGNC:10045]
A_23_P9472	VPS13A	VPS13A	VPS13A	MODEL///REVIEWED	NM_001018037.2///NM_033305.3///XR_001746259.1///XR_001746260.1	ENSG00000197969	ENST00000360280.8///ENST00000376636.7	NM_001018037.1///NM_033305.3	ENST00000360280.8///ENST00000376636.7	CHAC|CHOREIN	MIM:605978|HGNC:HGNC:1908|Ensembl:ENSG00000197969	9q21.2	vacuolar protein sorting 13 homolog A	A_23_P9472	VPS13A	ENSG00000197969	ENST00000376636	NM_001018037	9:q21.2:77177445:77421537:1	vacuolar protein sorting 13 homolog A [Source:HGNC Symbol;Acc:HGNC:1908]
A_24_P942798														A_24_P942798
A_23_P145218	BTN2A3P		BTN2A3P											A_23_P145218	BTN2A3P	ENSG00000124549	ENST00000465856///ENST00000377662///ENST00000466808		6:p22.2:26421391:26432383:1	butyrophilin subfamily 2 member A3, pseudogene [Source:HGNC Symbol;Acc:HGNC:13229]
A_23_P346048	HERC2P2	HERC2P2	HERC2P2	VALIDATED	NR_002824.3	ENSG00000276550	ENST00000619021.4	NR_002824.3	ENST00000619021.4;ENST00000631065.2	D15F37S3|MN7	HGNC:HGNC:4870|Ensembl:ENSG00000276550	15q11.2	hect domain and RLD 2 pseudogene 2	A_23_P346048	HERC2P2	ENSG00000280787///ENSG00000276550	ENST00000631065///ENST00000619021		CHR_HSCHR15_3_CTG3::22497423:22593430:1///15:q11.2:22495570:22590815:1	hect domain and RLD 2 pseudogene 2 [Source:HGNC Symbol;Acc:HGNC:4870]
A_24_P915591	COL4A6		COL4A6											A_24_P915591	COL4A6	ENSG00000197565	ENST00000461897///ENST00000477085		X:q22.3:108155607:108439497:-1	collagen type IV alpha 6 chain [Source:HGNC Symbol;Acc:HGNC:2208]
A_23_P37983	MT1B	MT1B	MT1B	REVIEWED	NM_005947.3	ENSG00000169688	ENST00000334346.3	NM_005947.3	ENST00000334346.3	MT-1B|MT-IB|MT1|MT1Q|MTP	MIM:156349|HGNC:HGNC:7394|Ensembl:ENSG00000169688	16q13	metallothionein 1B	A_23_P37983	AC026461.2///MT1B	ENSG00000259923///ENSG00000169688	ENST00000568608///ENST00000334346///ENST00000562399	NM_005947	16:q13:56648881:56652636:1///16:q13:56651886:56653204:1	novel transcript///metallothionein 1B [Source:HGNC Symbol;Acc:HGNC:7394]
A_24_P349648														A_24_P349648	AL591135.1	ENSG00000218418	ENST00000401578		6:q14.1:80064286:80070199:-1	Rho GTPase activating protein 21 (ARHGAP21) pseudogene
A_23_P65506	SPTB	SPTB	SPTB	MODEL///REVIEWED	NM_001024858.3///NM_001355436.2///NM_001355437.2///XM_017021612.2///XM_024449699.1	ENSG00000070182	ENST00000389720.4///ENST00000389722.7///ENST00000644917.1	NM_001024858.3///NM_001355436.2///NM_001355437.2	ENST00000389720.4///ENST00000389722.7///ENST00000644917.1	EL3|HS2|HSPTB1|SPH2	MIM:182870|HGNC:HGNC:11274|Ensembl:ENSG00000070182	14q23.3	spectrin beta, erythrocytic	A_23_P65506	SPTB	ENSG00000070182	ENST00000644917///ENST00000553938///ENST00000389720///ENST00000389722	NM_001355436///NM_001355437///NM_001024858	14:q23.3:64746283:64879907:-1	spectrin beta, erythrocytic [Source:HGNC Symbol;Acc:HGNC:11274]
A_23_P372962	A2ML1	A2ML1	A2ML1	MODEL///REVIEWED	NM_001282424.2///NM_144670.6///XM_011520566.2///XM_011520567.2///XM_017018868.1///XM_017018869.1///XM_017018870.1///XR_001748594.1///XR_931275.1	ENSG00000166535	ENST00000299698.12///ENST00000539547.5	NM_001282424.2///NM_144670.6	ENST00000299698.12///ENST00000539547.5	CPAMD9|OMS|p170	MIM:610627|HGNC:HGNC:23336|Ensembl:ENSG00000166535	12p13.31	alpha-2-macroglobulin like 1	A_23_P372962	A2ML1	ENSG00000166535	ENST00000299698	NM_144670	12:p13.31:8822621:8887001:1	alpha-2-macroglobulin like 1 [Source:HGNC Symbol;Acc:HGNC:23336]
A_23_P412508	PDZD9	PDZD9	PDZD9	MODEL///VALIDATED	NM_001363519.1///NM_001370530.1///NM_173806.4///XM_011545785.3///XM_017023109.1///XM_017023110.1	ENSG00000155714	ENST00000424898.2///ENST00000537222.6	NM_001363519.1///NM_173806.3	ENST00000424898.2;ENST00000639732.1///ENST00000537222.6;ENST00000639637.1	C16orf65	HGNC:HGNC:28740|Ensembl:ENSG00000155714	16p12.2	PDZ domain containing 9	A_23_P412508	PDZD9	ENSG00000155714///ENSG00000284316	ENST00000537222///ENST00000523914///ENST00000424898///ENST00000639618///ENST00000639732///ENST00000639637	NM_173806///NM_001363519	16:p12.2:21983865:22001110:-1///CHR_HG926_PATCH::22280238:22297482: 1	PDZ domain containing 9 [Source:HGNC Symbol;Acc:HGNC:28740]
A_24_P333364	AGAP3	AGAP3	AGAP3	REVIEWED	NM_001042535.4///NM_001308304.2///NM_001308305.2	ENSG00000133612	ENST00000335367.7///ENST00000473312.5///ENST00000479901.5	NM_001042535.3///NM_001308304.1///NM_001308305.1	ENST00000335367.7///ENST00000473312.5///ENST00000479901.5	AGAP-3|CENTG3|CRAG|MRIP-1|cnt-g3	MIM:616813|HGNC:HGNC:16923|Ensembl:ENSG00000133612	7q36.1	ArfGAP with GTPase domain, ankyrin repeat and PH domain 3	A_24_P333364	AGAP3	ENSG00000133612	ENST00000473312///ENST00000479901///ENST00000335367///ENST00000485904	NM_001042535///NM_001308304///NM_001308305	7:q36.1:151085831:151144436:1	ArfGAP with GTPase domain, ankyrin repeat and PH domain 3 [Source:HGNC Symbol;Acc:HGNC:16923]
A_24_P387321	ZNF44	ZNF44	ZNF44	MODEL///VALIDATED	NM_001164276.2///NM_001353549.2///NM_001353550.2///NM_001353551.1///NM_001353552.1///NM_001353553.1///NM_016264.4///XM_011528062.3///XM_011528066.2///XR_001753701.1///XR_001753702.1///XR_002958321.1	ENSG00000197857	ENST00000355684.5///ENST00000356109.9	NM_001164276.1///NM_001353549.1///NM_001353550.1///NM_001353551.1///NM_001353552.1///NM_001353553.1///NM_016264.3	ENST00000355684.5///ENST00000356109.9	GIOT-2|KOX7|ZNF|ZNF504|ZNF55|ZNF58	MIM:194542|HGNC:HGNC:13110|Ensembl:ENSG00000197857	19p13.2	zinc finger protein 44	A_24_P387321	ZNF44	ENSG00000197857	ENST00000393337///ENST00000397742///ENST00000356109///ENST00000355684	NM_001164276///NM_016264///NM_001353552///NM_001353550///NM_001353553///NM_001353549///NM_001353551	19:p13.2:12224686:12294887:-1	zinc finger protein 44 [Source:HGNC Symbol;Acc:HGNC:13110]
A_32_P66035	TMEM86A	TMEM86A	TMEM86A	VALIDATED	NM_153347.3	ENSG00000151117	ENST00000280734.3	NM_153347.3	ENST00000280734.3	-	HGNC:HGNC:26890|Ensembl:ENSG00000151117	11p15.1	transmembrane protein 86A	A_32_P66035	TMEM86A	ENSG00000151117	ENST00000280734	NM_153347	11:p15.1:18693122:18704785:1	transmembrane protein 86A [Source:HGNC Symbol;Acc:HGNC:26890]
A_23_P62070	SLC6A19		SLC6A19											A_23_P62070	SLC6A19	ENSG00000174358	ENST00000515652///ENST00000304460	NM_001003841	5:p15.33:1201595:1225111:1	solute carrier family 6 member 19 [Source:HGNC Symbol;Acc:HGNC:27960]
A_23_P26649	NMRAL1	NMRAL1	NMRAL1	MODEL///REVIEWED	NM_001305141.3///NM_001305142.3///NM_001351994.1///NM_001351995.2///NM_020677.6///NR_147845.2///XM_006720905.4///XM_006720906.2///XM_011522567.3///XM_017023485.1///XM_017023486.2///XM_017023487.2///XM_017023488.2///XM_017023489.1///XM_024450360.1	ENSG00000153406	ENST00000283429.10///ENST00000404295.7///ENST00000572232.5///ENST00000574425.5///ENST00000574733.5	NM_001305141.2///NM_001305142.2///NM_001351994.1///NM_001351995.1///NM_020677.5///NR_147845.1	ENST00000283429.10;ENST00000621810.4///ENST00000572232.5;ENST00000632312.1///ENST00000574425.5;ENST00000633085.1///ENST00000574733.5;ENST00000632013.1	HSCARG|SDR48A1	HGNC:HGNC:24987|Ensembl:ENSG00000153406	16p13.3	NmrA like redox sensor 1	A_23_P26649	NMRAL1	ENSG00000153406///ENSG00000274684	ENST00000283429///ENST00000621810	NM_020677	16:p13.3:4461680:4495763:-1///CHR_HSCHR16_3_CTG1::4463639:4497722:-1	NmrA like redox sensor 1 [Source:HGNC Symbol;Acc:HGNC:24987]
A_32_P114860														A_32_P114860
A_24_P921032	PANK3	PANK3	SLC2A3P1///PANK3	REVIEWED	NM_024594.4	ENSG00000120137	ENST00000239231.7	NM_024594.4	ENST00000239231.7	-	MIM:606161|HGNC:HGNC:19365|Ensembl:ENSG00000120137	5q34	pantothenate kinase 3	A_24_P921032	SLC2A3P1///PANK3	ENSG00000253861///ENSG00000120137	ENST00000519666///ENST00000239231	NM_024594	5:q34:168552277:168553727:-1///5:q34:168548495:168579368:-1	solute carrier family 2 member 3 pseudogene 1 [Source:HGNC Symbol;Acc:HGNC:11008]///pantothenate kinase 3 [Source:HGNC Symbol;Acc:HGNC:19365]
A_23_P102481	CTLA4	CTLA4	CTLA4	REVIEWED	NM_005214.5	ENSG00000163599	ENST00000648405.2	NM_005214.5	ENST00000648405.2	ALPS5|CD|CD152|CELIAC3|CTLA-4|GRD4|GSE|IDDM12	MIM:123890|HGNC:HGNC:2505|Ensembl:ENSG00000163599	2q33.2	cytotoxic T-lymphocyte associated protein 4	A_23_P102481	CTLA4	ENSG00000163599	ENST00000648405	NM_005214	2:q33.2:203867771:203873965:1	cytotoxic T-lymphocyte associated protein 4 [Source:HGNC Symbol;Acc:HGNC:2505]
A_32_P127454	COX7B	COX7B		REVIEWED	NM_001866.3	ENSG00000131174	ENST00000650309.2	NM_001866.3	ENST00000650309.2	APLCC|LSDMCA2	MIM:300885|HGNC:HGNC:2291|Ensembl:ENSG00000131174	Xq21.1	cytochrome c oxidase subunit 7B	A_32_P127454
A_32_P530933	PYGO1	PYGO1	PYGO1	VALIDATED	NM_001330326.2///NM_001367806.1///NM_015617.3	ENSG00000171016	ENST00000302000.10///ENST00000563719.3///ENST00000645724.1	NM_001330326.2///NM_001367806.1///NM_015617.3	ENST00000302000.10///ENST00000645724.1	-	MIM:606902|HGNC:HGNC:30256|Ensembl:ENSG00000171016	15q21.3	pygopus family PHD finger 1	A_32_P530933	PYGO1	ENSG00000171016	ENST00000302000///ENST00000645724///ENST00000563719	NM_015617///NM_001330326///NM_001367806	15:q21.3:55538890:55588947:-1	pygopus family PHD finger 1 [Source:HGNC Symbol;Acc:HGNC:30256]
A_32_P34826	B3GALT5-AS1	B3GALT5-AS1	B3GALT5-AS1	VALIDATED	NR_026543.1			NR_026543.1	ENST00000329618.7	C21orf88	HGNC:HGNC:16424	21q22.2	B3GALT5 antisense RNA 1	A_32_P34826	B3GALT5-AS1	ENSG00000184809	ENST00000380604///ENST00000661806///ENST00000329618		21:q22.2:39597147:39612910:-1	B3GALT5 antisense RNA 1 [Source:HGNC Symbol;Acc:HGNC:16424]
A_23_P160607	BCAN	BCAN	BCAN	MODEL///REVIEWED	NM_021948.5///XM_011509866.1///XM_017002047.1	ENSG00000132692	ENST00000329117.10	NM_021948.5	ENST00000329117.10	BEHAB|CSPG7	MIM:600347|HGNC:HGNC:23059|Ensembl:ENSG00000132692	1q23.1	brevican	A_23_P160607	BCAN	ENSG00000132692	ENST00000329117///ENST00000496038	NM_021948	1:q23.1:156641390:156659532:1	brevican [Source:HGNC Symbol;Acc:HGNC:23059]
A_24_P219418	LOC107987235///LOC162137	LOC107987235///LOC162137		MODEL	XM_017023960.1///XR_001752133.2					-	-	16p11.2	putative uncharacterized protein MGC34800///uncharacterized LOC162137	A_24_P219418	AC135776.1	ENSG00000179755	ENST00000319817		16:p11.2:35021749:35024229:1	novel transcript
A_23_P169460	FRMPD1	FRMPD1	FRMPD1	MODEL///VALIDATED	NM_001371223.1///NM_001371224.1///NM_001371225.1///NM_014907.3///XM_011517805.2///XM_011517806.2///XM_017014481.1///XM_017014482.1///XM_024447454.1///XM_024447456.1	ENSG00000070601	ENST00000377765.8	NM_014907.3	ENST00000377765.8	FRMD2	MIM:616919|HGNC:HGNC:29159|Ensembl:ENSG00000070601	9p13.2	FERM and PDZ domain containing 1	A_23_P169460	FRMPD1	ENSG00000070601	ENST00000377765///ENST00000539465	NM_014907	9:p13.2:37650954:37746904:1	FERM and PDZ domain containing 1 [Source:HGNC Symbol;Acc:HGNC:29159]
A_24_P19410	CBX7	CBX7	CBX7	REVIEWED	NM_001346743.2///NM_001346744.2///NM_175709.5	ENSG00000100307	ENST00000216133.10///ENST00000401405.7	NM_001346743.1///NM_001346744.1///NM_175709.5	ENST00000216133.10///ENST00000401405.7	-	MIM:608457|HGNC:HGNC:1557|Ensembl:ENSG00000100307	22q13.1	chromobox 7	A_24_P19410	CBX7	ENSG00000100307	ENST00000216133	NM_175709///NM_001346743	22:q13.1:39120167:39152680:-1	chromobox 7 [Source:HGNC Symbol;Acc:HGNC:1557]
A_24_P308628	HEMK1	HEMK1	HEMK1	MODEL///VALIDATED	NM_001317851.1///NM_016173.5///XM_011533806.2///XM_011533807.1///XM_011533808.1///XM_011533809.2///XM_011533810.2///XM_011533813.2///XM_011533814.2///XM_024453564.1///XM_024453565.1///XM_024453566.1///XR_001740170.1///XR_001740171.1///XR_940451.2///XR_940453.2///XR_940454.2///XR_940455.2	ENSG00000114735	ENST00000232854.8///ENST00000434410.5///ENST00000455834.5	NM_001317851.1///NM_016173.4	ENST00000232854.8///ENST00000434410.5	HEMK|MTQ1	HGNC:HGNC:24923|Ensembl:ENSG00000114735	3p21.31	HemK methyltransferase family member 1	A_24_P308628	HEMK1	ENSG00000114735	ENST00000434410	NM_001317851	3:p21.31:50569152:50596168:1	HemK methyltransferase family member 1 [Source:HGNC Symbol;Acc:HGNC:24923]
A_32_P402562	SEPTIN4	SEPTIN4		MODEL///REVIEWED	NM_001038704.4///NM_001368771.1///XM_011524637.2///XM_017024498.2	ENSG00000181013	ENST00000321691.3	NM_001038704.2	ENST00000321691.3	ARTS|BRADEION|C17orf47|CE5B3|H5|MART|PNUTL2|SEP4|SEPT4|hCDCREL-2|hucep-7	MIM:603696|HGNC:HGNC:9165|Ensembl:ENSG00000108387|Ensembl:ENSG00000181013	17q22	septin 4	A_32_P402562	AC005666.1	ENSG00000181013	ENST00000321691	NM_001038704	17:q22:58541587:58544368:-1	septin 4 [Source:NCBI gene;Acc:5414]
A_24_P341408	RPS2P24		RPS2P24											A_24_P341408	RPS2P24	ENSG00000244019	ENST00000494599		5:q13.3:77545397:77546266:1	ribosomal protein S2 pseudogene 24 [Source:HGNC Symbol;Acc:HGNC:35887]
A_24_P692426	PRAMEF32P///PRAMEF29P		PRAMEF32P///PRAMEF29P											A_24_P692426	AC244216.2///PRAMEF32P///PRAMEF29P	ENSG00000281121///ENSG00000231219///ENSG00000234064///ENSG00000282549///ENSG00000282216///ENSG00000283650	ENST00000629649///ENST00000431596///ENST00000418187///ENST00000633303///ENST00000631567///ENST00000637135		CHR_HSCHR1_2_CTG3::13292116:13294207:-1///1:p36.21:13273539:13275627:-1///1:p36.21:12926162:12928253: 1///CHR_HG1342_HG2282_PATCH::12926162:12928253: 1///CHR_HG1342_HG2282_PATCH::13246366:13248454:-1///CHR_HSCHR1_5_CTG3::13243779:13245867:-1	novel PRAME family member pseudogene///PRAME family member 32, pseudogene [Source:HGNC Symbol;Acc:HGNC:51894]///PRAME family member 29, pseudogene [Source:HGNC Symbol;Acc:HGNC:51891]
A_24_P263524														A_24_P263524	AC022483.1	ENSG00000227040	ENST00000514020		4:q12:56760919:56761485:-1	thioredoxin domain containing 9 (TXNDC9) pseudogene
A_23_P208302	APOC2///APOC4-APOC2	APOC2///APOC4-APOC2	APOC2///APOC4-APOC2	REVIEWED///VALIDATED	NM_000483.5///NR_037932.1	ENSG00000234906	ENST00000252490.6	NM_000483.4///NR_037932.1	ENST00000252490.6///ENST00000585685.5	APO-CII|APOC-II///APOC4|Apo-CIV|ApoC-IV	HGNC:HGNC:44426///MIM:608083|HGNC:HGNC:609|Ensembl:ENSG00000234906	19q13.32	APOC4-APOC2 readthrough (NMD candidate)///apolipoprotein C2	A_23_P208302	APOC2///APOC4-APOC2	ENSG00000234906///ENSG00000224916	ENST00000252490///ENST00000592257///ENST00000591597///ENST00000590360///ENST00000585786///ENST00000585685///ENST00000589057	NM_000483	19:q13.32:44945971:44949566:1///19:q13.32:44942238:44949565:1	apolipoprotein C2 [Source:HGNC Symbol;Acc:HGNC:609]///APOC4-APOC2 readthrough (NMD candidate) [Source:HGNC Symbol;Acc:HGNC:44426]
A_32_P151544	KRT18P10		KRT18P10											A_32_P151544	KRT18P10	ENSG00000214207	ENST00000388836		Y:p11.2:5573145:5574431:1	keratin 18 pseudogene 10 [Source:HGNC Symbol;Acc:HGNC:23962]
A_24_P242646	CTSS	CTSS	CTSS	REVIEWED	NM_001199739.2///NM_004079.5	ENSG00000163131	ENST00000368985.8///ENST00000448301.6	NM_001199739.1///NM_004079.5	ENST00000368985.8///ENST00000448301.6	-	MIM:116845|HGNC:HGNC:2545|Ensembl:ENSG00000163131	1q21.3	cathepsin S	A_24_P242646	CTSS	ENSG00000163131	ENST00000368985///ENST00000472977///ENST00000607427	NM_004079	1:q21.3:150730188:150765792:-1	cathepsin S [Source:HGNC Symbol;Acc:HGNC:2545]
A_24_P333697	KLK13	KLK13	KLK13	MODEL///REVIEWED	NM_001348177.2///NM_015596.3///NR_145463.2///NR_145464.2///NR_145465.2///NR_145466.2///NR_145467.2///XR_935788.1	ENSG00000167759	ENST00000595547.5///ENST00000595793.6	NM_001348177.1///NM_015596.3///NR_145463.1///NR_145464.1///NR_145465.1///NR_145466.1///NR_145467.1	ENST00000156476.6///ENST00000376799.9///ENST00000441527.6///ENST00000595547.5///ENST00000595793.6///ENST00000601975.5///ENST00000602090.5	KLK-L4|KLKL4	MIM:605505|HGNC:HGNC:6361|Ensembl:ENSG00000167759	19q13.41	kallikrein related peptidase 13	A_24_P333697	KLK13	ENSG00000167759	ENST00000601975		19:q13.41:51055626:51065114:-1	kallikrein related peptidase 13 [Source:HGNC Symbol;Acc:HGNC:6361]
A_32_P167592														A_32_P167592	AC116049.1	ENSG00000236562	ENST00000505282		4:q13.2:66094142:66094526:1	interferon induced transmembrane protein 3 (1-8U) (IFITM3) pseudogene
A_24_P671490														A_24_P671490
A_23_P16157	KHSRP	KHSRP	KHSRP	VALIDATED	NM_001366299.1///NM_001366300.1///NM_003685.3	ENSG00000088247	ENST00000398148.7	NM_001366299.1///NM_001366300.1///NM_003685.2	ENST00000398148.7	FBP2|FUBP2|KSRP|p75	MIM:603445|HGNC:HGNC:6316|Ensembl:ENSG00000088247	19p13.3	KH-type splicing regulatory protein	A_23_P16157	KHSRP	ENSG00000088247	ENST00000398148///ENST00000595223	NM_001366300///NM_001366299///NM_003685	19:p13.3:6413348:6424794:-1	KH-type splicing regulatory protein [Source:HGNC Symbol;Acc:HGNC:6316]
A_23_P152949	LRRC46	LRRC46	LRRC46	MODEL///VALIDATED	NM_033413.4///XM_005257775.4	ENSG00000141294	ENST00000269025.9	NM_033413.4	ENST00000269025.9	-	HGNC:HGNC:25047|Ensembl:ENSG00000141294	17q21.32	leucine rich repeat containing 46	A_23_P152949	LRRC46	ENSG00000141294	ENST00000269025///ENST00000584580	NM_033413	17:q21.32:47831634:47837719:1	leucine rich repeat containing 46 [Source:HGNC Symbol;Acc:HGNC:25047]
A_24_P70303	CACNG4	CACNG4	CACNG4	REVIEWED	NM_014405.4	ENSG00000075461	ENST00000262138.4	NM_014405.4	ENST00000262138.4	-	MIM:606404|HGNC:HGNC:1408|Ensembl:ENSG00000075461	17q24.2	calcium voltage-gated channel auxiliary subunit gamma 4	A_24_P70303	CACNG4	ENSG00000075461	ENST00000262138	NM_014405	17:q24.2:66964707:67033398:1	calcium voltage-gated channel auxiliary subunit gamma 4 [Source:HGNC Symbol;Acc:HGNC:1408]
A_23_P113317	P4HTM	P4HTM	P4HTM	REVIEWED	NM_177938.2///NM_177939.3	ENSG00000178467	ENST00000343546.8///ENST00000383729.9	NM_177938.2///NM_177939.3	ENST00000343546.8///ENST00000383729.9	EGLN4|HIDEA|HIFPH4|P4H-TM|PH-4|PH4|PHD4	MIM:614584|HGNC:HGNC:28858|Ensembl:ENSG00000178467	3p21.31|3p21.3	prolyl 4-hydroxylase, transmembrane	A_23_P113317	P4HTM	ENSG00000178467	ENST00000472301		3:p21.31:48989889:49007153:1	prolyl 4-hydroxylase, transmembrane [Source:HGNC Symbol;Acc:HGNC:28858]
A_24_P50759	TNF	TNF	TNF	REVIEWED	NM_000594.4	ENSG00000232810	ENST00000449264.3	NM_000594.4	ENST00000449264.3;ENST00000445232.2;ENST00000376122.3;ENST00000420425.2;ENST00000412275.2;ENST00000448781.2;ENST00000383496.4;ENST00000443707.2	DIF|TNF-alpha|TNFA|TNFSF2|TNLG1F	MIM:191160|HGNC:HGNC:11892|Ensembl:ENSG00000232810	6p21.33	tumor necrosis factor	A_24_P50759	TNF	ENSG00000206439///ENSG00000228849///ENSG00000228321///ENSG00000204490///ENSG00000223952///ENSG00000228978///ENSG00000230108///ENSG00000232810	ENST00000383496///ENST00000420425///ENST00000412275///ENST00000376122///ENST00000448781///ENST00000445232///ENST00000443707///ENST00000449264	NM_000594	CHR_HSCHR6_MHC_QBL_CTG1::31565793:31568564:1///CHR_HSCHR6_MHC_DBB_CTG1::31557707:31560476:1///CHR_HSCHR6_MHC_MANN_CTG1::31615015:31617784:1///CHR_HSCHR6_MHC_COX_CTG1::31562973:31565742:1///CHR_HSCHR6_MHC_MCF_CTG1::31651872:31654641:1///CHR_HSCHR6_MHC_APD_CTG1::31643520:31645322:1///CHR_HSCHR6_MHC_SSTO_CTG1::31566312:31569081:1///6:p21.33:31575565:31578336:1	tumor necrosis factor [Source:HGNC Symbol;Acc:HGNC:11892]
A_23_P93442	SASH1	SASH1	SASH1	MODEL///REVIEWED	NM_001346505.2///NM_001346506.2///NM_001346507.2///NM_001346508.2///NM_001346509.1///NM_015278.5///XM_017010598.2///XM_017010599.1///XM_017010600.1///XM_017010605.1///XM_024446384.1///XM_024446385.1	ENSG00000111961	ENST00000367467.8	NM_001346505.1///NM_001346506.1///NM_001346507.1///NM_001346508.1///NM_001346509.1///NM_015278.5	ENST00000367467.8///ENST00000622663.1	CAPOK|DUH1|SH3D6A|dJ323M4.1	MIM:607955|HGNC:HGNC:19182|Ensembl:ENSG00000111961	6q24.3-q25.1	SAM and SH3 domain containing 1	A_23_P93442	SASH1	ENSG00000111961	ENST00000367467///ENST00000622663	NM_001346505///NM_001346506///NM_015278///NM_001346508///NM_001346507///NM_001346509	6:q24.3:148272304:148552048:1	SAM and SH3 domain containing 1 [Source:HGNC Symbol;Acc:HGNC:19182]
A_23_P335957														A_23_P335957
A_24_P350941														A_24_P350941
A_23_P107350	SLC2A4	SLC2A4	SLC2A4	REVIEWED	NM_001042.3	ENSG00000181856	ENST00000317370.12	NM_001042.2	ENST00000317370.12	GLUT4	MIM:138190|HGNC:HGNC:11009|Ensembl:ENSG00000181856	17p13.1	solute carrier family 2 member 4	A_23_P107350	SLC2A4	ENSG00000181856	ENST00000317370///ENST00000572485///ENST00000571308///ENST00000570783///ENST00000424875	NM_001042	17:p13.1:7281667:7288257:1	solute carrier family 2 member 4 [Source:HGNC Symbol;Acc:HGNC:11009]
A_23_P49499	ST6GALNAC2	ST6GALNAC2	ST6GALNAC2	MODEL///VALIDATED	NM_006456.3///XM_005256954.4///XM_024450539.1///XR_001752403.2///XR_001752404.2///XR_001752405.2///XR_001752406.2///XR_001752407.2	ENSG00000070731	ENST00000225276.9	NM_006456.2	ENST00000225276.9	SAITL1|SIAT7|SIAT7B|SIATL1|ST6GalNAII|STHM	MIM:610137|HGNC:HGNC:10867|Ensembl:ENSG00000070731	17q25.1	ST6 N-acetylgalactosaminide alpha-2,6-sialyltransferase 2	A_23_P49499	ST6GALNAC2///AC015802.6	ENSG00000070731///ENSG00000284526	ENST00000225276///ENST00000588920///ENST00000640006	NM_006456	17:q25.1:76565379:76586956:-1///17:q25.1:76563710:76570544:-1	ST6 N-acetylgalactosaminide alpha-2,6-sialyltransferase 2 [Source:HGNC Symbol;Acc:HGNC:10867]///novel protein
A_23_P149270														A_23_P149270
A_23_P32454	TG	TG	TG	MODEL///REVIEWED	NM_003235.5///XM_005251038.4///XM_006716622.3///XM_017013793.1///XM_017013794.1///XM_017013795.1///XM_017013796.1///XM_017013797.1	ENSG00000042832	ENST00000220616.9	NM_003235.5	ENST00000220616.9	AITD3|TGN	MIM:188450|HGNC:HGNC:11764|Ensembl:ENSG00000042832	8q24.22	thyroglobulin	A_23_P32454	TG	ENSG00000042832	ENST00000220616///ENST00000523756///ENST00000519543///ENST00000521107///ENST00000522691	NM_003235	8:q24.22:132866958:133134903:1	thyroglobulin [Source:HGNC Symbol;Acc:HGNC:11764]
A_24_P926849														A_24_P926849
A_32_P151747	SMIM2-AS1	SMIM2-AS1	SMIM2-AS1	VALIDATED	NR_104064.1///NR_104065.1	ENSG00000227258	ENST00000619472.1	NR_104064.1///NR_104065.1	ENST00000619472.1	C13orf44-AS1|C3orf81-AS1	HGNC:HGNC:42674|Ensembl:ENSG00000227258	13q14.11	SMIM2 antisense RNA 1	A_32_P151747	SMIM2-AS1	ENSG00000227258	ENST00000444663		13:q14.11:44110451:44240517:1	SMIM2 antisense RNA 1 [Source:HGNC Symbol;Acc:HGNC:42674]
A_24_P202329	ARHGAP27P1///ARHGAP27P1-BPTFP1-KPNA2P3	ARHGAP27P1///ARHGAP27P1-BPTFP1-KPNA2P3	ARHGAP27P1-BPTFP1-KPNA2P3///PLEKHM1P1	VALIDATED	NR_026899.1///NR_027487.2	ENSG00000215769	ENST00000578492.5	NR_026899.1	ENST00000578492.5	-	HGNC:HGNC:28630///HGNC:HGNC:52873|Ensembl:ENSG00000215769	-///17q24.1	ARHGAP27P1-BPTFP1-KPNA2P3 readthrough, transcribed pseudogene///Rho GTPase activating protein 27 pseudogene 1	A_24_P202329	ARHGAP27P1-BPTFP1-KPNA2P3///PLEKHM1P1	ENSG00000215769///ENSG00000214176	ENST00000578492///ENST00000579125///ENST00000578036		17:q24.1:64749663:64781707:-1///17:q24.1:64779259:64837154:-1	ARHGAP27P1-BPTFP1-KPNA2P3 readthrough, transcribed pseudogene [Source:HGNC Symbol;Acc:HGNC:52873]///pleckstrin homology and RUN domain containing M1 pseudogene 1 [Source:HGNC Symbol;Acc:HGNC:35411]
A_23_P165061	TLE5	TLE5	TLE5	MODEL///REVIEWED	NM_001130.6///NM_198969.1///NM_198970.2///XM_006722664.1	ENSG00000104964	ENST00000221561.12///ENST00000327141.8	NM_001130.5///NM_198969.1///NM_198970.1	ENST00000221561.12///ENST00000327141.8	AES|AES-1|AES-2|ESP1|GRG|GRG5|Grg-5	MIM:600188|HGNC:HGNC:307|Ensembl:ENSG00000104964	19p13.3	TLE family member 5, transcriptional modulator	A_23_P165061	TLE5	ENSG00000104964	ENST00000592414///ENST00000221561///ENST00000586742///ENST00000327141///ENST00000587393///ENST00000592330///ENST00000590067	NM_198969///NM_198970///NM_001130	19:p13.3:3052910:3063107:-1	TLE family member 5, transcriptional modulator [Source:HGNC Symbol;Acc:HGNC:307]
A_24_P214858	TREML2	TREML2	TREML2	MODEL///VALIDATED	NM_024807.4///XM_011514917.2	ENSG00000112195	ENST00000483722.2	NM_024807.4	ENST00000483722.2	C6orf76|TLT-2|TLT2|dJ238O23.1	MIM:609715|HGNC:HGNC:21092|Ensembl:ENSG00000112195	6p21.1	triggering receptor expressed on myeloid cells like 2	A_24_P214858	TREML2	ENSG00000112195	ENST00000483722	NM_024807	6:p21.1:41189749:41201149:-1	triggering receptor expressed on myeloid cells like 2 [Source:HGNC Symbol;Acc:HGNC:21092]
A_24_P911648														A_24_P911648	AL139099.3	ENSG00000278009	ENST00000614802		14:q21.3:49601011:49601124:-1	phosphatidylinositol glycan anchor biosynthesis, class F (PIGF) pseudogene
A_23_P335848	GIT2	GIT2	GIT2	MODEL///REVIEWED	NM_001135213.3///NM_001135214.3///NM_001330153.2///NM_014776.5///NM_057169.5///NM_057170.5///XM_005253997.4///XM_006719707.4///XM_006719708.4///XM_006719712.4///XM_017020258.2///XM_017020259.2///XM_017020260.2	ENSG00000139436	ENST00000354574.8///ENST00000355312.8///ENST00000361006.9///ENST00000457474.6///ENST00000551209.5///ENST00000553118.5	NM_001135213.2///NM_001135214.2///NM_001330153.1///NM_014776.4///NM_057169.5///NM_057170.4	ENST00000354574.8///ENST00000355312.8///ENST00000361006.9///ENST00000457474.6///ENST00000551209.5///ENST00000553118.5	CAT-2|CAT2|PKL	MIM:608564|HGNC:HGNC:4273|Ensembl:ENSG00000139436	12q24.11	GIT ArfGAP 2	A_23_P335848	GIT2	ENSG00000139436	ENST00000355312///ENST00000457474///ENST00000361006///ENST00000354574	NM_057169///NM_001135213///NM_001135214///NM_014776	12:q24.11:109929802:109996389:-1	GIT ArfGAP 2 [Source:HGNC Symbol;Acc:HGNC:4273]
A_24_P244447	SHANK2-AS3	SHANK2-AS3	SHANK2-AS3	VALIDATED	NR_073536.1	ENSG00000171671	ENST00000307548.2	NR_073536.1	ENST00000307548.2	C11orf76	HGNC:HGNC:25098|Ensembl:ENSG00000171671	11q13.4	SHANK2 antisense RNA 3	A_24_P244447	SHANK2-AS3	ENSG00000171671	ENST00000307548		11:q13.4:70862790:70865115:1	SHANK2 antisense RNA 3 [Source:HGNC Symbol;Acc:HGNC:25098]
A_23_P22190														A_23_P22190
A_23_P128808	GPR132	GPR132	GPR132	REVIEWED	NM_001278694.2///NM_001278695.2///NM_001278696.2///NM_013345.4	ENSG00000183484	ENST00000329797.8///ENST00000392585.2///ENST00000539291.6	NM_001278694.1///NM_001278695.1///NM_013345.4	ENST00000329797.8///ENST00000392585.2///ENST00000539291.6	G2A	MIM:606167|HGNC:HGNC:17482|Ensembl:ENSG00000183484	14q32.33	G protein-coupled receptor 132	A_23_P128808	GPR132	ENSG00000183484	ENST00000329797///ENST00000392585///ENST00000551869	NM_013345///NM_001278695	14:q32.33:105049395:105065445:-1	G protein-coupled receptor 132 [Source:HGNC Symbol;Acc:HGNC:17482]
A_24_P118512	EIF4E2P2		EIF4E2P2											A_24_P118512	EIF4E2P2	ENSG00000244157	ENST00000492033		3:q13.31:115279125:115279860:1	eukaryotic translation initiation factor 4E family member 2 pseudogene 2 [Source:HGNC Symbol;Acc:HGNC:51464]
A_23_P114626	SERPINC1	SERPINC1	SERPINC1	REVIEWED	NM_000488.3///NM_001365052.1	ENSG00000117601	ENST00000367698.3	NM_000488.3///NM_001365052.1	ENST00000367698.3	AT3|AT3D|ATIII|ATIII-R2|ATIII-T1|ATIII-T2|THPH7	MIM:107300|HGNC:HGNC:775|Ensembl:ENSG00000117601	1q25.1	serpin family C member 1	A_23_P114626	SERPINC1	ENSG00000117601	ENST00000367698///ENST00000617423	NM_001365052///NM_000488	1:q25.1:173903804:173917378:-1	serpin family C member 1 [Source:HGNC Symbol;Acc:HGNC:775]
A_23_P215140	FASTK	FASTK	FASTK	MODEL///REVIEWED	NM_001258461.1///NM_006712.5///NM_033015.3///XM_005249932.1///XM_005249933.4///XM_011515761.3///XM_011515762.3///XM_011515763.1///XM_017011704.1///XM_017011705.2///XM_024446642.1///XM_024446643.1///XM_024446644.1	ENSG00000164896	ENST00000297532.11///ENST00000353841.6///ENST00000482571.2///ENST00000540185.5	NM_001258461.1///NM_006712.5///NM_033015.3	ENST00000297532.11///ENST00000353841.6///ENST00000482571.2	FAST	MIM:606965|HGNC:HGNC:24676|Ensembl:ENSG00000164896	7q36.1	Fas activated serine/threonine kinase	A_23_P215140	FASTK	ENSG00000164896	ENST00000489884///ENST00000465272///ENST00000467237///ENST00000353841///ENST00000297532///ENST00000482571///ENST00000460980///ENST00000469237///ENST00000482806///ENST00000483953///ENST00000466855///ENST00000459800///ENST00000478477///ENST00000461979	NM_033015///NM_006712///NM_001258461	7:q36.1:151076593:151080866:-1	Fas activated serine/threonine kinase [Source:HGNC Symbol;Acc:HGNC:24676]
A_32_P223985	LINC01736	LINC01736	LINC01736	VALIDATED	NR_135116.1	ENSG00000228058	ENST00000445339.1	NR_135116.1	ENST00000445339.1	-	HGNC:HGNC:52524|Ensembl:ENSG00000228058	1q42.13	long intergenic non-protein coding RNA 1736	A_32_P223985	LINC01736	ENSG00000228058	ENST00000445339///ENST00000660480///ENST00000663288///ENST00000661272		1:q42.13:230002372:230007195:1	long intergenic non-protein coding RNA 1736 [Source:HGNC Symbol;Acc:HGNC:52524]
A_23_P323898	ZSCAN12	ZSCAN12	ZSCAN12	MODEL///VALIDATED	NR_028077.2///NR_133668.1///NR_133669.1///NR_136509.2///NR_136510.2///NR_136511.2///NR_136512.2///NR_136513.2///NR_160526.1///NR_160527.1///XM_011515014.3///XM_011515015.2///XM_011515017.3///XM_017011528.2///XM_024446598.1	ENSG00000158691	ENST00000361028.5///ENST00000396827.3	NR_028077.1///NR_136509.1///NR_136510.1///NR_136511.1///NR_136512.1///NR_160526.1	ENST00000396827.3	ZFP96|ZNF29K1|ZNF305|ZNF96|dJ29K1.2	MIM:603978|HGNC:HGNC:13172|Ensembl:ENSG00000158691	6p22.1	zinc finger and SCAN domain containing 12	A_23_P323898	ZSCAN12	ENSG00000158691	ENST00000361028///ENST00000396827	NM_001163391///NM_001368124	6:p22.1:28378955:28399734:-1	zinc finger and SCAN domain containing 12 [Source:HGNC Symbol;Acc:HGNC:13172]
A_23_P35456	SH3PXD2A	SH3PXD2A	SH3PXD2A	VALIDATED	NM_001365079.1///NM_014631.2	ENSG00000107957	ENST00000355946.6	NM_001365079.1///NM_014631.2	ENST00000355946.6///ENST00000369774.8	FISH|SH3MD1|TKS5	HGNC:HGNC:23664|Ensembl:ENSG00000107957	10q24.33	SH3 and PX domains 2A	A_23_P35456	SH3PXD2A	ENSG00000107957	ENST00000369774///ENST00000355946	NM_001365079///NM_014631	10:q24.33:103594027:103855543:-1	SH3 and PX domains 2A [Source:HGNC Symbol;Acc:HGNC:23664]
A_23_P25019	PRIM1	PRIM1	PRIM1	REVIEWED	NM_000946.3	ENSG00000198056	ENST00000338193.11	NM_000946.3	ENST00000338193.11	p49	MIM:176635|HGNC:HGNC:9369|Ensembl:ENSG00000198056	12q13.3	DNA primase subunit 1	A_23_P25019	AC117378.1///PRIM1	ENSG00000285625///ENSG00000198056	ENST00000647707///ENST00000552590		12:q13.3:56714612:56741535:-1///12:q13.3:56731580:56752373:-1	novel protein///DNA primase subunit 1 [Source:HGNC Symbol;Acc:HGNC:9369]
A_23_P207125	NLGN2	NLGN2	NLGN2	MODEL///REVIEWED	NM_020795.4///XM_005256744.4///XM_017024897.1	ENSG00000169992	ENST00000302926.7	NM_020795.4	ENST00000302926.7;ENST00000640620.2	-	MIM:606479|HGNC:HGNC:14290|Ensembl:ENSG00000169992	17p13.1	neuroligin 2	A_23_P207125	NLGN2	ENSG00000169992///ENSG00000283859	ENST00000575301///ENST00000302926///ENST00000639647///ENST00000640620	NM_020795	17:p13.1:7404874:7419860:1///CHR_HG2046_PATCH::7404874:7419860:1	neuroligin 2 [Source:HGNC Symbol;Acc:HGNC:14290]
A_23_P74081	TP73	TP73	TP73	REVIEWED	NM_001126240.3///NM_001126242.3///NM_001204185.2///NM_001204192.2///NM_005427.4	ENSG00000078900	ENST00000378280.5///ENST00000378288.8///ENST00000378290.4///ENST00000378295.9	NM_001126240.2///NM_001126242.2///NM_001204185.1///NM_001204192.1///NM_005427.4	ENST00000378280.5///ENST00000378288.8///ENST00000378290.4///ENST00000378295.9	P73	MIM:601990|HGNC:HGNC:12003|Ensembl:ENSG00000078900	1p36.32	tumor protein p73	A_23_P74081	TP73	ENSG00000078900	ENST00000378295	NM_005427///NM_001204185	1:p36.32:3652516:3736201:1	tumor protein p73 [Source:HGNC Symbol;Acc:HGNC:12003]
A_24_P221968	LOC643802	LOC643802		MODEL///VALIDATED	NM_001347693.1///XM_017023560.1///XM_024450389.1					-	-	16q12.2	u3 small nucleolar ribonucleoprotein protein MPP10-like	A_24_P221968	AC007342.3	ENSG00000260078	ENST00000565598///ENST00000565421		16:q12.2:53364982:53373083:-1	u3 small nucleolar ribonucleoprotein protein MPP10-like [Source:NCBI gene;Acc:643802]
A_23_P88580	ARID3B	ARID3B	ARID3B	REVIEWED	NM_001307939.1///NM_006465.4	ENSG00000179361	ENST00000346246.9///ENST00000622429.1	NM_001307939.1///NM_006465.3	ENST00000346246.9///ENST00000622429.1	BDP|DRIL2	MIM:612457|HGNC:HGNC:14350|Ensembl:ENSG00000179361	15q24.1	AT-rich interaction domain 3B	A_23_P88580	ARID3B	ENSG00000179361	ENST00000346246///ENST00000563567///ENST00000622429	NM_006465///NM_001307939	15:q24.1:74541177:74598131:1	AT-rich interaction domain 3B [Source:HGNC Symbol;Acc:HGNC:14350]
A_24_P914957														A_24_P914957
A_32_P92840	C1QA	C1QA		REVIEWED	NM_001347465.2///NM_001347466.1///NM_015991.4	ENSG00000173372	ENST00000374642.8///ENST00000402322.1///ENST00000438241.1	NM_001347465.1///NM_001347466.1///NM_015991.4	ENST00000374642.8///ENST00000402322.1	-	MIM:120550|HGNC:HGNC:1241|Ensembl:ENSG00000173372	1p36.12	complement C1q A chain	A_32_P92840
A_24_P68275	TUT7	TUT7	TUT7	MODEL///VALIDATED	NM_001185059.2///NM_001185074.2///NM_001330718.2///NM_024617.4///XM_005252207.3///XM_005252208.2///XM_006717283.1///XM_011519011.2///XM_011519012.2///XM_011519013.2///XM_011519014.2///XM_011519015.1///XM_011519016.1///XM_017015130.1///XM_017015131.1///XR_001746379.1///XR_001746380.1	ENSG00000083223	ENST00000277141.10///ENST00000375960.6///ENST00000375963.8	NM_001185059.1///NM_001185074.1///NM_001330718.1///NM_024617.4	ENST00000277141.10///ENST00000375960.6///ENST00000375963.8	PAPD6|TENT3B|ZCCHC6	MIM:613467|HGNC:HGNC:25817|Ensembl:ENSG00000083223	9q21.33	terminal uridylyl transferase 7	A_24_P68275	TUT7	ENSG00000083223	ENST00000277141///ENST00000375960///ENST00000375963	NM_001330718///NM_001185074///NM_001185059///NM_024617	9:q21.33:86287733:86354454:-1	terminal uridylyl transferase 7 [Source:HGNC Symbol;Acc:HGNC:25817]
A_24_P323901														A_24_P323901
A_23_P103276	KTI12///TXNDC12	KTI12///TXNDC12	KTI12	REVIEWED///VALIDATED	NM_138417.3///NR_046405.1///NR_046406.1	ENSG00000198841	ENST00000371614.1	NM_138417.2	ENST00000371614.1	AG1|AGR1|ERP16|ERP18|ERP19|PDIA16|TLP19|hAG-1|hTLP19///SBBI81|TOT4	HGNC:HGNC:25160|Ensembl:ENSG00000198841///MIM:609448|HGNC:HGNC:24626|Ensembl:ENSG00000117862	1p32.3	KTI12 chromatin associated homolog///thioredoxin domain containing 12	A_23_P103276	KTI12	ENSG00000198841	ENST00000371614	NM_138417	1:p32.3:52032103:52033816:-1	KTI12 chromatin associated homolog [Source:HGNC Symbol;Acc:HGNC:25160]
A_24_P464349														A_24_P464349
A_23_P144264	TOMM70	TOMM70	TOMM70	REVIEWED	NM_014820.5	ENSG00000154174	ENST00000284320.5	NM_014820.4	ENST00000284320.5	TOMM70A|Tom70	MIM:606081|HGNC:HGNC:11985|Ensembl:ENSG00000154174	3q12.2	translocase of outer mitochondrial membrane 70	A_23_P144264	TOMM70	ENSG00000154174	ENST00000284320	NM_014820	3:q12.2:100363431:100401398:-1	translocase of outer mitochondrial membrane 70 [Source:HGNC Symbol;Acc:HGNC:11985]
A_24_P493287	RSL1D1	RSL1D1		VALIDATED	NM_015659.3	ENSG00000171490	ENST00000571133.6	NM_015659.3	ENST00000571133.6	CSIG|L12|PBK1|UTP30	MIM:615874|HGNC:HGNC:24534|Ensembl:ENSG00000171490	16p13.13	ribosomal L1 domain containing 1	A_24_P493287
A_24_P346126	SERF1A///SERF1B	SERF1A///SERF1B	SERF1B///SERF1A	REVIEWED	NM_001178087.1///NM_022968.1	ENSG00000172058///ENSG00000205572	ENST00000317633.13///ENST00000380751.9	NM_001178087.1///NM_022968.1	ENST00000317633.13;ENST00000627372.2;ENST00000611616.4///ENST00000380751.9;ENST00000621283.3	4F5|FAM2A|H4F5|SERF1|SMAM1///FAM2B|H4F5C|h4F5	HGNC:HGNC:10756|Ensembl:ENSG00000205572///MIM:603011|HGNC:HGNC:10755|Ensembl:ENSG00000172058	5q13.2	small EDRK-rich factor 1A///small EDRK-rich factor 1B	A_24_P346126	SERF1B///SERF1A	ENSG00000278839///ENSG00000172058///ENSG00000277429///ENSG00000275581///ENSG00000205572	ENST00000611616///ENST00000611277///ENST00000622047///ENST00000317633///ENST00000507348///ENST00000503509///ENST00000621283///ENST00000628126///ENST00000627673///ENST00000627372///ENST00000630603///ENST00000614310///ENST00000380751///ENST00000514285///ENST00000513144	NM_022968///NM_001178087	CHR_HSCHR5_2_CTG1_1::69709074:69726961:-1///5:q13.2:70900665:70918530: 1///CHR_HSCHR5_1_CTG1_1::70045915:70063796: 1///CHR_HSCHR5_1_CTG1_1::70244409:70262299: 1///5:q13.2:70025247:70043113: 1	small EDRK-rich factor 1B [Source:HGNC Symbol;Acc:HGNC:10756]///small EDRK-rich factor 1A [Source:HGNC Symbol;Acc:HGNC:10755]
A_24_P280897	RPL21P131		RPL21P131											A_24_P280897	RPL21P131	ENSG00000232429	ENST00000497298		19:q13.11:33589206:33589688:-1	ribosomal protein L21 pseudogene 131 [Source:HGNC Symbol;Acc:HGNC:36428]
A_23_P81811	TJAP1	TJAP1	TJAP1	MODEL///REVIEWED	NM_001146016.1///NM_001146017.1///NM_001146018.1///NM_001146019.2///NM_001146020.1///NM_001350561.2///NM_001350562.2///NM_001350563.2///NM_001350564.2///NM_001350565.2///NM_001350566.2///NM_001350567.2///NM_001350568.2///NM_001350569.2///NM_001350570.2///NM_080604.3///NR_027394.2///NR_146793.2///XM_006715250.4///XM_006715251.3///XM_006715254.4///XM_006715257.2///XM_006715261.1///XM_006715262.2///…	ENSG00000137221	ENST00000259751.5///ENST00000372444.6///ENST00000372445.9///ENST00000372449.5///ENST00000372452.5///ENST00000436109.6///ENST00000438588.6	NM_001146016.1///NM_001146017.1///NM_001146018.1///NM_001146019.1///NM_001146020.1///NM_001350561.1///NM_001350562.1///NM_001350563.1///NM_001350564.1///NM_001350565.1///NM_001350566.1///NM_001350567.1///NM_001350568.1///NM_001350569.1///NM_001350570.1///NM_080604.2///NR_027394.1///NR_146793.1	ENST00000259751.5///ENST00000372444.6///ENST00000372445.9///ENST00000372452.5///ENST00000436109.6///ENST00000438588.6	PILT|TJP4	MIM:612658|HGNC:HGNC:17949|Ensembl:ENSG00000137221	6p21.1	tight junction associated protein 1	A_23_P81811	TJAP1	ENSG00000137221	ENST00000259751///ENST00000372452///ENST00000372449///ENST00000483640///ENST00000454762///ENST00000372444///ENST00000372445///ENST00000438588///ENST00000436109	NM_080604///NM_001146019///NM_001350569///NM_001350570///NM_001146018///NM_001350561///NM_001146016///NM_001350562///NM_001350563///NM_001350564///NM_001350567///NM_001350565///NM_001350568///NM_001350566///NM_001146017///NM_001146020	6:p21.1:43477523:43506556:1	tight junction associated protein 1 [Source:HGNC Symbol;Acc:HGNC:17949]
A_24_P928061	DISC1///TSNAX-DISC1	DISC1///TSNAX-DISC1	DISC1	REVIEWED///VALIDATED	NM_001164554.2///NR_028399.1	ENSG00000162946	ENST00000366632.6	NM_001164554.1	ENST00000366632.6	-///C1orf136|SCZD9	HGNC:HGNC:49177|Ensembl:ENSG00000270106///MIM:605210|HGNC:HGNC:2888|Ensembl:ENSG00000162946	1q42.2	DISC1 scaffold protein///TSNAX-DISC1 readthrough (NMD candidate)	A_24_P928061	DISC1	ENSG00000162946	ENST00000468399		1:q42.2:231626815:232041272:1	DISC1 scaffold protein [Source:HGNC Symbol;Acc:HGNC:2888]
A_23_P370707														A_23_P370707
A_23_P48029	CLEC4A	CLEC4A	CLEC4A	MODEL///REVIEWED	NM_016184.3///NM_194447.2///NM_194448.2///NM_194450.2///XM_011520684.2///XM_017019382.2///XM_024448997.1	ENSG00000111729	ENST00000229332.11///ENST00000345999.9///ENST00000352620.9///ENST00000360500.5	NM_016184.3///NM_194447.2///NM_194448.2///NM_194450.2	ENST00000229332.11///ENST00000345999.9///ENST00000352620.9///ENST00000360500.5	CD367|CLECSF6|DCIR|DDB27|HDCGC13P|LLIR	MIM:605306|HGNC:HGNC:13257|Ensembl:ENSG00000111729	12p13.31	C-type lectin domain family 4 member A	A_23_P48029	AC006511.5///CLEC4A	ENSG00000284697///ENSG00000111729	ENST00000546339///ENST00000229332///ENST00000345999///ENST00000352620///ENST00000360500	NM_016184///NM_194448///NM_194450///NM_194447	12:p13.31:8082269:8138548:1///12:p13.31:8123632:8138607:1	novel transcript///C-type lectin domain family 4 member A [Source:HGNC Symbol;Acc:HGNC:13257]
A_32_P2925	OXR1	OXR1		MODEL///VALIDATED	NM_001198532.1///NM_001198533.1///NM_001198534.1///NM_001198535.1///NM_018002.3///NM_181354.4///XM_006716595.2///XM_017013589.2///XM_017013590.1///XM_017013591.1///XM_017013592.1///XM_017013593.2///XM_017013594.2///XM_017013595.2///XM_017013596.1///XM_017013597.1///XM_017013598.2///XM_017013599.2///XM_017013600.2///XR_001745548.1	ENSG00000164830	ENST00000297447.10///ENST00000312046.10///ENST00000442977.6///ENST00000449762.6///ENST00000517566.6///ENST00000519415.6///ENST00000531443.5	NM_001198532.1///NM_001198533.1///NM_001198534.1///NM_001198535.1///NM_018002.3///NM_181354.4	ENST00000297447.10///ENST00000312046.10///ENST00000442977.6///ENST00000449762.6///ENST00000517566.6///ENST00000531443.5	Nbla00307|TLDC3	MIM:605609|HGNC:HGNC:15822|Ensembl:ENSG00000164830	8q23.1	oxidation resistance 1	A_32_P2925
A_24_P110541														A_24_P110541
A_23_P389588	TCF7L2	TCF7L2	TCF7L2	REVIEWED	NM_001146274.2///NM_001146283.2///NM_001146284.2///NM_001146285.1///NM_001146286.2///NM_001198525.2///NM_001198526.2///NM_001198527.2///NM_001198528.2///NM_001198529.2///NM_001198530.1///NM_001198531.2///NM_001349870.2///NM_001349871.1///NM_001363501.1///NM_001367943.1///NM_030756.5	ENSG00000148737	ENST00000352065.10///ENST00000355717.9///ENST00000355995.8///ENST00000369395.6///ENST00000369397.8///ENST00000534894.5///ENST00000536810.5///ENST00000538897.5///ENST00000545257.6///ENST00000627217.3///ENST00000629706.2	NM_001146274.2///NM_001146283.1///NM_001146284.1///NM_001146285.1///NM_001146286.1///NM_001198525.1///NM_001198526.1///NM_001198527.1///NM_001198528.1///NM_001198529.1///NM_001198530.1///NM_001198531.1///NM_001349870.1///NM_001349871.1///NM_001363501.1///NM_001367943.1///NM_030756.4	ENST00000352065.10///ENST00000355717.9///ENST00000355995.8///ENST00000369395.6///ENST00000369397.8///ENST00000534894.5///ENST00000536810.5///ENST00000538897.5///ENST00000545257.6///ENST00000627217.3///ENST00000629706.2	TCF-4|TCF4	MIM:602228|HGNC:HGNC:11641|Ensembl:ENSG00000148737	10q25.2-q25.3	transcription factor 7 like 2	A_23_P389588	TCF7L2	ENSG00000148737	ENST00000627217///ENST00000369397///ENST00000355717///ENST00000352065///ENST00000369395///ENST00000545257///ENST00000629706///ENST00000637321///ENST00000369389///ENST00000637416///ENST00000636447///ENST00000636236///ENST00000636309///ENST00000277945///ENST00000369386///ENST00000466338///ENST00000470254///ENST00000534894///ENST00000538897///ENST00000536810///ENST00000355995///ENST00000542695///ENS…	NM_001146274///NM_030756///NM_001146283///NM_001146286///NM_001198528///NM_001349871///NM_001349870///NM_001198527///NM_001198525///NM_001198526///NM_001198530///NM_001363501///NM_001198531///NM_001198529///NM_001146284///NM_001146285///NM_001367943	10:q25.2:112950247:113167678:1	transcription factor 7 like 2 [Source:HGNC Symbol;Acc:HGNC:11641]
A_24_P213478	SEMA6A	SEMA6A	SEMA6A	MODEL///VALIDATED	NM_001300780.2///NM_020796.5///XM_006714663.2///XM_017009675.1	ENSG00000092421	ENST00000257414.12///ENST00000343348.10	NM_001300780.1///NM_020796.4	ENST00000257414.12///ENST00000343348.10	HT018|SEMA|SEMA6A1|SEMAQ|VIA	MIM:605885|HGNC:HGNC:10738|Ensembl:ENSG00000092421	5q23.1	semaphorin 6A	A_24_P213478	SEMA6A	ENSG00000092421	ENST00000343348	NM_020796	5:q23.1:116443616:116574934:-1	semaphorin 6A [Source:HGNC Symbol;Acc:HGNC:10738]
A_32_P44932														A_32_P44932	AC044849.1	ENSG00000272256	ENST00000606596		8:p12:30082758:30083467:1	novel transcript, antisense to TMEM66
A_23_P119168														A_23_P119168
A_23_P99747	CDKL1	CDKL1	CDKL1	MODEL///REVIEWED	NM_001282236.2///NM_001367064.1///NM_001367065.1///NM_004196.5///XM_005268157.3///XM_005268160.4///XM_011537276.1///XM_017021730.1///XM_017021732.1///XR_001750577.2///XR_943549.2	ENSG00000100490	ENST00000216378.2///ENST00000395834.5	NM_001282236.1///NM_001367064.1///NM_001367065.1///NM_004196.5	ENST00000216378.2///ENST00000395834.5	KKIALRE|P42	MIM:603441|HGNC:HGNC:1781|Ensembl:ENSG00000100490	14q21.3	cyclin dependent kinase like 1	A_23_P99747	CDKL1	ENSG00000100490	ENST00000395834///ENST00000525911///ENST00000534267///ENST00000216378///ENST00000356146///ENST00000542671	NM_001367064///NM_004196///NM_001367065///NM_001282236	14:q22.1:50329404:50416461:-1	cyclin dependent kinase like 1 [Source:HGNC Symbol;Acc:HGNC:1781]
A_24_P367259	YTHDF2P1		YTHDF2P1											A_24_P367259	YTHDF2P1	ENSG00000270503	ENST00000604759		14:q21.1:39215065:39216335:1	YTH domain family member 2 pseudogene 1 [Source:HGNC Symbol;Acc:HGNC:19865]
A_24_P933503	MON2	MON2	MON2	MODEL///VALIDATED	NM_001278469.3///NM_001278470.2///NM_001278471.2///NM_001278472.2///NM_015026.3///XM_017019041.1///XM_017019042.1///XM_017019043.1///XM_017019044.1///XM_017019045.1///XR_001748627.1///XR_001748628.1///XR_001748629.1	ENSG00000061987	ENST00000393629.6///ENST00000393630.8///ENST00000546600.5///ENST00000552738.5///ENST00000641654.1	NM_001278469.2///NM_001278470.1///NM_001278471.1///NM_001278472.1///NM_015026.3	ENST00000393629.6///ENST00000393630.8///ENST00000546600.5///ENST00000552738.5	-	MIM:616822|HGNC:HGNC:29177|Ensembl:ENSG00000061987	12q14.1	MON2 homolog, regulator of endosome-to-Golgi trafficking	A_24_P933503	MON2	ENSG00000061987	ENST00000641654///ENST00000393630///ENST00000546600///ENST00000547095///ENST00000552738///ENST00000393629///ENST00000552115	NM_001278472///NM_015026///NM_001278469///NM_001278471///NM_001278470	12:q14.1:62466817:62600476:1	MON2 homolog, regulator of endosome-to-Golgi trafficking [Source:HGNC Symbol;Acc:HGNC:29177]
A_24_P937806	CCKBR	CCKBR		MODEL	XM_017018516.1					CCK-B|CCK2R|GASR	MIM:118445|HGNC:HGNC:1571|Ensembl:ENSG00000110148	11p15.4	cholecystokinin B receptor	A_24_P937806
A_23_P346376	P2RY10	P2RY10	P2RY10	REVIEWED	NM_001324218.2///NM_001324221.2///NM_001324225.2///NM_014499.4///NM_198333.2	ENSG00000078589	ENST00000171757.3///ENST00000544091.1	NM_001324218.1///NM_001324221.1///NM_001324225.1///NM_014499.4///NM_198333.2	ENST00000171757.3///ENST00000544091.1	LYPSR2|P2Y10	MIM:300529|HGNC:HGNC:19906|Ensembl:ENSG00000078589	Xq21.1	P2Y receptor family member 10	A_23_P346376	P2RY10	ENSG00000078589	ENST00000461541///ENST00000475374///ENST00000171757///ENST00000544091	NM_001324225///NM_001324221///NM_001324218///NM_014499///NM_198333	X:q21.1:78945332:78963727:1	P2Y receptor family member 10 [Source:HGNC Symbol;Acc:HGNC:19906]
A_23_P106656	CA7	CA7	CA7	MODEL///REVIEWED	NM_001014435.2///NM_001365337.2///NM_005182.3///XM_011523312.1	ENSG00000168748	ENST00000338437.7///ENST00000394069.3	NM_001014435.2///NM_001365337.1///NM_005182.3	ENST00000338437.7///ENST00000394069.3	CA-VII|CAVII	MIM:114770|HGNC:HGNC:1381|Ensembl:ENSG00000168748	16q22.1	carbonic anhydrase 7	A_23_P106656	CA7	ENSG00000168748	ENST00000338437///ENST00000548332///ENST00000394069	NM_005182///NM_001365337///NM_001014435	16:q22.1:66844414:66854153:1	carbonic anhydrase 7 [Source:HGNC Symbol;Acc:HGNC:1381]
A_24_P306845														A_24_P306845
A_23_P137173	TMSB15A	TMSB15A	TMSB15A	VALIDATED	NM_021992.3	ENSG00000158164	ENST00000289373.5	NM_021992.3	ENST00000289373.5	TMSB15|TMSB15B|TMSL8|TMSNB|Tb15|TbNB	MIM:300939|HGNC:HGNC:30744|Ensembl:ENSG00000158164	Xq22.1	thymosin beta 15a	A_23_P137173	TMSB15A	ENSG00000158164	ENST00000289373	NM_021992	X:q22.1:102513682:102516739:-1	thymosin beta 15a [Source:HGNC Symbol;Acc:HGNC:30744]
A_23_P15669	NCBP3	NCBP3	NCBP3	MODEL///VALIDATED	NM_001114118.3///XM_005256717.3///XM_006721556.3///XM_011523954.3///XM_011523955.3///XM_017024826.1///XM_017024827.2///XM_017024828.2///XM_017024829.1	ENSG00000074356	ENST00000389005.6	NM_001114118.3	ENST00000389005.6	C17orf85|ELG|HSA277841	MIM:616624|HGNC:HGNC:24612|Ensembl:ENSG00000074356	17p13.2	nuclear cap binding subunit 3	A_23_P15669	NCBP3	ENSG00000074356	ENST00000389005///ENST00000574911///ENST00000575815	NM_001114118	17:p13.2:3802158:3846246:-1	nuclear cap binding subunit 3 [Source:HGNC Symbol;Acc:HGNC:24612]
A_23_P75283	RBP4	RBP4	RBP4	REVIEWED	NM_001323517.1///NM_001323518.1///NM_006744.4	ENSG00000138207	ENST00000371464.8///ENST00000371467.5///ENST00000371469.2	NM_001323517.1///NM_001323518.1///NM_006744.4	ENST00000371464.8///ENST00000371467.5///ENST00000371469.2	MCOPCB10|RDCCAS	MIM:180250|HGNC:HGNC:9922|Ensembl:ENSG00000138207	10q23.33	retinol binding protein 4	A_23_P75283	RBP4	ENSG00000138207	ENST00000629763///ENST00000371469///ENST00000371467///ENST00000371464	NM_001323518///NM_001323517///NM_006744	10:q23.33:93591687:93601744:-1	retinol binding protein 4 [Source:HGNC Symbol;Acc:HGNC:9922]
A_23_P136493	NRG1	NRG1	NRG1	MODEL///REVIEWED	NM_001160001.3///NM_001160005.1///NM_001160007.2///NM_001322202.2///NM_013962.2///XM_017013367.1///XM_017013368.2///XM_024447143.1	ENSG00000157168	ENST00000519301.6///ENST00000520407.5///ENST00000650967.1	NM_001160001.2///NM_001160005.1///NM_001160007.1///NM_001322202.1///NM_013962.2	ENST00000519301.6///ENST00000520407.5///ENST00000650967.1	ARIA|GGF|GGF2|HGL|HRG|HRG1|HRGA|MST131|MSTP131|NDF|NRG1-IT2|SMDF	MIM:142445|HGNC:HGNC:7997|Ensembl:ENSG00000157168	8p12	neuregulin 1	A_23_P136493	NRG1	ENSG00000157168	ENST00000519301	NM_001322201///NM_001160001///NM_001322202	8:p12:31639222:32855666:1	neuregulin 1 [Source:HGNC Symbol;Acc:HGNC:7997]
A_24_P340853	PARP10	PARP10	PARP10	MODEL///VALIDATED	NM_001317895.2///NM_032789.5///NR_134234.2///XM_011517336.3	ENSG00000178685	ENST00000313028.12///ENST00000524918.5///ENST00000525773.5///ENST00000527262.5	NM_001317895.1///NM_032789.5///NR_134234.1	ENST00000313028.12///ENST00000525773.5	ARTD10	MIM:609564|HGNC:HGNC:25895|Ensembl:ENSG00000178685	8q24.3	poly(ADP-ribose) polymerase family member 10	A_24_P340853	PARP10	ENSG00000178685	ENST00000524918///ENST00000313028///ENST00000525773///ENST00000527262///ENST00000313059///ENST00000533665///ENST00000526985///ENST00000525879///ENST00000528625///ENST00000525486///ENST00000531537///ENST00000529842///ENST00000528914///ENST00000528136///ENST00000529311///ENST00000528580///ENST00000530478///ENST00000532311///ENST00000531707	NM_032789///NM_001317895	8:q24.3:143977153:144012772:-1	poly(ADP-ribose) polymerase family member 10 [Source:HGNC Symbol;Acc:HGNC:25895]
A_24_P329229	KCTD7	KCTD7	KCTD7	REVIEWED	NM_153033.4	ENSG00000243335	ENST00000639828.1	NM_153033.4	ENST00000639828.1	CLN14|EPM3	MIM:611725|HGNC:HGNC:21957|Ensembl:ENSG00000243335	7q11.21	potassium channel tetramerization domain containing 7	A_24_P329229	KCTD7	ENSG00000243335	ENST00000639828///ENST00000275532///ENST00000640385///ENST00000639879///ENST00000640851///ENST00000638524///ENST00000449064///ENST00000638540	NM_153033	7:q11.21:66628767:66649067:1	potassium channel tetramerization domain containing 7 [Source:HGNC Symbol;Acc:HGNC:21957]
A_24_P654314														A_24_P654314
A_23_P98399	HTR3A	HTR3A	HTR3A	REVIEWED	NM_000869.6///NM_001161772.3///NM_213621.4///NR_046363.1	ENSG00000166736	ENST00000299961.5///ENST00000355556.6///ENST00000375498.6	NM_000869.6///NM_001161772.2///NM_213621.4///NR_046363.1	ENST00000299961.5///ENST00000375498.6///ENST00000504030.6///ENST00000506841.6	5-HT-3|5-HT3A|5-HT3R|5HT3R|HTR3	MIM:182139|HGNC:HGNC:5297|Ensembl:ENSG00000166736	11q23.2	5-hydroxytryptamine receptor 3A	A_23_P98399	HTR3A	ENSG00000166736	ENST00000504030///ENST00000506841///ENST00000510849///ENST00000299961///ENST00000355556///ENST00000375498	NM_000869///NM_213621///NM_001161772	11:q23.2:113974881:113990313:1	5-hydroxytryptamine receptor 3A [Source:HGNC Symbol;Acc:HGNC:5297]
A_23_P7655	BNIP1	BNIP1	BNIP1	MODEL///REVIEWED	NM_001205.3///NM_013978.3///NM_013979.3///NM_013980.3///XM_011534638.1	ENSG00000113734	ENST00000231668.13///ENST00000351486.9///ENST00000352523.10///ENST00000393770.4	NM_001205.2///NM_013978.2///NM_013979.2///NM_013980.2	ENST00000231668.13///ENST00000351486.9///ENST00000352523.10///ENST00000393770.4	NIP1|SEC20|TRG-8	MIM:603291|HGNC:HGNC:1082|Ensembl:ENSG00000113734	5q35.1	BCL2 interacting protein 1	A_23_P7655	BNIP1	ENSG00000113734	ENST00000231668///ENST00000351486///ENST00000352523///ENST00000393770	NM_013979///NM_001205///NM_013980///NM_013978	5:q35.1:173144442:173164387:1	BCL2 interacting protein 1 [Source:HGNC Symbol;Acc:HGNC:1082]
A_24_P914918														A_24_P914918
A_23_P378926	ADRA2B	ADRA2B	ADRA2B	REVIEWED	NM_000682.7	ENSG00000274286	ENST00000620793.2	NM_000682.7	ENST00000620793.2	ADRA2L1|ADRA2RL1|ADRARL1|ALPHA2BAR|FAME2|alpha-2BAR	MIM:104260|HGNC:HGNC:282|Ensembl:ENSG00000274286	2q11.2	adrenoceptor alpha 2B	A_23_P378926	ADRA2B	ENSG00000274286	ENST00000620793	NM_000682	2:q11.2:96112876:96116571:-1	adrenoceptor alpha 2B [Source:HGNC Symbol;Acc:HGNC:282]
A_23_P3424	RPP25	RPP25	RPP25	VALIDATED	NM_017793.2	ENSG00000178718	ENST00000322177.5	NM_017793.2	ENST00000322177.5	-	HGNC:HGNC:30361|Ensembl:ENSG00000178718	15q24.2	ribonuclease P and MRP subunit p25	A_23_P3424	RPP25	ENSG00000178718	ENST00000322177	NM_017793	15:q24.2:74954416:74957464:-1	ribonuclease P and MRP subunit p25 [Source:HGNC Symbol;Acc:HGNC:30361]
A_23_P217379	COL4A6	COL4A6	COL4A6	MODEL///REVIEWED	NM_001287758.1///NM_001287759.1///NM_001287760.1///NM_001847.4///NM_033641.4///XM_006724617.3	ENSG00000197565	ENST00000334504.11///ENST00000372216.8///ENST00000394872.6///ENST00000538570.5///ENST00000621266.4	NM_001287758.1///NM_001287759.1///NM_001287760.1///NM_001847.3///NM_033641.3	ENST00000334504.11///ENST00000372216.8///ENST00000394872.6///ENST00000538570.5///ENST00000621266.4	CXDELq22.3|DELXq22.3|DFNX6	MIM:303631|HGNC:HGNC:2208|Ensembl:ENSG00000197565	Xq22.3	collagen type IV alpha 6 chain	A_23_P217379	COL4A6	ENSG00000197565	ENST00000334504///ENST00000372216///ENST00000621266///ENST00000538570///ENST00000394872///ENST00000545689	NM_033641///NM_001847///NM_001287759///NM_001287760///NM_001287758	X:q22.3:108155607:108439497:-1	collagen type IV alpha 6 chain [Source:HGNC Symbol;Acc:HGNC:2208]
A_23_P105545	VAMP1	VAMP1	VAMP1	REVIEWED	NM_001297438.2///NM_014231.5///NM_016830.4///NM_199245.3///NR_123717.2	ENSG00000139190	ENST00000361716.7///ENST00000396308.3///ENST00000400911.7///ENST00000535180.5	NM_001297438.1///NM_014231.4///NM_016830.3///NM_199245.2///NR_123717.1	ENST00000361716.7///ENST00000396308.3///ENST00000400911.7///ENST00000535180.5///ENST00000544432.5	CMS25|SPAX1|SYB1|VAMP-1	MIM:185880|HGNC:HGNC:12642|Ensembl:ENSG00000139190	12p13.31	vesicle associated membrane protein 1	A_23_P105545	VAMP1	ENSG00000139190	ENST00000400911///ENST00000361716///ENST00000544432///ENST00000535180///ENST00000396308///ENST00000538970///ENST00000535927///ENST00000539047	NM_016830///NM_199245///NM_001297438///NM_014231	12:p13.31:6462237:6470987:-1	vesicle associated membrane protein 1 [Source:HGNC Symbol;Acc:HGNC:12642]
A_23_P59255	SMIM8	SMIM8	SMIM8	VALIDATED	NM_001042493.3///NM_020425.5	ENSG00000111850	ENST00000229570.9///ENST00000392863.6	NM_001042493.3///NM_020425.5	ENST00000229570.9///ENST00000392863.6	C6orf162|dJ102H19.2	HGNC:HGNC:21401|Ensembl:ENSG00000111850	6q15	small integral membrane protein 8	A_23_P59255	SMIM8	ENSG00000111850	ENST00000608353///ENST00000229570///ENST00000608868///ENST00000392863	NM_020425///NM_001042493	6:q15:87322583:87399749:1	small integral membrane protein 8 [Source:HGNC Symbol;Acc:HGNC:21401]
A_24_P237270	ADORA2A///SPECC1L-ADORA2A	ADORA2A///SPECC1L-ADORA2A	ADORA2A///SPECC1L-ADORA2A	REVIEWED///VALIDATED	NM_000675.6///NM_001278497.1///NM_001278498.1///NM_001278499.2///NM_001278500.1///NR_103543.2///NR_103544.2///NR_103546.1	ENSG00000128271///ENSG00000258555	ENST00000337539.12///ENST00000358654.2///ENST00000610595.4///ENST00000611543.4///ENST00000618076.3	NM_000675.6///NM_001278497.1///NM_001278498.1///NM_001278499.1///NM_001278500.1///NR_103546.1	ENST00000337539.12///ENST00000358654.2///ENST00000610595.4///ENST00000611543.4///ENST00000618076.3	-///A2aR|ADORA2|RDC8	HGNC:HGNC:49185|Ensembl:ENSG00000258555///MIM:102776|HGNC:HGNC:263|Ensembl:ENSG00000128271	22q11.23	adenosine A2a receptor///SPECC1L-ADORA2A readthrough (NMD candidate)	A_24_P237270	ADORA2A///SPECC1L-ADORA2A	ENSG00000128271///ENSG00000258555	ENST00000444262///ENST00000337539///ENST00000496497///ENST00000610595///ENST00000618076///ENST00000611543///ENST00000358654	NM_001278499///NM_000675///NM_001278497///NM_001278498///NM_001278500	22:q11.23:24417879:24442357:1///22:q11.23:24270898:24442356:1	adenosine A2a receptor [Source:HGNC Symbol;Acc:HGNC:263]///SPECC1L-ADORA2A readthrough (NMD candidate) [Source:HGNC Symbol;Acc:HGNC:49185]
A_23_P436618	GABRA5	GABRA5	GABRA5	MODEL///REVIEWED	NM_000810.4///NM_001165037.1///XM_005268258.2///XM_006720459.2///XM_017022055.1	ENSG00000186297	ENST00000335625.10///ENST00000400081.7	NM_000810.4///NM_001165037.1	ENST00000335625.10///ENST00000400081.7	-	MIM:137142|HGNC:HGNC:4079|Ensembl:ENSG00000186297	15q12	gamma-aminobutyric acid type A receptor alpha5 subunit	A_23_P436618	GABRA5	ENSG00000186297	ENST00000335625///ENST00000355395///ENST00000400081	NM_000810///NM_001165037	15:q12:26866911:26949208:1	gamma-aminobutyric acid type A receptor alpha5 subunit [Source:HGNC Symbol;Acc:HGNC:4079]
A_32_P78649	LOC100190986	LOC100190986	NPIPB5	VALIDATED	NR_024456.1					-	-	16p12.2	uncharacterized LOC100190986	A_32_P78649	NPIPB5	ENSG00000243716	ENST00000356156		16:p12.2:22479121:22536521:1	nuclear pore complex interacting protein family member B5 [Source:HGNC Symbol;Acc:HGNC:37233]
A_32_P153469	AP3S1	AP3S1		REVIEWED	NM_001002924.3///NM_001284.4///NM_001318090.2///NM_001318091.2///NM_001318093.2///NM_001318094.2///NM_001364119.1///NM_001364120.1///NM_001364122.1///NR_157084.1///NR_157085.1///NR_157086.1///NR_157087.1	ENSG00000177879	ENST00000316788.12///ENST00000395548.6///ENST00000506430.2	NM_001002924.2///NM_001284.4///NM_001318090.1///NM_001318091.1///NM_001318093.1///NM_001318094.1///NM_001364119.1///NM_001364120.1///NM_001364122.1///NR_157084.1///NR_157085.1	ENST00000316788.12///ENST00000506430.2///ENST00000640413.1	CLAPS3|Sigma3A	MIM:601507|HGNC:HGNC:2013|Ensembl:ENSG00000177879	5q22.3-q23.1	adaptor related protein complex 3 subunit sigma 1	A_32_P153469
A_23_P134814	THAP1	THAP1	THAP1	REVIEWED	NM_018105.3///NM_199003.1	ENSG00000131931	ENST00000254250.7///ENST00000345117.2	NM_018105.3///NM_199003.1	ENST00000254250.7///ENST00000345117.2	DYT6	MIM:609520|HGNC:HGNC:20856|Ensembl:ENSG00000131931	8p11.21	THAP domain containing 1	A_23_P134814	THAP1	ENSG00000131931	ENST00000254250///ENST00000345117	NM_018105///NM_199003	8:p11.21:42836674:42843325:-1	THAP domain containing 1 [Source:HGNC Symbol;Acc:HGNC:20856]
A_23_P24345	SLC39A13	SLC39A13	SLC39A13	MODEL///REVIEWED	NM_001128225.3///NM_001330245.1///NM_152264.4///NR_134854.1///XM_006718381.3///XM_006718383.3///XM_006718384.2///XM_006718385.2///XM_011520466.1///XM_011520467.1///XM_011520468.3///XM_011520469.1///XM_011520470.2///XM_017018540.2///XM_017018541.2///XM_024448762.1///XR_001748027.1///XR_001748028.1///XR_428862.3///XR_428863.3///XR_930928.2	ENSG00000165915	ENST00000354884.8///ENST00000362021.9///ENST00000531865.5///ENST00000533076.5	NM_001128225.3///NM_001330245.1///NM_152264.4///NR_134854.1	ENST00000354884.8///ENST00000362021.9///ENST00000533076.5	EDSSPD3|LZT-Hs9|SCDEDS|ZIP13	MIM:608735|HGNC:HGNC:20859|Ensembl:ENSG00000165915	11p11.2	solute carrier family 39 member 13	A_23_P24345	SLC39A13	ENSG00000165915	ENST00000533076///ENST00000362021///ENST00000354884///ENST00000524928///ENST00000527829///ENST00000524886	NM_001330245///NM_001128225///NM_152264	11:p11.2:47407132:47416496:1	solute carrier family 39 member 13 [Source:HGNC Symbol;Acc:HGNC:20859]
A_23_P135826														A_23_P135826
A_24_P315120	COL15A1	COL15A1	COL15A1	MODEL///REVIEWED	NM_001855.5///XM_011518214.2	ENSG00000204291	ENST00000375001.8	NM_001855.5	ENST00000375001.8	-	MIM:120325|HGNC:HGNC:2192|Ensembl:ENSG00000204291	9q22.33	collagen type XV alpha 1 chain	A_24_P315120	COL15A1	ENSG00000204291	ENST00000375001///ENST00000610452	NM_001855	9:q22.33:98943179:99070792:1	collagen type XV alpha 1 chain [Source:HGNC Symbol;Acc:HGNC:2192]
A_32_P175667														A_32_P175667	AC099568.2	ENSG00000272931	ENST00000609194		1:p22.2:89820174:89820868:-1	novel transcript
A_23_P49878	PIMREG	PIMREG	PIMREG	MODEL///VALIDATED	NM_001195228.2///NM_019013.3///XM_017024778.1	ENSG00000129195	ENST00000250056.12///ENST00000572447.6	NM_001195228.1///NM_019013.3	ENST00000250056.12///ENST00000572447.6	CATS|FAM64A|RCS1	MIM:617611|HGNC:HGNC:25483|Ensembl:ENSG00000129195	17p13.2	PICALM interacting mitotic regulator	A_23_P49878	PIMREG	ENSG00000129195	ENST00000572447///ENST00000250056///ENST00000572595///ENST00000571572	NM_019013///NM_001195228	17:p13.2:6444441:6451469:1	PICALM interacting mitotic regulator [Source:HGNC Symbol;Acc:HGNC:25483]
A_24_P117294	MX2	MX2	MX2	MODEL///REVIEWED	NM_002463.2///XM_005260983.5///XM_005260984.1///XM_011529571.1///XM_011529572.2///XM_011529573.2///XM_011529574.2///XM_024452080.1	ENSG00000183486	ENST00000330714.8	NM_002463.2	ENST00000330714.8	MXB	MIM:147890|HGNC:HGNC:7533|Ensembl:ENSG00000183486	21q22.3	MX dynamin like GTPase 2	A_24_P117294	MX2	ENSG00000183486	ENST00000330714///ENST00000482953///ENST00000481838///ENST00000398632	NM_002463	21:q22.3:41361999:41409393:1	MX dynamin like GTPase 2 [Source:HGNC Symbol;Acc:HGNC:7533]
A_23_P319859	EYA2	EYA2	EYA2	MODEL///REVIEWED	NM_005244.5///NM_172110.3///XM_005260327.2///XM_017027721.2	ENSG00000064655	ENST00000327619.10///ENST00000357410.7///ENST00000611592.4	NM_005244.5///NM_172110.3	ENST00000327619.10///ENST00000357410.7	EAB1	MIM:601654|HGNC:HGNC:3520|Ensembl:ENSG00000064655	20q13.12	EYA transcriptional coactivator and phosphatase 2	A_23_P319859	EYA2	ENSG00000064655	ENST00000327619///ENST00000357410///ENST00000497062///ENST00000611592	NM_005244///NM_172110	20:q13.12:46894624:47188844:1	EYA transcriptional coactivator and phosphatase 2 [Source:HGNC Symbol;Acc:HGNC:3520]
A_23_P218549	ADGRE3	ADGRE3	ADGRE3	MODEL///REVIEWED	NM_001289158.1///NM_001289159.2///NM_032571.5///XM_011528374.2///XM_017027383.1///XR_001753772.1	ENSG00000131355	ENST00000253673.5///ENST00000344373.8///ENST00000443157.6///ENST00000599900.5	NM_001289158.1///NM_001289159.1///NM_032571.4	ENST00000253673.5///ENST00000344373.8///ENST00000443157.6	EMR3	MIM:606101|HGNC:HGNC:23647|Ensembl:ENSG00000131355	19p13.12	adhesion G protein-coupled receptor E3	A_23_P218549	ADGRE3	ENSG00000131355	ENST00000443157	NM_001289159	19:p13.12:14619117:14690027:-1	adhesion G protein-coupled receptor E3 [Source:HGNC Symbol;Acc:HGNC:23647]
A_23_P97914														A_23_P97914
A_32_P129288														A_32_P129288
A_23_P142424	IGFLR1	IGFLR1	IGFLR1	VALIDATED	NM_001346003.2///NM_001346004.2///NM_001346005.2///NM_001346006.2///NM_024660.4///NR_144338.2///NR_144339.2///NR_144340.2///NR_144341.2///NR_144342.2	ENSG00000126246	ENST00000246532.6///ENST00000588992.5///ENST00000592889.1	NM_001346003.1///NM_001346004.1///NM_001346005.1///NM_001346006.1///NM_024660.4///NR_144338.1///NR_144339.1///NR_144340.1///NR_144341.1///NR_144342.1	ENST00000246532.6///ENST00000588992.5///ENST00000591748.1///ENST00000592889.1	TMEM149	MIM:614143|HGNC:HGNC:23620|Ensembl:ENSG00000126246	19q13.12	IGF like family receptor 1	A_23_P142424	AD000671.2///IGFLR1	ENSG00000267120///ENSG00000126246	ENST00000589807///ENST00000246532///ENST00000592889///ENST00000588992///ENST00000592537///ENST00000588018///ENST00000592693///ENST00000587101///ENST00000591277	NM_024660///NM_001346005///NM_001346004///NM_001346003	19:q13.12:35739252:35745432:-1///19:q13.12:35738801:35742453:-1	novel transcript///IGF like family receptor 1 [Source:HGNC Symbol;Acc:HGNC:23620]
A_32_P180385	LINC01596	LINC01596	LINC01596	VALIDATED	NR_132380.1	ENSG00000250666	ENST00000503609.1	NR_132380.1	ENST00000503609.1;ENST00000625835.1;ENST00000625478.1;ENST00000627560.1	-	HGNC:HGNC:51591|Ensembl:ENSG00000250666	4q35.2	long intergenic non-protein coding RNA 1596	A_32_P180385	AF250324.5///AC226374.2///LINC01596///AF250324.4	ENSG00000281830///ENSG00000281015///ENSG00000250666///ENSG00000281377	ENST00000625835///ENST00000625478///ENST00000503609///ENST00000627560		CHR_HSCHR4_3_CTG12::189884988:189888341:1///CHR_HSCHR4_6_CTG12::189885470:189888818:1///4:q35.2:189881515:189884868:1///CHR_HSCHR4_7_CTG12::189892101:189895454:1	novel transcript///long intergenic non-protein coding RNA 1596 [Source:HGNC Symbol;Acc:HGNC:51591]
A_24_P127159														A_24_P127159	AC008267.1	ENSG00000179342	ENST00000474858		7:q11.21:66505155:66506223:-1	guanine nucleotide binding protein (G protein), alpha 11 (Gq class) (GNA11) pseudogene
A_32_P20582	VPS13D	VPS13D	VPS13D	REVIEWED	NM_015378.4///NM_018156.4	ENSG00000048707	ENST00000613099.4///ENST00000620676.6	NM_015378.4///NM_018156.3	ENST00000613099.4///ENST00000620676.6	SCAR4	MIM:608877|HGNC:HGNC:23595|Ensembl:ENSG00000048707	1p36.22-p36.21	vacuolar protein sorting 13 homolog D	A_32_P20582	VPS13D	ENSG00000048707	ENST00000620676///ENST00000613099///ENST00000011700///ENST00000646411///ENST00000543710///ENST00000645371///ENST00000543766	NM_015378///NM_018156	1:p36.22:12230030:12512047:1	vacuolar protein sorting 13 homolog D [Source:HGNC Symbol;Acc:HGNC:23595]
A_23_P128351	CRACR2A	CRACR2A	CRACR2A	MODEL///VALIDATED	NM_001144958.2///NM_032680.4///XM_006719021.3///XM_011521034.3///XM_011521036.3	ENSG00000130038	ENST00000252322.1///ENST00000440314.6	NM_001144958.1///NM_032680.3	ENST00000252322.1///ENST00000440314.6	EFCAB4B	MIM:614178|HGNC:HGNC:28657|Ensembl:ENSG00000130038	12p13.32	calcium release activated channel regulator 2A	A_23_P128351	CRACR2A	ENSG00000130038	ENST00000333750		12:p13.32:3606633:3764819:-1	calcium release activated channel regulator 2A [Source:HGNC Symbol;Acc:HGNC:28657]
A_24_P401221														A_24_P401221
A_24_P609932														A_24_P609932	AL122018.1	ENSG00000235371	ENST00000446607		1:q42.3:236110061:236112370:1	aconitase 2, mitochondrial (ACO2) pseudogene
A_24_P276791	LRRC42	LRRC42	LRRC42	MODEL///VALIDATED	NM_001256409.2///NM_052940.5///XM_006710327.3///XM_006710328.4	ENSG00000116212	ENST00000319223.8///ENST00000371370.8	NM_001256409.2///NM_052940.4	ENST00000319223.8///ENST00000371370.8	dJ167A19.4	HGNC:HGNC:28792|Ensembl:ENSG00000116212	1p32.3	leucine rich repeat containing 42	A_24_P276791	LRRC42	ENSG00000116212	ENST00000371370///ENST00000319223///ENST00000444987	NM_001256409///NM_052940	1:p32.3:53946085:53968168:1	leucine rich repeat containing 42 [Source:HGNC Symbol;Acc:HGNC:28792]
A_24_P319647	FCRL2	FCRL2	FCRL2	MODEL///REVIEWED	NM_001159488.2///NM_030764.4///NR_125358.2///XM_011509974.3///XM_011509975.3///XM_011509976.2///XM_017002316.1///XM_017002317.1///XM_017002318.1///XM_017002319.1	ENSG00000132704	ENST00000361516.8///ENST00000368181.4	NM_001159488.1///NM_030764.4///NR_125358.1	ENST00000361516.8///ENST00000368181.4	CD307b|FCRH2|IFGP4|IRTA4|SPAP1|SPAP1A|SPAP1B|SPAP1C	MIM:606509|HGNC:HGNC:14875|Ensembl:ENSG00000132704	1q23.1	Fc receptor like 2	A_24_P319647	FCRL2	ENSG00000132704	ENST00000368178///ENST00000361516///ENST00000368181///ENST00000469986	NM_001159488///NM_030764	1:q23.1:157745733:157777132:-1	Fc receptor like 2 [Source:HGNC Symbol;Acc:HGNC:14875]
A_23_P215897	RNF19A	RNF19A	RNF19A	MODEL///REVIEWED	NM_001280539.2///NM_001353837.1///NM_001353838.2///NM_015435.4///NM_183419.4///XM_011516956.3///XM_017013302.1///XM_017013303.2///XM_017013304.1///XM_024447118.1///XM_024447119.1///XM_024447120.1	ENSG00000034677	ENST00000341084.7///ENST00000519449.5	NM_001280539.1///NM_001353837.1///NM_001353838.1///NM_015435.4///NM_183419.4	ENST00000341084.7///ENST00000519449.5	RNF19	MIM:607119|HGNC:HGNC:13432|Ensembl:ENSG00000034677	8q22.2	ring finger protein 19A, RBR E3 ubiquitin protein ligase	A_23_P215897	RNF19A	ENSG00000034677	ENST00000519449	NM_015435///NM_001353837	8:q22.2:100257060:100336218:-1	ring finger protein 19A, RBR E3 ubiquitin protein ligase [Source:HGNC Symbol;Acc:HGNC:13432]
A_32_P208991	LINC01974	LINC01974	LINC01974	MODEL	XR_001753126.2///XR_934807.3					-	HGNC:HGNC:52801	17q21.32	long intergenic non-protein coding RNA 1974	A_32_P208991	LINC01974	ENSG00000262031	ENST00000575126		17:q21.32:46909742:46911512:-1	long intergenic non-protein coding RNA 1974 [Source:HGNC Symbol;Acc:HGNC:52801]
A_24_P636390														A_24_P636390
A_23_P41908	FAM114A2	FAM114A2	FAM114A2	MODEL///VALIDATED	NM_001317993.2///NM_001317994.2///NM_001317995.2///NM_018691.4///XM_005268360.5///XM_005268361.5///XM_011537540.3///XM_011537542.3///XM_017008967.2///XM_024454339.1///XR_001741975.2	ENSG00000055147	ENST00000351797.9///ENST00000520313.5///ENST00000520667.5///ENST00000522858.5	NM_001317993.1///NM_001317994.1///NM_001317995.1///NM_018691.4	ENST00000351797.9///ENST00000520313.5///ENST00000520667.5///ENST00000522858.5	133K02|C5orf3	HGNC:HGNC:1333|Ensembl:ENSG00000055147	5q33.2	family with sequence similarity 114 member A2	A_23_P41908	FAM114A2	ENSG00000055147	ENST00000351797///ENST00000522858///ENST00000520667///ENST00000518914///ENST00000518946	NM_018691///NM_001317994///NM_001317993	5:q33.2:153990148:154038936:-1	family with sequence similarity 114 member A2 [Source:HGNC Symbol;Acc:HGNC:1333]
A_32_P185766	TIGIT///ZBTB20	TIGIT///ZBTB20		MODEL///REVIEWED	NM_001164342.2///NM_001164343.2///NM_001164344.3///NM_001164345.3///NM_001164346.2///NM_001164347.2///NM_001348800.2///NM_001348801.2///NM_001348802.2///NM_001348803.2///NM_001348804.2///NM_001348805.2///NM_015642.6///NR_121662.2///XM_024453388.1///XR_002959502.1	ENSG00000181722///ENSG00000181847	ENST00000357258.8///ENST00000393785.6///ENST00000462705.5///ENST00000464560.5///ENST00000471418.5///ENST00000474710.5///ENST00000481632.5///ENST00000486257.5	NM_001164342.2///NM_001164343.2///NM_001164344.2///NM_001164345.2///NM_001164346.2///NM_001164347.2///NM_001348800.1///NM_001348801.1///NM_001348802.1///NM_001348803.1///NM_001348804.1///NM_001348805.1///NM_015642.5///NR_121662.1	ENST00000357258.8///ENST00000393785.6///ENST00000462705.5///ENST00000464560.5///ENST00000471418.5///ENST00000474710.5///ENST00000479879.5///ENST00000481632.5	DPZF|HOF|ODA-8S|PRIMS|ZNF288///VSIG9|VSTM3|WUCAM	MIM:606025|HGNC:HGNC:13503|Ensembl:ENSG00000181722///MIM:612859|HGNC:HGNC:26838|Ensembl:ENSG00000181847	3q13.31	T cell immunoreceptor with Ig and ITIM domains///zinc finger and BTB domain containing 20	A_32_P185766
A_24_P324581														A_24_P324581
A_23_P118815	BIRC5	BIRC5	BIRC5	MODEL///REVIEWED	NM_001012270.2///NM_001012271.2///NM_001168.3///XR_243654.5///XR_934452.3	ENSG00000089685	ENST00000301633.8///ENST00000350051.8///ENST00000374948.6	NM_001012270.1///NM_001012271.1///NM_001168.3	ENST00000301633.8///ENST00000350051.8///ENST00000374948.6	API4|EPR-1	MIM:603352|HGNC:HGNC:593|Ensembl:ENSG00000089685	17q25.3	baculoviral IAP repeat containing 5	A_23_P118815	BIRC5	ENSG00000089685	ENST00000301633///ENST00000350051///ENST00000374948///ENST00000589892	NM_001012271///NM_001168///NM_001012270	17:q25.3:78214186:78225636:1	baculoviral IAP repeat containing 5 [Source:HGNC Symbol;Acc:HGNC:593]
A_23_P152995	SLC6A4	SLC6A4	SLC6A4	REVIEWED	NM_001045.6	ENSG00000108576	ENST00000650711.1	NM_001045.6	ENST00000650711.1	5-HTT|5-HTTLPR|5HTT|HTT|OCD1|SERT|SERT1|hSERT	MIM:182138|HGNC:HGNC:11050|Ensembl:ENSG00000108576	17q11.2	solute carrier family 6 member 4	A_23_P152995	SLC6A4	ENSG00000108576	ENST00000401766///ENST00000579221///ENST00000578609///ENST00000394821///ENST00000650711///ENST00000261707	NM_001045	17:q11.2:30194319:30236002:-1	solute carrier family 6 member 4 [Source:HGNC Symbol;Acc:HGNC:11050]
A_23_P388220	RALYL	RALYL	RALYL	MODEL///VALIDATED	NM_001100391.2///NM_001100392.2///NM_001100393.2///NM_001287243.2///NM_001287244.1///NM_001354305.1///NM_001354306.1///NM_001354307.1///NM_001354308.1///NM_001354309.1///NM_001354310.1///NM_001354312.1///NM_001354314.1///NM_001354315.1///NM_001354316.1///NM_001354317.1///NM_001354318.1///NM_001354320.1///NM_001354321.1///NM_001354325.1///NM_173848.7///XM_017013068.1///XM_017013071.1///XM_01701308…	ENSG00000184672	ENST00000517638.5///ENST00000518566.5///ENST00000521268.6///ENST00000521695.5///ENST00000522455.5///ENST00000523850.5	NM_001100391.2///NM_001100392.2///NM_001100393.2///NM_001287243.2///NM_001287244.1///NM_001354305.1///NM_001354306.1///NM_001354307.1///NM_001354308.1///NM_001354309.1///NM_001354310.1///NM_001354312.1///NM_001354314.1///NM_001354315.1///NM_001354316.1///NM_001354317.1///NM_001354318.1///NM_001354320.1///NM_001354321.1///NM_001354325.1///NM_173848.7	ENST00000517638.5///ENST00000518566.5///ENST00000521268.6///ENST00000521695.5///ENST00000522455.5///ENST00000523850.5	HNRPCL3	MIM:614648|HGNC:HGNC:27036|Ensembl:ENSG00000184672	8q21.2	RALY RNA binding protein like	A_23_P388220	RALYL	ENSG00000184672	ENST00000522455	NM_001354316///NM_001354305///NM_001100392///NM_001354319	8:q21.2:84182787:84921844:1	RALY RNA binding protein like [Source:HGNC Symbol;Acc:HGNC:27036]
A_23_P11685	PLA2G4A	PLA2G4A	PLA2G4A	MODEL///REVIEWED	NM_001311193.2///NM_024420.2///XM_005245267.4///XM_011509642.2	ENSG00000116711	ENST00000367466.4	NM_001311193.1///NM_024420.2	ENST00000367466.4	GURDP|PLA2G4|cPLA2|cPLA2-alpha	MIM:600522|HGNC:HGNC:9035|Ensembl:ENSG00000116711	1q31.1	phospholipase A2 group IVA	A_23_P11685	PLA2G4A	ENSG00000116711	ENST00000367466	NM_024420///NM_001311193	1:q31.1:186828949:186988981:1	phospholipase A2 group IVA [Source:HGNC Symbol;Acc:HGNC:9035]
A_23_P98686	PGGHG	PGGHG	PGGHG	MODEL///VALIDATED	NM_025092.5///XM_011520383.2///XM_011520384.2///XM_017018355.1///XR_930912.2	ENSG00000142102	ENST00000409548.6	NM_025092.4	ENST00000409548.6	ATHL1	MIM:617032|HGNC:HGNC:26210|Ensembl:ENSG00000142102	11p15.5	protein-glucosylgalactosylhydroxylysine glucosidase	A_23_P98686	PGGHG	ENSG00000142102	ENST00000474221///ENST00000409548///ENST00000409655///ENST00000409479///ENST00000476372///ENST00000397660	NM_025092	11:p15.5:289135:296107:1	protein-glucosylgalactosylhydroxylysine glucosidase [Source:HGNC Symbol;Acc:HGNC:26210]
A_32_P17984														A_32_P17984
A_23_P111037	H3C1	H3C1	HIST1H3A	REVIEWED	NM_003529.2	ENSG00000275714	ENST00000613854.1	NM_003529.2	ENST00000613854.1	H3/A|H3FA|HIST1H3A	MIM:602810|HGNC:HGNC:4766|Ensembl:ENSG00000275714	6p22.2	H3 clustered histone 1	A_23_P111037	HIST1H3A	ENSG00000275714	ENST00000613854	NM_003529	6:p22.2:26020490:26020900:1	histone cluster 1 H3 family member a [Source:HGNC Symbol;Acc:HGNC:4766]
A_23_P80694														A_23_P80694
A_32_P40377														A_32_P40377
A_23_P29803	POLR2H	POLR2H	POLR2H	MODEL///REVIEWED	NM_001278698.2///NM_001278699.2///NM_001278700.1///NM_001278714.1///NM_001278715.1///NM_001346879.2///NM_006232.4///XM_006713666.3///XM_006713667.2///XM_017006636.2///XM_017006637.1///XM_024453602.1	ENSG00000163882	ENST00000429568.1///ENST00000430783.5///ENST00000438240.5///ENST00000443489.5///ENST00000452961.5///ENST00000456318.5	NM_001278698.1///NM_001278699.2///NM_001278700.1///NM_001278714.1///NM_001278715.1///NM_001346879.1///NM_006232.4	ENST00000429568.1///ENST00000430783.5///ENST00000438240.5///ENST00000443489.5///ENST00000456318.5	RPABC3|RPB17|RPB8	MIM:606023|HGNC:HGNC:9195|Ensembl:ENSG00000163882	3q27.1	RNA polymerase II subunit H	A_23_P29803	POLR2H	ENSG00000163882	ENST00000456318///ENST00000438240///ENST00000455712///ENST00000430783///ENST00000443489///ENST00000452961///ENST00000429568///ENST00000488213///ENST00000489043///ENST00000476003	NM_006232///NM_001278700///NM_001278699///NM_001346879///NM_001278714///NM_001278715///NM_001278698	3:q27.1:184361718:184368596:1	RNA polymerase II subunit H [Source:HGNC Symbol;Acc:HGNC:9195]
A_23_P55666	ZNF702P		ZNF702P											A_23_P55666	ZNF702P	ENSG00000242779	ENST00000652240///ENST00000651287///ENST00000270443		19:q13.41:52966896:53037898:-1	zinc finger protein 702, pseudogene [Source:HGNC Symbol;Acc:HGNC:25775]
A_24_P263310	FAM169B	FAM169B	FAM169B	VALIDATED	NM_182562.3	ENSG00000283597	ENST00000332908.6	NM_182562.2	ENST00000332908.6	-	HGNC:HGNC:26835|Ensembl:ENSG00000283597	15q26.3	family with sequence similarity 169 member B	A_24_P263310	FAM169B	ENSG00000283597	ENST00000558256		15:q26.3:98437162:98547728:-1	family with sequence similarity 169 member B [Source:HGNC Symbol;Acc:HGNC:26835]
A_24_P938508	ZBTB20	ZBTB20	ZBTB20	REVIEWED	NM_001164342.2///NM_001164343.2///NM_001164344.3///NM_001164345.3///NM_001164346.2///NM_001164347.2///NM_001348800.2///NM_001348801.2///NM_001348802.2///NM_001348803.2///NM_001348804.2///NM_001348805.2///NM_015642.6///NR_121662.2	ENSG00000181722	ENST00000357258.8///ENST00000393785.6///ENST00000462705.5///ENST00000464560.5///ENST00000471418.5///ENST00000474710.5///ENST00000481632.5	NM_001164342.2///NM_001164343.2///NM_001164344.2///NM_001164345.2///NM_001164346.2///NM_001164347.2///NM_001348800.1///NM_001348801.1///NM_001348802.1///NM_001348803.1///NM_001348804.1///NM_001348805.1///NM_015642.5///NR_121662.1	ENST00000357258.8///ENST00000393785.6///ENST00000462705.5///ENST00000464560.5///ENST00000471418.5///ENST00000474710.5///ENST00000479879.5///ENST00000481632.5	DPZF|HOF|ODA-8S|PRIMS|ZNF288	MIM:606025|HGNC:HGNC:13503|Ensembl:ENSG00000181722	3q13.31	zinc finger and BTB domain containing 20	A_24_P938508	ZBTB20	ENSG00000181722	ENST00000357258	NM_015642///NM_001348801///NM_001348802///NM_001348804///NM_001348805	3:q13.31:114314501:115147271:-1	zinc finger and BTB domain containing 20 [Source:HGNC Symbol;Acc:HGNC:13503]
A_23_P143676	KCTD17		KCTD17											A_23_P143676	KCTD17	ENSG00000100379	ENST00000402077///ENST00000403888///ENST00000456470///ENST00000610767	NM_024681///NM_001282684///NM_001282685///NM_001282686	22:q12.3:37051736:37063390:1	potassium channel tetramerization domain containing 17 [Source:HGNC Symbol;Acc:HGNC:25705]
A_24_P15702														A_24_P15702
A_32_P137075	KIAA1217	KIAA1217		MODEL///VALIDATED	NM_001098500.3///NM_001282767.1///NM_001282768.1///NM_001282769.2///NM_001282770.2///NM_001321681.2///NM_019590.5///XM_005252516.4///XM_011519552.3///XM_011519558.2///XM_011519562.2///XM_011519564.2///XM_011519565.3///XM_017016416.1///XM_017016418.2///XM_017016419.2///XM_017016420.1///XM_017016421.1///XM_017016422.1///XM_017016423.1///XM_017016424.1///XM_017016425.2///XM_017016426.2///XM_01701642…	ENSG00000120549	ENST00000307544.10///ENST00000376451.4///ENST00000376452.7///ENST00000376454.8///ENST00000376462.5///ENST00000396446.5///ENST00000458595.5	NM_001098500.2///NM_001282767.1///NM_001282768.1///NM_001282769.1///NM_001282770.1///NM_001321681.1///NM_019590.5	ENST00000307544.10///ENST00000376452.7///ENST00000376454.8///ENST00000376462.5///ENST00000396446.5///ENST00000458595.5	ETL4|SKT	MIM:617367|HGNC:HGNC:25428|Ensembl:ENSG00000120549	10p12.2-p12.1	KIAA1217	A_32_P137075
A_32_P196036	LINC01128	LINC01128	LINC01128	VALIDATED	NR_047519.1///NR_047521.1///NR_047523.1///NR_047524.1///NR_047525.1	ENSG00000228794	ENST00000445118.7	NR_047519.1///NR_047521.1///NR_047523.1///NR_047524.1///NR_047525.1	ENST00000445118.7///ENST00000657175.1///ENST00000659124.1	-	HGNC:HGNC:49377|Ensembl:ENSG00000228794	1p36.33	long intergenic non-protein coding RNA 1128	A_32_P196036	LINC01128	ENSG00000228794	ENST00000445118///ENST00000670780///ENST00000666741///ENST00000659124		1:p36.33:825138:868202:1	long intergenic non-protein coding RNA 1128 [Source:HGNC Symbol;Acc:HGNC:49377]
A_32_P7823														A_32_P7823	AL133338.2	ENSG00000270987	ENST00000604292		6:q16.3:100889603:100890338:1	mitogen-activated protein kinase 1 interacting protein 1-like (MAPK1IP1L) pseudogene
A_23_P137484	L1TD1	L1TD1	L1TD1	VALIDATED	NM_001164835.2///NM_019079.5	ENSG00000240563	ENST00000498273.2	NM_001164835.1///NM_019079.5	ENST00000498273.2	ECAT11	HGNC:HGNC:25595|Ensembl:ENSG00000240563	1p31.3	LINE1 type transposase domain containing 1	A_23_P137484	RF00019///L1TD1	ENSG00000200174///ENSG00000240563	ENST00000363304///ENST00000498273	NM_001164835///NM_019079	1:p31.3:62211557:62211666:1///1:p31.3:62194849:62212328:1	LINE1 type transposase domain containing 1 [Source:HGNC Symbol;Acc:HGNC:25595]
A_24_P382287	CDH7	CDH7	CDH7	REVIEWED	NM_001317214.3///NM_001362438.2///NM_004361.5///NM_033646.3	ENSG00000081138	ENST00000323011.7///ENST00000397968.4///ENST00000536984.6	NM_001317214.2///NM_001362438.1///NM_004361.5///NM_033646.3	ENST00000323011.7///ENST00000397968.4///ENST00000536984.6	CDH7L1	MIM:605806|HGNC:HGNC:1766|Ensembl:ENSG00000081138	18q22.1	cadherin 7	A_24_P382287	CDH7	ENSG00000081138	ENST00000323011///ENST00000536984///ENST00000397968	NM_033646///NM_001317214///NM_001362438///NM_004361	18:q22.1:65750252:65890337:1	cadherin 7 [Source:HGNC Symbol;Acc:HGNC:1766]
A_24_P277934	COL1A2	COL1A2	COL1A2	REVIEWED	NM_000089.3	ENSG00000164692	ENST00000297268.10	NM_000089.3	ENST00000297268.10	EDSARTH2|EDSCV|OI4	MIM:120160|HGNC:HGNC:2198|Ensembl:ENSG00000164692	7q21.3	collagen type I alpha 2 chain	A_24_P277934	COL1A2	ENSG00000164692	ENST00000297268///ENST00000481570///ENST00000464916///ENST00000620463	NM_000089	7:q21.3:94394561:94431232:1	collagen type I alpha 2 chain [Source:HGNC Symbol;Acc:HGNC:2198]
A_24_P173727	PEX10	PEX10	PEX10	MODEL///REVIEWED	NM_002617.3///NM_153818.1///XM_011541576.2///XR_946666.2	ENSG00000157911	ENST00000288774.7///ENST00000447513.6///ENST00000510434.1	NM_002617.3///NM_153818.1	ENST00000288774.7///ENST00000447513.6	NALD|PBD6A|PBD6B|RNF69	MIM:602859|HGNC:HGNC:8851|Ensembl:ENSG00000157911	1p36.32	peroxisomal biogenesis factor 10	A_24_P173727	PEX10	ENSG00000157911	ENST00000288774	NM_153818	1:p36.32:2403964:2413797:-1	peroxisomal biogenesis factor 10 [Source:HGNC Symbol;Acc:HGNC:8851]
A_24_P532180	LOC90246	LOC90246		VALIDATED	NR_026954.1					-	-	3q21.3	uncharacterized LOC90246	A_24_P532180
A_23_P215956	MYC	MYC	MYC	REVIEWED	NM_001354870.1///NM_002467.6	ENSG00000136997	ENST00000524013.1///ENST00000621592.7	NM_001354870.1///NM_002467.6	ENST00000524013.1///ENST00000621592.7	MRTL|MYCC|bHLHe39|c-Myc	MIM:190080|HGNC:HGNC:7553|Ensembl:ENSG00000136997	8q24.21	MYC proto-oncogene, bHLH transcription factor	A_23_P215956	MYC	ENSG00000136997	ENST00000651626///ENST00000377970///ENST00000524013///ENST00000621592///ENST00000652288///ENST00000613283///ENST00000652131	NM_001354870///NM_002467	8:q24.21:127735434:127742951:1	MYC proto-oncogene, bHLH transcription factor [Source:HGNC Symbol;Acc:HGNC:7553]
A_23_P408830	CAMKK2	CAMKK2	CAMKK2	MODEL///REVIEWED	NM_001270485.2///NM_001270486.1///NM_006549.3///NM_153499.2///NM_153500.1///NM_172214.3///NM_172215.3///NM_172216.1///NM_172226.2///XM_005253822.3///XM_005253823.1///XM_005253824.3///XM_011537763.1///XM_011537764.2///XM_017018694.1///XM_017018695.1///XM_017018699.1///XM_017018700.1///XM_017018702.2///XM_017018703.1///XM_017018705.1///XM_017018706.1///XM_017018708.1///XM_017018709.2///XM_024448798…	ENSG00000110931	ENST00000324774.9///ENST00000337174.7///ENST00000347034.6///ENST00000392473.2///ENST00000392474.6///ENST00000404169.8///ENST00000412367.6///ENST00000446440.6///ENST00000538733.5	NM_001270485.2///NM_001270486.1///NM_006549.3///NM_153499.2///NM_153500.1///NM_172214.2///NM_172215.2///NM_172216.1///NM_172226.2	ENST00000324774.9///ENST00000337174.7///ENST00000347034.6///ENST00000392473.2///ENST00000392474.6///ENST00000404169.8///ENST00000412367.6///ENST00000446440.6///ENST00000538733.5	CAMKK|CAMKKB	MIM:615002|HGNC:HGNC:1470|Ensembl:ENSG00000110931	12q24.31	calcium/calmodulin dependent protein kinase kinase 2	A_23_P408830	CAMKK2	ENSG00000110931	ENST00000347034	NM_172216	12:q24.31:121237675:121298308:-1	calcium/calmodulin dependent protein kinase kinase 2 [Source:HGNC Symbol;Acc:HGNC:1470]
A_23_P31945	IL33	IL33	IL33	MODEL///REVIEWED	NM_001199640.2///NM_001199641.1///NM_001314044.2///NM_001314045.2///NM_001314046.2///NM_001314047.2///NM_001314048.2///NM_001353802.2///NM_033439.4///XM_017015285.1	ENSG00000137033	ENST00000381434.7///ENST00000417746.6///ENST00000456383.3///ENST00000611532.4	NM_001199640.1///NM_001199641.1///NM_001314044.1///NM_001314045.1///NM_001314046.1///NM_001314047.1///NM_001314048.1///NM_001353802.1///NM_033439.3	ENST00000381434.7///ENST00000417746.6///ENST00000456383.3///ENST00000611532.4	C9orf26|DVS27|IL1F11|NF-HEV|NFEHEV	MIM:608678|HGNC:HGNC:16028|Ensembl:ENSG00000137033	9p24.1	interleukin 33	A_23_P31945	IL33	ENSG00000137033	ENST00000381434///ENST00000417746///ENST00000456383	NM_001314044///NM_001314047///NM_033439///NM_001314046///NM_001314045///NM_001353802///NM_001199641///NM_001199640	9:p24.1:6215786:6257983:1	interleukin 33 [Source:HGNC Symbol;Acc:HGNC:16028]
A_23_P12746	MRC1	MRC1	MRC1	REVIEWED	NM_002438.4	ENSG00000260314	ENST00000569591.3	NM_002438.4	ENST00000569591.3	CD206|CLEC13D|CLEC13DL|MMR|MRC1L1|bA541I19.1|hMR	MIM:153618|HGNC:HGNC:7228|Ensembl:ENSG00000260314	10p12.33	mannose receptor C-type 1	A_23_P12746	MRC1	ENSG00000260314	ENST00000569591	NM_002438	10:p12.33:17809348:17911164:1	mannose receptor C-type 1 [Source:HGNC Symbol;Acc:HGNC:7228]
A_23_P4283	XAF1	XAF1	XAF1	MODEL///VALIDATED	NM_001353134.2///NM_001353135.1///NM_001353136.2///NM_001353137.2///NM_001353138.2///NM_001353139.2///NM_001353140.2///NM_017523.5///NM_199139.4///NR_046398.3///XM_005256706.5///XM_005256708.3///XM_011523945.2///XM_024450809.1///XM_024450810.1///XR_934054.2///XR_934055.2	ENSG00000132530	ENST00000346752.8///ENST00000361842.8	NM_001353134.1///NM_001353135.1///NM_001353136.1///NM_001353137.1///NM_001353138.1///NM_001353139.1///NM_001353140.1///NM_017523.5///NM_199139.3///NR_046398.2	ENST00000346752.8///ENST00000361842.8///ENST00000571217.5	BIRC4BP|HSXIAPAF1|XIAPAF1	MIM:606717|HGNC:HGNC:30932|Ensembl:ENSG00000132530	17p13.1	XIAP associated factor 1	A_23_P4283	XAF1	ENSG00000132530	ENST00000575369///ENST00000346752///ENST00000361842///ENST00000571217///ENST00000574962///ENST00000571673	NM_001353134///NM_001353138///NM_001353137///NM_199139///NM_001353140///NM_001353135///NM_001353136///NM_001353139///NM_017523	17:p13.1:6755447:6775647:1	XIAP associated factor 1 [Source:HGNC Symbol;Acc:HGNC:30932]
A_32_P97169	GPC6	GPC6	GPC6	MODEL///REVIEWED	NM_005708.5///XM_011521044.2///XM_017020298.1///XM_017020299.2///XM_017020300.1///XM_017020301.1///XM_017020302.1	ENSG00000183098	ENST00000377047.9///ENST00000617456.1	NM_005708.5	ENST00000377047.9	OMIMD1	MIM:604404|HGNC:HGNC:4454|Ensembl:ENSG00000183098	13q31.3-q32.1	glypican 6	A_32_P97169	GPC6	ENSG00000183098	ENST00000377047	NM_005708	13:q31.3:93226807:94408020:1	glypican 6 [Source:HGNC Symbol;Acc:HGNC:4454]
A_24_P204257														A_24_P204257
A_24_P731000	ALDH7A1	ALDH7A1		REVIEWED	NM_001182.5///NM_001202404.2	ENSG00000164904	ENST00000409134.8///ENST00000553117.5	NM_001182.5///NM_001202404.1	ENST00000409134.8///ENST00000553117.5	ATQ1|EPD|PDE	MIM:107323|HGNC:HGNC:877|Ensembl:ENSG00000164904	5q23.2	aldehyde dehydrogenase 7 family member A1	A_24_P731000
A_32_P57877	ETS2	ETS2		MODEL///REVIEWED	NM_001256295.2///NM_005239.6///XM_005260935.1///XM_017028290.1	ENSG00000157557	ENST00000360938.8	NM_001256295.1///NM_005239.6	ENST00000360214.8///ENST00000360938.8	ETS2IT1	MIM:164740|HGNC:HGNC:3489|Ensembl:ENSG00000157557	21q22.2	ETS proto-oncogene 2, transcription factor	A_32_P57877
A_32_P148275	SPIC	SPIC	SPIC	MODEL///REVIEWED	NM_152323.3///XM_006719239.3	ENSG00000166211	ENST00000551346.1	NM_152323.2	ENST00000551346.1	SPI-C	MIM:612568|HGNC:HGNC:29549|Ensembl:ENSG00000166211	12q23.2	Spi-C transcription factor	A_32_P148275	SPIC	ENSG00000166211	ENST00000551346	NM_152323	12:q23.2:101475421:101486997:1	Spi-C transcription factor [Source:HGNC Symbol;Acc:HGNC:29549]
A_23_P36464	INTS13	INTS13	INTS13	MODEL///VALIDATED	NM_018164.3///XM_005253422.4///XM_011520750.2///XM_011520751.3///XM_011520752.3///XM_011520753.2///XM_017019632.1///XM_017019633.1///XM_017019634.1///XM_017019635.1///XM_017019636.2///XM_024449055.1///XM_024449056.1///XR_001748804.2///XR_001748805.2	ENSG00000064102	ENST00000261191.12///ENST00000538155.5	NM_018164.3	ENST00000261191.12	ASUN|C12orf11|GCT1|Mat89Bb|NET48|SPATA30	MIM:615079|HGNC:HGNC:20174|Ensembl:ENSG00000064102	12p11.23	integrator complex subunit 13	A_23_P36464	INTS13	ENSG00000064102	ENST00000538155///ENST00000261191///ENST00000538016	NM_018164	12:p11.23:26905181:26938326:-1	integrator complex subunit 13 [Source:HGNC Symbol;Acc:HGNC:20174]
A_23_P212126	COLQ	COLQ	COLQ	REVIEWED	NM_005677.4///NM_080538.2///NM_080539.4	ENSG00000206561	ENST00000383781.8///ENST00000383786.9///ENST00000383788.10	NM_005677.4///NM_080538.2///NM_080539.3	ENST00000383781.8///ENST00000383786.9///ENST00000383788.10	CMS5|EAD	MIM:603033|HGNC:HGNC:2226|Ensembl:ENSG00000206561	3p25.1	collagen like tail subunit of asymmetric acetylcholinesterase	A_23_P212126	COLQ	ENSG00000206561	ENST00000383788///ENST00000383781	NM_005677///NM_080538	3:p25.1:15450133:15521751:-1	collagen like tail subunit of asymmetric acetylcholinesterase [Source:HGNC Symbol;Acc:HGNC:2226]
A_24_P151005	KRTAP1-1	KRTAP1-1	KRTAP1-1	REVIEWED	NM_030967.3	ENSG00000188581	ENST00000306271.5	NM_030967.3	ENST00000306271.5;ENST00000573871.1	HB2A|KAP1.1|KAP1.1A|KAP1.1B|KAP1.6|KAP1.7|KRTAP1.1|KRTAP1A|hKAP1.7	MIM:608819|HGNC:HGNC:16772|Ensembl:ENSG00000188581	17q21.2	keratin associated protein 1-1	A_24_P151005	KRTAP1-1	ENSG00000262808///ENSG00000188581	ENST00000573871///ENST00000306271	NM_030967	CHR_HSCHR17_4_CTG4::41040684:41041586:-1///17:q21.2:41040541:41041450:-1	keratin associated protein 1-1 [Source:HGNC Symbol;Acc:HGNC:16772]
A_32_P8653	TPRG1-AS1	TPRG1-AS1	TPRG1-AS1	VALIDATED	NR_046873.1	ENSG00000234076	ENST00000444488.1	NR_046873.1	ENST00000444488.1	-	HGNC:HGNC:42391|Ensembl:ENSG00000234076	3q28	TPRG1 antisense RNA 1	A_32_P8653	TPRG1-AS1	ENSG00000234076	ENST00000444488		3:q28:188941715:188947639:-1	TPRG1 antisense RNA 1 [Source:HGNC Symbol;Acc:HGNC:42391]
A_23_P340218	MFSD6L	MFSD6L	MFSD6L	VALIDATED	NM_152599.4	ENSG00000185156	ENST00000329805.5	NM_152599.3	ENST00000329805.5	-	HGNC:HGNC:26656|Ensembl:ENSG00000185156	17p13.1	major facilitator superfamily domain containing 6 like	A_23_P340218	MFSD6L	ENSG00000185156	ENST00000329805	NM_152599	17:p13.1:8797162:8799349:-1	major facilitator superfamily domain containing 6 like [Source:HGNC Symbol;Acc:HGNC:26656]
A_24_P119519	LIG3	LIG3	LIG3	MODEL///REVIEWED	NM_002311.4///NM_013975.4///XM_005257970.4///XM_006721896.3///XM_017024624.1	ENSG00000005156	ENST00000262327.9///ENST00000378526.8	NM_002311.4///NM_013975.3	ENST00000262327.9///ENST00000378526.8	LIG2|LIG3alpha	MIM:600940|HGNC:HGNC:6600|Ensembl:ENSG00000005156	17q12	DNA ligase 3	A_24_P119519	LIG3	ENSG00000005156	ENST00000378526///ENST00000585941///ENST00000262327///ENST00000592690///ENST00000590181///ENST00000588109	NM_013975///NM_002311	17:q12:34980494:35009743:1	DNA ligase 3 [Source:HGNC Symbol;Acc:HGNC:6600]
A_32_P109516	HDAC4-AS1	HDAC4-AS1	HDAC4-AS1	VALIDATED	NR_135575.1///NR_135576.1///NR_135577.1	ENSG00000222020	ENST00000409526.1///ENST00000413029.1///ENST00000428471.1	NR_135575.1///NR_135576.1///NR_135577.1	ENST00000409526.1///ENST00000413029.1///ENST00000428471.1	-	HGNC:HGNC:54064|Ensembl:ENSG00000222020	2q37.3	HDAC4 antisense RNA 1	A_32_P109516	HDAC4-AS1	ENSG00000222020	ENST00000409526///ENST00000428471///ENST00000413029///ENST00000670479		2:q37.3:239401436:239402364:1	HDAC4 antisense RNA 1 [Source:HGNC Symbol;Acc:HGNC:54064]
A_23_P88893	DEF8	DEF8	DEF8	VALIDATED	NM_001242821.1///NM_001242822.2///NM_017702.4	ENSG00000140995	ENST00000418391.6///ENST00000610455.4	NM_001242821.1///NM_001242822.1///NM_017702.3	ENST00000418391.6///ENST00000610455.4	-	HGNC:HGNC:25969|Ensembl:ENSG00000140995	16q24.3	differentially expressed in FDCP 8 homolog	A_23_P88893	DEF8	ENSG00000140995	ENST00000567999///ENST00000566079///ENST00000566820///ENST00000561741///ENST00000569061///ENST00000418391///ENST00000562044///ENST00000610455	NM_017702///NM_001242822///NM_001242821	16:q24.3:89947925:89968060:1	differentially expressed in FDCP 8 homolog [Source:HGNC Symbol;Acc:HGNC:25969]
A_32_P85344	CSNK1G3	CSNK1G3		MODEL///REVIEWED	NM_001031812.3///NM_001044723.2///NM_001270572.1///NM_001270573.2///NM_001270574.2///NM_001364140.2///NM_001364141.2///NM_001364143.2///NM_001364144.2///NM_001364145.2///NM_001364146.2///NM_001364147.2///NM_001364148.2///NM_001364149.2///NM_001364150.2///NM_004384.4///XM_005271892.3///XM_005271894.3///XM_005271895.3///XM_017009057.2///XM_017009059.1///XM_017009060.1///XM_017009061.2///XM_01700906…	ENSG00000151292	ENST00000345990.8///ENST00000360683.6///ENST00000361991.6///ENST00000510842.6///ENST00000511130.6///ENST00000512718.7	NM_001031812.3///NM_001044723.2///NM_001270572.1///NM_001270573.1///NM_001270574.1///NM_001364140.1///NM_001364141.1///NM_001364143.1///NM_001364144.1///NM_001364145.1///NM_001364146.1///NM_001364147.1///NM_001364148.1///NM_001364149.1///NM_001364150.1///NM_004384.4	ENST00000345990.8///ENST00000360683.6///ENST00000361991.6///ENST00000510842.6///ENST00000511130.6///ENST00000512718.7	CKI-gamma 3|CSNK1G3L	MIM:604253|HGNC:HGNC:2456|Ensembl:ENSG00000151292	5q23.2	casein kinase 1 gamma 3	A_32_P85344
A_23_P52499	SLC18A2	SLC18A2	SLC18A2	REVIEWED	NM_003054.6	ENSG00000165646	ENST00000644641.2	NM_003054.6	ENST00000644641.2	PKDYS2|SVAT|SVMT|VAT2|VMAT2	MIM:193001|HGNC:HGNC:10935|Ensembl:ENSG00000165646	10q25.3	solute carrier family 18 member A2	A_23_P52499	SLC18A2	ENSG00000165646	ENST00000497497///ENST00000644641	NM_003054	10:q25.3:117241093:117279430:1	solute carrier family 18 member A2 [Source:HGNC Symbol;Acc:HGNC:10935]
A_32_P160670														A_32_P160670
A_23_P107247	CACNA1G	CACNA1G	CACNA1G	MODEL///REVIEWED	NM_001256324.2///NM_001256325.2///NM_001256326.2///NM_001256327.2///NM_001256328.2///NM_001256329.2///NM_001256330.2///NM_001256331.2///NM_001256332.2///NM_001256333.2///NM_001256334.2///NM_001256359.2///NM_001256360.2///NM_001256361.2///NM_018896.5///NM_198376.3///NM_198377.3///NM_198378.3///NM_198379.3///NM_198380.3///NM_198382.2///NM_198383.3///NM_198384.3///NM_198385.3///NM_198386.3///NM_1983…	ENSG00000006283	ENST00000352832.9///ENST00000354983.8///ENST00000358244.9///ENST00000359106.10///ENST00000360761.8///ENST00000429973.6///ENST00000442258.6///ENST00000502264.5///ENST00000503436.5///ENST00000503485.5///ENST00000503607.5///ENST00000504076.5///ENST00000505165.5///ENST00000506406.5///ENST00000507336.5///ENST00000507510.6///ENST00000507609.5///ENST00000507896.5///ENST00000510115.5///ENST00000510366.5/…	NM_001256324.1///NM_001256325.1///NM_001256326.1///NM_001256327.1///NM_001256328.1///NM_001256329.1///NM_001256330.1///NM_001256331.1///NM_001256332.1///NM_001256333.1///NM_001256334.1///NM_001256359.1///NM_001256360.1///NM_001256361.1///NM_018896.5///NM_198376.2///NM_198377.2///NM_198378.2///NM_198379.2///NM_198380.2///NM_198382.2///NM_198383.2///NM_198384.2///NM_198385.2///NM_198386.2///NM_1983…	ENST00000352832.9///ENST00000354983.8///ENST00000358244.9///ENST00000359106.10///ENST00000360761.8///ENST00000429973.6///ENST00000442258.6///ENST00000502264.5///ENST00000503485.5///ENST00000504076.5///ENST00000505165.5///ENST00000506406.5///ENST00000507336.5///ENST00000507510.6///ENST00000507609.5///ENST00000507896.5///ENST00000510115.5///ENST00000510366.5///ENST00000511765.5///ENST00000512389.5/…	Ca(V)T.1|Cav3.1|NBR13|SCA42|SCA42ND	MIM:604065|HGNC:HGNC:1394|Ensembl:ENSG00000006283	17q21.33	calcium voltage-gated channel subunit alpha1 G	A_23_P107247	CACNA1G	ENSG00000006283	ENST00000360761///ENST00000352832///ENST00000442258///ENST00000502264///ENST00000511765///ENST00000506406///ENST00000504076///ENST00000503436///ENST00000511768///ENST00000503607///ENST00000429973///ENST00000359106///ENST00000358244///ENST00000354983	NM_198382///NM_198387///NM_198388///NM_198383///NM_198386///NM_018896///NM_198376///NM_198396	17:q21.33:50560715:50627474:1	calcium voltage-gated channel subunit alpha1 G [Source:HGNC Symbol;Acc:HGNC:1394]
A_32_P143057	COX7C	COX7C		REVIEWED	NM_001867.3	ENSG00000127184	ENST00000247655.4	NM_001867.3	ENST00000247655.4	-	MIM:603774|HGNC:HGNC:2292|Ensembl:ENSG00000127184	5q14.3	cytochrome c oxidase subunit 7C	A_32_P143057
A_24_P392265	EXOC5P1		EXOC5P1											A_24_P392265	EXOC5P1	ENSG00000180673	ENST00000510543		4:q13.1:62816826:62818794:1	exocyst complex component 5 pseudogene 1 [Source:HGNC Symbol;Acc:HGNC:43870]
A_24_P218048	AMPH	AMPH	AMPH	MODEL///REVIEWED	NM_001635.4///NM_139316.2///XM_006715689.4///XM_006715690.4///XM_011515271.3///XM_017011995.2///XM_017011996.2	ENSG00000078053	ENST00000325590.9///ENST00000356264.7	NM_001635.4///NM_139316.2	ENST00000325590.9///ENST00000356264.7	AMPH1	MIM:600418|HGNC:HGNC:471|Ensembl:ENSG00000078053	7p14.1	amphiphysin	A_24_P218048	AMPH	ENSG00000078053	ENST00000325590	NM_139316	7:p14.1:38383704:38631420:-1	amphiphysin [Source:HGNC Symbol;Acc:HGNC:471]
A_32_P194004	ZNF730	ZNF730	ZNF730	MODEL///VALIDATED	NM_001277403.2///XM_017026114.1///XM_017026115.2	ENSG00000183850	ENST00000597761.7	NM_001277403.2	ENST00000597761.7	-	HGNC:HGNC:32470|Ensembl:ENSG00000183850	19p12	zinc finger protein 730	A_32_P194004	ZNF730	ENSG00000183850	ENST00000593635///ENST00000597761///ENST00000599195	NM_001277403	19:p12:23075210:23147221:1	zinc finger protein 730 [Source:HGNC Symbol;Acc:HGNC:32470]
A_32_P38093	ATOH8	ATOH8	ATOH8	MODEL///VALIDATED	NM_032827.7///XM_011533139.1///XR_001739003.1///XR_939731.1///XR_939732.1	ENSG00000168874	ENST00000306279.4	NM_032827.7	ENST00000306279.4	HATH6|bHLHa21	HGNC:HGNC:24126|Ensembl:ENSG00000168874	2p11.2	atonal bHLH transcription factor 8	A_32_P38093	ATOH8	ENSG00000168874	ENST00000306279	NM_032827	2:p11.2:85751344:85791383:1	atonal bHLH transcription factor 8 [Source:HGNC Symbol;Acc:HGNC:24126]
A_23_P58960	AGPAT4	AGPAT4	AGPAT4	MODEL///REVIEWED	NM_020133.3///XM_005267053.3///XM_006715514.3///XM_017011059.1///XR_001743516.1	ENSG00000026652	ENST00000320285.9///ENST00000366911.9	NM_020133.3	ENST00000320285.9	1-AGPAT4|LPAAT-delta|dJ473J16.2	MIM:614795|HGNC:HGNC:20885|Ensembl:ENSG00000026652	6q26	1-acylglycerol-3-phosphate O-acyltransferase 4	A_23_P58960	AGPAT4	ENSG00000026652	ENST00000320285///ENST00000366911	NM_020133	6:q26:161129967:161274061:-1	1-acylglycerol-3-phosphate O-acyltransferase 4 [Source:HGNC Symbol;Acc:HGNC:20885]
A_32_P230452	PSG3	PSG3		MODEL///VALIDATED	NM_021016.4///XM_011527126.2	ENSG00000221826	ENST00000327495.10	NM_021016.4	ENST00000327495.10	-	MIM:176392|HGNC:HGNC:9520|Ensembl:ENSG00000221826	19q13.2	pregnancy specific beta-1-glycoprotein 3	A_32_P230452
A_23_P149448	HES4	HES4	HES4	MODEL///VALIDATED	NM_001142467.2///NM_021170.4///XM_005244771.4	ENSG00000188290	ENST00000304952.10///ENST00000428771.6///ENST00000484667.2	NM_001142467.1///NM_021170.3	ENST00000304952.10///ENST00000428771.6	bHLHb42	MIM:608060|HGNC:HGNC:24149|Ensembl:ENSG00000188290	1p36.33	hes family bHLH transcription factor 4	A_23_P149448	HES4	ENSG00000188290	ENST00000428771///ENST00000304952///ENST00000481869///ENST00000484667	NM_001142467///NM_021170	1:p36.33:998962:1000172:-1	hes family bHLH transcription factor 4 [Source:HGNC Symbol;Acc:HGNC:24149]
A_32_P6682	ZBTB37	ZBTB37	ZBTB37	MODEL///VALIDATED	NM_001122770.3///NM_001346115.2///NM_001369846.1///NM_032522.5///XM_006711578.4///XM_011510062.3///XM_017002556.2///XM_017002557.2///XM_024450302.1	ENSG00000185278	ENST00000367701.9///ENST00000367702.1///ENST00000367704.5///ENST00000427304.5	NM_001122770.2///NM_001346115.1///NM_032522.4	ENST00000367702.1///ENST00000367704.5///ENST00000427304.5	D430004I08Rik|ZNF908	HGNC:HGNC:28365|Ensembl:ENSG00000185278	1q25.1	zinc finger and BTB domain containing 37	A_32_P6682	ZBTB37	ENSG00000185278	ENST00000367701		1:q25.1:173868082:173903549:1	zinc finger and BTB domain containing 37 [Source:HGNC Symbol;Acc:HGNC:28365]
A_24_P930327														A_24_P930327
A_32_P134167														A_32_P134167	AP003307.1	ENSG00000288012	ENST00000660738		11:q22.3:108008678:108009282:-1	novel transcript, antisense to CUL5
A_32_P902957	ARL11	ARL11	ARL11	REVIEWED	NM_138450.6	ENSG00000152213	ENST00000282026.1	NM_138450.5	ENST00000282026.1	ARLTS1	MIM:609351|HGNC:HGNC:24046|Ensembl:ENSG00000152213	13q14.2	ADP ribosylation factor like GTPase 11	A_32_P902957	ARL11	ENSG00000152213	ENST00000282026	NM_138450	13:q14.2:49628299:49633872:1	ADP ribosylation factor like GTPase 11 [Source:HGNC Symbol;Acc:HGNC:24046]
A_32_P234485	SEC61B	SEC61B		REVIEWED	NM_006808.3	ENSG00000106803	ENST00000223641.5	NM_006808.3	ENST00000223641.5	-	MIM:609214|HGNC:HGNC:16993|Ensembl:ENSG00000106803	9q22.33	SEC61 translocon beta subunit	A_32_P234485
A_24_P98555	DENND10///DENND10P1	DENND10///DENND10P1	FAM45A///FAM45BP	MODEL///VALIDATED	NM_001303111.2///NM_001303112.2///NM_207009.4///NR_027141.2///NR_130122.2///XM_006717849.4///XM_006717850.3///XM_006717851.3///XM_006717852.3///XM_017016261.1///XM_017016262.2///XM_017016263.1///XM_017016264.2///XM_017016265.1///XM_017016266.2///XM_017016267.1	ENSG00000119979	ENST00000361432.3///ENST00000648560.1	NM_001303111.1///NM_001303112.1///NM_207009.4///NR_130122.1	ENST00000361432.3	FAM45A///FAM45B|FAM45BP|HT011	HGNC:HGNC:30886///HGNC:HGNC:31793|Ensembl:ENSG00000119979	10q26.11///Xq26.1	DENN domain containing 10///DENND10 pseudogene 1	A_24_P98555	FAM45A///FAM45BP	ENSG00000119979///ENSG00000221930	ENST00000487888///ENST00000448258///ENST00000361432///ENST00000648560///ENST00000489988///ENST00000592932///ENST00000408950	NM_001303111///NM_001303112///NM_207009///NM_001303113	10:q26.11:119104086:119137984:1///X:q26.1:130494965:130496588:1	family with sequence similarity 45 member A [Source:HGNC Symbol;Acc:HGNC:31793]///family with sequence similarity 45 member B, pseudogene [Source:HGNC Symbol;Acc:HGNC:30886]
A_23_P115190														A_23_P115190
A_24_P49533	ZYG11B	ZYG11B	ZYG11B	MODEL///VALIDATED	NM_024646.3///XM_006710898.4	ENSG00000162378	ENST00000294353.7	NM_024646.3	ENST00000294353.7	ZYG11	HGNC:HGNC:25820|Ensembl:ENSG00000162378	1p32.3	zyg-11 family member B, cell cycle regulator	A_24_P49533	ZYG11B	ENSG00000162378	ENST00000294353	NM_024646	1:p32.3:52726453:52827336:1	zyg-11 family member B, cell cycle regulator [Source:HGNC Symbol;Acc:HGNC:25820]
A_23_P5479														A_23_P5479
A_23_P109950	ACVR2B	ACVR2B	ACVR2B	MODEL///REVIEWED	NM_001106.4///XM_005265583.3///XM_017007514.1///XM_017007515.2///XM_017007516.1	ENSG00000114739	ENST00000352511.5	NM_001106.4	ENST00000352511.5	ACTRIIB|ActR-IIB|HTX4	MIM:602730|HGNC:HGNC:174|Ensembl:ENSG00000114739	3p22.2	activin A receptor type 2B	A_23_P109950	ACVR2B	ENSG00000114739	ENST00000352511///ENST00000465020///ENST00000461232	NM_001106	3:p22.2:38453890:38493142:1	activin A receptor type 2B [Source:HGNC Symbol;Acc:HGNC:174]
A_23_P22957	SH3GLB1	SH3GLB1	SH3GLB1	MODEL///REVIEWED	NM_001206651.1///NM_001206652.2///NM_001206653.1///NM_016009.5///XM_006710672.2///XM_006710673.2///XM_011541538.1///XM_017001408.1	ENSG00000097033	ENST00000370558.8///ENST00000482504.1///ENST00000535010.5///ENST00000616170.4	NM_001206651.1///NM_001206652.1///NM_001206653.1///NM_016009.5	ENST00000370558.8///ENST00000482504.1///ENST00000535010.5///ENST00000616170.4	Bif-1|CGI-61|PPP1R70|dJ612B15.2	MIM:609287|HGNC:HGNC:10833|Ensembl:ENSG00000097033	1p22.3	SH3 domain containing GRB2 like, endophilin B1	A_23_P22957	SH3GLB1	ENSG00000097033	ENST00000370558	NM_016009	1:p22.3:86704570:86748184:1	SH3 domain containing GRB2 like, endophilin B1 [Source:HGNC Symbol;Acc:HGNC:10833]
A_24_P924752														A_24_P924752
A_23_P155265	ASB14	ASB14	ASB14	MODEL///REVIEWED	NM_001142733.3///NM_130387.5///XM_017005736.2///XM_017005737.2///XM_024453355.1	ENSG00000239388	ENST00000487349.5	NM_001142733.2	ENST00000487349.5	-	HGNC:HGNC:19766|Ensembl:ENSG00000239388	3p14.3	ankyrin repeat and SOCS box containing 14	A_23_P155265	ASB14	ENSG00000239388	ENST00000487349///ENST00000515033///ENST00000389601	NM_001142733///NM_130387	3:p14.3:57268347:57292682:-1	ankyrin repeat and SOCS box containing 14 [Source:HGNC Symbol;Acc:HGNC:19766]
A_32_P233713														A_32_P233713
A_32_P192970	ALDH4A1	ALDH4A1	MIR4695///ALDH4A1	MODEL///REVIEWED	NM_001161504.1///NM_001319218.1///NM_003748.4///NM_170726.3///XR_001737510.1///XR_946786.1	ENSG00000159423	ENST00000290597.9///ENST00000375341.8///ENST00000538309.5///ENST00000538839.5	NM_001161504.1///NM_001319218.1///NM_003748.4///NM_170726.2	ENST00000290597.9///ENST00000375341.8///ENST00000538309.5///ENST00000538839.5	ALDH4|P5CD|P5CDh	MIM:606811|HGNC:HGNC:406|Ensembl:ENSG00000159423	1p36.13	aldehyde dehydrogenase 4 family member A1	A_32_P192970	MIR4695///ALDH4A1	ENSG00000265606///ENSG00000159423	ENST00000577305///ENST00000290597///ENST00000375341///ENST00000538309///ENST00000454547///ENST00000432718///ENST00000538839	NM_170726///NM_003748///NM_001161504///NM_001319218	1:p36.13:18883202:18883275:-1///1:p36.13:18871430:18902724:-1	microRNA 4695 [Source:HGNC Symbol;Acc:HGNC:41573]///aldehyde dehydrogenase 4 family member A1 [Source:HGNC Symbol;Acc:HGNC:406]
A_32_P89432														A_32_P89432	AC108673.2	ENSG00000273174	ENST00000608909		3:q21.3:129123439:129124003:1	novel transcript, antisense to RAB43
A_32_P136776	NR2F2-AS1		NR2F2-AS1											A_32_P136776	NR2F2-AS1	ENSG00000247809	ENST00000502125///ENST00000561344		15:q26.2:96110040:96327361:-1	NR2F2 antisense RNA 1 [Source:HGNC Symbol;Acc:HGNC:44222]
A_32_P350	DYNC1I2	DYNC1I2		MODEL///REVIEWED	NM_001271785.2///NM_001271786.2///NM_001271787.2///NM_001271788.2///NM_001271789.2///NM_001271790.2///NM_001320882.2///NM_001320883.2///NM_001320884.2///NM_001378.3///XM_006712347.4///XM_017003525.2	ENSG00000077380	ENST00000340296.8///ENST00000397119.7///ENST00000409197.5///ENST00000409317.5///ENST00000409453.5///ENST00000409773.5///ENST00000410079.7///ENST00000508530.5	NM_001271785.1///NM_001271786.1///NM_001271787.1///NM_001271788.1///NM_001271789.1///NM_001271790.1///NM_001320882.1///NM_001320883.1///NM_001320884.1///NM_001378.2	ENST00000340296.8///ENST00000397119.7///ENST00000409197.5///ENST00000409317.5///ENST00000409773.5///ENST00000410079.7///ENST00000508530.5	DIC74|DNCI2|IC2|NEDMIBA	MIM:603331|HGNC:HGNC:2964|Ensembl:ENSG00000077380	2q31.1	dynein cytoplasmic 1 intermediate chain 2	A_32_P350
A_23_P4223	CALCOCO2	CALCOCO2	CALCOCO2	REVIEWED	NM_001261390.2///NM_001261391.2///NM_001261393.2///NM_001261395.2///NM_005831.5	ENSG00000136436	ENST00000258947.7///ENST00000416445.6///ENST00000448105.6///ENST00000508679.5///ENST00000509507.5	NM_001261390.1///NM_001261391.1///NM_001261393.1///NM_001261395.1///NM_005831.4	ENST00000258947.7///ENST00000416445.6///ENST00000448105.6///ENST00000508679.5///ENST00000509507.5	NDP52	MIM:604587|HGNC:HGNC:29912|Ensembl:ENSG00000136436	17q21.32	calcium binding and coiled-coil domain 2	A_23_P4223	CALCOCO2	ENSG00000136436	ENST00000258947///ENST00000448105	NM_005831///NM_001261390	17:q21.32:48830988:48866522:1	calcium binding and coiled-coil domain 2 [Source:HGNC Symbol;Acc:HGNC:29912]
A_23_P204550	SCYL2	SCYL2	SCYL2	REVIEWED	NM_001317784.1///NM_001330253.1///NM_001330254.1///NM_001330256.1///NM_017988.6	ENSG00000136021	ENST00000360820.6///ENST00000635101.1	NM_001317784.1///NM_001330253.1///NM_001330254.1///NM_001330256.1///NM_017988.5	ENST00000360820.6///ENST00000635101.1	CVAK104	MIM:616365|HGNC:HGNC:19286|Ensembl:ENSG00000136021	12q23.1	SCY1 like pseudokinase 2	A_23_P204550	SCYL2	ENSG00000136021	ENST00000635101///ENST00000360820	NM_001330256///NM_001330254///NM_001330253///NM_001317784///NM_017988	12:q23.1:100267140:100341724:1	SCY1 like pseudokinase 2 [Source:HGNC Symbol;Acc:HGNC:19286]
A_24_P296274	LINC00052	LINC00052	LINC00052	VALIDATED	NR_026869.1	ENSG00000259527	ENST00000560153.2	NR_026869.1	ENST00000560153.2	NCRNA00052|TMEM83	HGNC:HGNC:26455|Ensembl:ENSG00000259527	15q25.3	long intergenic non-protein coding RNA 52	A_24_P296274	LINC00052	ENSG00000259527	ENST00000560153		15:q25.3:87576929:87579866:1	long intergenic non-protein coding RNA 52 [Source:HGNC Symbol;Acc:HGNC:26455]
A_24_P110306	EEF1DP4		EEF1DP4											A_24_P110306	EEF1DP4	ENSG00000213640	ENST00000446006		7:q11.21:64862999:64864370:1	eukaryotic translation elongation factor 1 delta pseudogene 4 [Source:HGNC Symbol;Acc:HGNC:22598]
A_23_P16538	ELL	ELL	ELL	MODEL///VALIDATED	NM_006532.4///XM_017027335.1///XM_017027336.1///XM_017027337.2///XR_001753769.2	ENSG00000105656	ENST00000262809.9///ENST00000594635.6///ENST00000596124.3	NM_006532.4	ENST00000262809.9	C19orf17|ELL1|MEN|PPP1R68	MIM:600284|HGNC:HGNC:23114|Ensembl:ENSG00000105656	19p13.11	elongation factor for RNA polymerase II	A_23_P16538	ELL	ENSG00000105656	ENST00000262809///ENST00000594635	NM_006532	19:p13.11:18442663:18522116:-1	elongation factor for RNA polymerase II [Source:HGNC Symbol;Acc:HGNC:23114]
A_32_P134764	CDH6	CDH6	CDH6	REVIEWED	NM_004932.4	ENSG00000113361	ENST00000265071.3	NM_004932.4	ENST00000265071.3	CAD6|KCAD	MIM:603007|HGNC:HGNC:1765|Ensembl:ENSG00000113361	5p13.3	cadherin 6	A_32_P134764	CDH6	ENSG00000113361	ENST00000265071	NM_004932	5:p13.3:31193686:31329146:1	cadherin 6 [Source:HGNC Symbol;Acc:HGNC:1765]
A_23_P341860	PCYT2	PCYT2	PCYT2	MODEL///REVIEWED	NM_001184917.3///NM_001256433.3///NM_001256434.3///NM_001256435.3///NM_001282203.2///NM_001282204.2///NM_001330518.2///NM_002861.5///XM_005256386.4///XM_005256387.3///XM_006722287.4///XM_017024911.1///XM_017024912.2///XR_002958050.1	ENSG00000185813	ENST00000331285.7///ENST00000538721.6///ENST00000538936.6///ENST00000570388.5///ENST00000570391.5///ENST00000571105.5///ENST00000576343.5	NM_001184917.2///NM_001256433.2///NM_001256434.2///NM_001256435.2///NM_001282203.1///NM_001282204.1///NM_001330518.1///NM_002861.4	ENST00000331285.7///ENST00000538721.6///ENST00000538936.6///ENST00000570388.5///ENST00000570391.5///ENST00000571105.5///ENST00000576343.5	ET	MIM:602679|HGNC:HGNC:8756|Ensembl:ENSG00000185813	17q25.3	phosphate cytidylyltransferase 2, ethanolamine	A_23_P341860	PCYT2	ENSG00000185813	ENST00000538936	NM_002861	17:q25.3:81900965:81911464:-1	phosphate cytidylyltransferase 2, ethanolamine [Source:HGNC Symbol;Acc:HGNC:8756]
A_23_P137543	ZNF362	ZNF362	ZNF362	MODEL///VALIDATED	NM_001370212.1///NM_152493.3///XM_005270507.2///XM_005270508.5	ENSG00000160094	ENST00000373428.5///ENST00000539719.6	NM_152493.3	ENST00000539719.6	RN|lin-29	HGNC:HGNC:18079|Ensembl:ENSG00000160094	1p35.1	zinc finger protein 362	A_23_P137543	ZNF362	ENSG00000160094	ENST00000539719///ENST00000373428	NM_152493	1:p35.1:33256492:33300719:1	zinc finger protein 362 [Source:HGNC Symbol;Acc:HGNC:18079]
A_24_P57837	RPS3AP5		RPS3AP5											A_24_P57837	RPS3AP5	ENSG00000178429	ENST00000389400		10:q23.1:84560443:84561263:1	ribosomal protein S3A pseudogene 5 [Source:HGNC Symbol;Acc:HGNC:23744]
A_23_P84705	TNFRSF13B	TNFRSF13B	TNFRSF13B	REVIEWED	NM_012452.2	ENSG00000240505	ENST00000261652.6	NM_012452.2	ENST00000261652.6	CD267|CVID|CVID2|IGAD2|RYZN|TACI|TNFRSF14B	MIM:604907|HGNC:HGNC:18153|Ensembl:ENSG00000240505	17p11.2	TNF receptor superfamily member 13B	A_23_P84705	TNFRSF13B	ENSG00000240505	ENST00000584950///ENST00000582931///ENST00000579315///ENST00000261652///ENST00000583789///ENST00000581616	NM_012452	17:p11.2:16929816:16972118:-1	TNF receptor superfamily member 13B [Source:HGNC Symbol;Acc:HGNC:18153]
A_23_P203698	MOGAT2	MOGAT2	MOGAT2	REVIEWED	NM_025098.4	ENSG00000166391	ENST00000198801.10	NM_025098.4	ENST00000198801.10	DGAT2L5|DGAT2L5.|MGAT2|hDC5	MIM:610270|HGNC:HGNC:23248|Ensembl:ENSG00000166391	11q13.5	monoacylglycerol O-acyltransferase 2	A_23_P203698	MOGAT2	ENSG00000166391	ENST00000198801///ENST00000526712///ENST00000624180	NM_025098	11:q13.5:75717838:75732958:1	monoacylglycerol O-acyltransferase 2 [Source:HGNC Symbol;Acc:HGNC:23248]
A_24_P934522	HSPH1	HSPH1	HSPH1	REVIEWED	NM_001286503.1///NM_001286504.1///NM_001286505.1///NM_001349704.2///NM_006644.4	ENSG00000120694	ENST00000320027.9///ENST00000380405.7///ENST00000445273.6///ENST00000630972.2	NM_001286503.1///NM_001286504.1///NM_001286505.1///NM_001349704.1///NM_006644.3	ENST00000320027.9///ENST00000380405.7///ENST00000445273.6///ENST00000630972.2	HSP105|HSP105A|HSP105B|NY-CO-25	MIM:610703|HGNC:HGNC:16969|Ensembl:ENSG00000120694	13q12.3	heat shock protein family H (Hsp110) member 1	A_24_P934522	HSPH1	ENSG00000120694	ENST00000320027///ENST00000602786///ENST00000445273	NM_001349704///NM_006644///NM_001286505	13:q12.3:31134974:31162388:-1	heat shock protein family H (Hsp110) member 1 [Source:HGNC Symbol;Acc:HGNC:16969]
A_32_P200697	RFLNA///ZNF664-RFLNA	RFLNA///ZNF664-RFLNA	RFLNA	VALIDATED	NM_001204299.3///NM_001347902.2///NM_001365156.1///NM_181709.4	ENSG00000178882	ENST00000324038.6///ENST00000389727.8///ENST00000546355.3	NM_001204299.2///NM_001347902.1///NM_001365156.1///NM_181709.4	ENST00000324038.6///ENST00000389727.8///ENST00000546355.3	-///CFM2|FAM101A	Ensembl:ENSG00000178882///MIM:615927|HGNC:HGNC:27051|Ensembl:ENSG00000178882	12q24.31	refilin A///ZNF664-RFLNA readthrough	A_32_P200697	RFLNA	ENSG00000178882	ENST00000389727///ENST00000324038///ENST00000546355	NM_001204299///NM_001347902///NM_181709///NM_001365156	12:q24.31:123973241:124316024:1	refilin A [Source:HGNC Symbol;Acc:HGNC:27051]
A_23_P361014	TSHZ3	TSHZ3	TSHZ3	REVIEWED	NM_020856.4	ENSG00000121297	ENST00000240587.4	NM_020856.3	ENST00000240587.4	TSH3|ZNF537	MIM:614119|HGNC:HGNC:30700|Ensembl:ENSG00000121297	19q12	teashirt zinc finger homeobox 3	A_23_P361014	TSHZ3	ENSG00000121297	ENST00000240587	NM_020856	19:q12:31149979:31349547:-1	teashirt zinc finger homeobox 3 [Source:HGNC Symbol;Acc:HGNC:30700]
A_23_P124837	LRP1	LRP1	LRP1	MODEL///REVIEWED	NM_002332.3///XM_017019303.1	ENSG00000123384	ENST00000243077.7	NM_002332.2	ENST00000243077.7	A2MR|APOER|APR|CD91|IGFBP-3R|IGFBP3R|IGFBP3R1|KPA|LRP|LRP1A|TGFBR5	MIM:107770|HGNC:HGNC:6692|Ensembl:ENSG00000123384	12q13.3	LDL receptor related protein 1	A_23_P124837	LRP1	ENSG00000123384	ENST00000243077///ENST00000556356	NM_002332	12:q13.3:57128493:57213351:1	LDL receptor related protein 1 [Source:HGNC Symbol;Acc:HGNC:6692]
A_24_P238896														A_24_P238896
A_23_P152873	NEK8	NEK8		REVIEWED	NM_178170.3	ENSG00000160602	ENST00000268766.11	NM_178170.3	ENST00000268766.11	JCK|NEK12A|NPHP9|RHPD2	MIM:609799|HGNC:HGNC:13387|Ensembl:ENSG00000160602	17q11.2	NIMA related kinase 8	A_23_P152873	AC010761.1	ENSG00000160602	ENST00000268766	NM_178170	17:q11.2:28725897:28743455:1	NIMA related kinase 8 [Source:NCBI gene;Acc:284086]
A_24_P401686	CACNA1G	CACNA1G	CACNA1G	MODEL///REVIEWED	NM_001256324.2///NM_001256325.2///NM_001256326.2///NM_001256327.2///NM_001256328.2///NM_001256329.2///NM_001256330.2///NM_001256331.2///NM_001256332.2///NM_001256333.2///NM_001256334.2///NM_001256359.2///NM_001256360.2///NM_001256361.2///NM_018896.5///NM_198376.3///NM_198377.3///NM_198378.3///NM_198379.3///NM_198380.3///NM_198382.2///NM_198383.3///NM_198384.3///NM_198385.3///NM_198386.3///NM_1983…	ENSG00000006283	ENST00000352832.9///ENST00000354983.8///ENST00000358244.9///ENST00000359106.10///ENST00000360761.8///ENST00000429973.6///ENST00000442258.6///ENST00000502264.5///ENST00000503436.5///ENST00000503485.5///ENST00000503607.5///ENST00000504076.5///ENST00000505165.5///ENST00000506406.5///ENST00000507336.5///ENST00000507510.6///ENST00000507609.5///ENST00000507896.5///ENST00000510115.5///ENST00000510366.5/…	NM_001256324.1///NM_001256325.1///NM_001256326.1///NM_001256327.1///NM_001256328.1///NM_001256329.1///NM_001256330.1///NM_001256331.1///NM_001256332.1///NM_001256333.1///NM_001256334.1///NM_001256359.1///NM_001256360.1///NM_001256361.1///NM_018896.5///NM_198376.2///NM_198377.2///NM_198378.2///NM_198379.2///NM_198380.2///NM_198382.2///NM_198383.2///NM_198384.2///NM_198385.2///NM_198386.2///NM_1983…	ENST00000352832.9///ENST00000354983.8///ENST00000358244.9///ENST00000359106.10///ENST00000360761.8///ENST00000429973.6///ENST00000442258.6///ENST00000502264.5///ENST00000503485.5///ENST00000504076.5///ENST00000505165.5///ENST00000506406.5///ENST00000507336.5///ENST00000507510.6///ENST00000507609.5///ENST00000507896.5///ENST00000510115.5///ENST00000510366.5///ENST00000511765.5///ENST00000512389.5/…	Ca(V)T.1|Cav3.1|NBR13|SCA42|SCA42ND	MIM:604065|HGNC:HGNC:1394|Ensembl:ENSG00000006283	17q21.33	calcium voltage-gated channel subunit alpha1 G	A_24_P401686	CACNA1G	ENSG00000006283	ENST00000360761///ENST00000352832///ENST00000442258///ENST00000416767///ENST00000502264///ENST00000512389///ENST00000513964///ENST00000514717///ENST00000510366///ENST00000503485///ENST00000507510///ENST00000511765///ENST00000507336///ENST00000506406///ENST00000504076///ENST00000513689///ENST00000507609///ENST00000503436///ENST00000510115///ENST00000515165///ENST00000514181///ENST00000515765///ENS…	NM_198382///NM_198387///NM_198388///NM_198383///NM_198378///NM_001256360///NM_001256361///NM_001256330///NM_001256332///NM_001256331///NM_001256359///NM_001256329///NM_198385///NM_198377///NM_001256326///NM_001256327///NM_198379///NM_198384///NM_001256328///NM_198380///NM_001256325///NM_001256334///NM_001256333///NM_001256324///NM_198386///NM_018896///NM_198376///NM_198396	17:q21.33:50560715:50627474:1	calcium voltage-gated channel subunit alpha1 G [Source:HGNC Symbol;Acc:HGNC:1394]
A_24_P915276														A_24_P915276
A_23_P145437	PHIP	PHIP	PHIP	MODEL///REVIEWED	NM_017934.7///XM_005248729.5///XM_011535918.3///XM_017010989.2///XM_017010990.2	ENSG00000146247	ENST00000275034.5	NM_017934.7	ENST00000275034.5	BRWD2|DCAF14|DIDOD|WDR11|ndrp	MIM:612870|HGNC:HGNC:15673|Ensembl:ENSG00000146247	6q14.1	pleckstrin homology domain interacting protein	A_23_P145437	PHIP	ENSG00000146247	ENST00000275034///ENST00000479165	NM_017934	6:q14.1:78934419:79078254:-1	pleckstrin homology domain interacting protein [Source:HGNC Symbol;Acc:HGNC:15673]
A_23_P309292	HECTD4	HECTD4	HECTD4	VALIDATED	NM_001109662.4	ENSG00000173064	ENST00000550722.5	NM_001109662.4	ENST00000377560.9	C12ord51|C12orf51|HEEL|POTAGE	HGNC:HGNC:26611|Ensembl:ENSG00000173064	12q24.13	HECT domain E3 ubiquitin protein ligase 4	A_23_P309292	HECTD4	ENSG00000173064	ENST00000377560///ENST00000311694///ENST00000550722	NM_001109662	12:q24.13:112160188:112382439:-1	HECT domain E3 ubiquitin protein ligase 4 [Source:HGNC Symbol;Acc:HGNC:26611]
A_23_P8497	GHRHR	GHRHR	GHRHR	REVIEWED	NM_000823.4	ENSG00000106128	ENST00000326139.7	NM_000823.4	ENST00000326139.7	GHRFR|GRFR|IGHD1B|IGHD4	MIM:139191|HGNC:HGNC:4266|Ensembl:ENSG00000106128	7p14.3	growth hormone releasing hormone receptor	A_23_P8497	GHRHR	ENSG00000106128	ENST00000326139	NM_000823	7:p14.3:30938669:30993254:1	growth hormone releasing hormone receptor [Source:HGNC Symbol;Acc:HGNC:4266]
[truncated: 40,177 more rows]
