# Supplementary material for: Interleukin-6 trans-signaling is a candidate mechanism to drive progression of human DCCs during clinical latency
Source: Nat Commun. 2020 Oct 5;11:4977. doi: 10.1038/s41467-020-18701-4 (PMC7536220; doi:10.1038/s41467-020-18701-4)
Supplement: Supplementary file 8 — Supplementary Data 5 [file 41467_2020_18701_MOESM8_ESM.xlsx]

## Sheet: M0overlapgenes
Intersected pathways	Pathway gene-members expressed in DCCs and shared among different pathways
3,7,8,10	GRB2	PIK3CA	PIK3R1
3,7,8	AKT1	GRB2	MAPK14	PIK3CA	PIK3R1
3,7,10	GRB2	PIK3CA	PIK3R1	SOS1
3,8,10	GRB2	ITGB1	PIK3CA	PIK3R1
7,8,10	GRB2	PIK3CA	PIK3R1
3,7	AKT1	GRB2	MAP2K4	MAPK14	PIK3CA	PIK3R1	SOS1
3,8	AKT1	CRK	FN1	GRB2	ITGB1	MAPK1	MAPK14	MAPK3	PIK3CA	PIK3R1
3,10	GRB2	ITGB1	PIK3CA	PIK3R1	SOS1
7,8	AKT1	FOXO1	GRB2	MAPK14	PIK3CA	PIK3R1	PTPN11	RAC1
7,10	GRB2	JAK1	PIAS1	PIK3CA	PIK3R1	SOS1	STAT1	STAT3
8,10	GRB2	ITGB1	PIK3CA	PIK3R1	STAT5A	STAT5B
3	AKT1	CREB1	CRK	FN1	GRB2	ITGA2	ITGA4	ITGB1	MAP2K4	MAPK1	MAPK14	MAPK3	PIK3CA	PIK3R1	SOS1	RPS6KA1
7	AKT1	BCL2L1	FOS	FOXO1	GAB1	GRB2	HSP90B1	IL6ST
	JAK1	JAK2	JUN	LMO4	MAP2K4	MAP2K6	MAPK14	MCL1
	MITF	MYC	PIAS1	PIK3CA	PIK3R1	PTPN11	RAC1	SOS1
	STAT1	STAT3	TYK2	VAV1	CEBPD	GAB2	IRF1	PIAS3	PRKCD
8	AGTR1	AKT1	CRK	ELF1	ELF2	FN1	FOXO1	GRB2
	ITGB1	MAPK1	MAPK14	MAPK3	MAPK8	NCK1	NFKB1	PAK1
	PIK3CA	PIK3R1	PTPN11	RAC1	RASA1	RELA	RPS6KB1	SHC1
	STAT5A	STAT5B	ANGPT1	BMX	F2	FES	FYN	PXN	ELK1
10	ATR	CREBBP	CSF1	GRB2	INSR	ITGB1	JAK1	KPNA2	KPNB1
	LMAN1	PIAS1	PIK3CA	PIK3CB	PIK3R1	PTPN1	RAB4A	SOS1	STAT1
	STAT3	STAT5A	STAT5B	STAT6	PIK3CD	VEGFA
3= VEGFR3 signaling in lymphatic endothelium
7=IL6-mediated signaling events
8=Angiopoietin receptor Tie2-mediated signaling
10=Signaling events mediated by TCPTP
