# Supplementary material for: Interleukin-6 trans-signaling is a candidate mechanism to drive progression of human DCCs during clinical latency
Source: Nat Commun. 2020 Oct 5;11:4977. doi: 10.1038/s41467-020-18701-4 (PMC7536220; doi:10.1038/s41467-020-18701-4)
Supplement: Supplementary file 9 — Supplementary Data 6 [file 41467_2020_18701_MOESM9_ESM.xlsx]

## Sheet: IL6_12_cl+tr_vs_MatLum->LumProg
ProbeID	GeneSymbol	IL6_12_cl+tr	MatLum->LumProg
A_24_P56388	HIF1A///HIF1A-AS2	0.73913	-1.13309
A_23_P23048	S100A9	3.46358	1.7469
A_23_P137856	MUC1	2.57439	-1.66803
A_23_P218646	RTEL1-TNFRSF6B///TNFRSF6B	1.15809	2.0959
A_23_P217866	IFI16	0.794571	1.88909
A_24_P239606	GADD45B	0.745344	-1.61745
A_23_P103232	DUSP23	1.11967	0.735265
A_23_P82503	PEG10	-0.713311	0.995668
A_23_P134734	SYBU	-1.1336	-2.10774
A_23_P110791	CSF1R	-0.628084	-2.56825
A_24_P217520	EREG	0.753786	-2.55761
A_23_P363968	C1RL	0.877713	1.33662
A_24_P12401	VEGFA	1.2003	-0.817042
A_23_P42282	C4A///C4B///C4B_2///LOC110384692	1.46192	-2.27744
A_24_P935819	SOD2	0.61948	1.23486
A_23_P80048	FER1L4	0.920479	-1.68405
A_23_P417282	IGF1R	0.881775	-0.649672
A_23_P2492	C1S	2.81794	2.63598
A_23_P115064	CRABP2	-1.48282	-1.66567
A_23_P24884	ST5	0.860717	1.17084
A_23_P55632	SERPINB3	3.6644	4.47149
A_23_P137665	CHI3L1	1.93391	2.25787
A_23_P423864	PHC2	0.783893	-0.586897
A_23_P125423	C1R	2.35868	2.45392
A_23_P372234	CA12	0.692331	-3.26683
A_23_P68006	IL1R1	0.667572	-0.704312
A_23_P134426	GPNMB	-0.630367	1.70135
A_23_P123645	UGCG	0.664544	-1.11367
A_23_P8175	PLAGL1	0.751553	1.30237
A_23_P502413	SERPINB4	3.80251	4.02706
A_23_P131846	SNAI1	1.43322	1.04812
A_23_P434809	S100A8	3.5439	2.23822
A_23_P156289	OSMR	0.585247	1.26379
A_32_P72351	FAM20C	1.28561	1.56594
A_24_P743708	MUC5AC	-0.749763	-2.93007
A_23_P256413	CMTM7	-0.61904	1.72988
A_23_P55179	ARL4D	0.715175	-1.12351
A_24_P931443	GPR68	1.07539	2.32237
A_23_P94533	CTSL	0.945554	-1.40805
A_23_P13753	NFE2	2.11314	-0.933765
A_24_P96961	SPSB1	0.755062	-1.19747
A_23_P85742	CREG1	-0.761694	1.25683
A_23_P137381	ID3	-1.2064	-2.5694
A_24_P201089	SLC25A37	0.644219	1.94152
	nc corr	0.468965

## Sheet: IL6_12_cl+tr_vs_MaSC->LumProg
ProbeID	GeneSymbol	IL6_12_cl+tr	MaSC->LumProg
A_23_P156957	NCOA7	0.745431	-0.772655
A_23_P318300	MAP3K20	0.618648	0.935277
A_23_P23048	S100A9	3.46358	-3.27685
A_23_P71037	IL6	0.608272	1.38502
A_32_P62963	KRT16P1///KRT16P2///KRT16P3	1.01781	-0.740464
A_23_P137856	MUC1	2.57439	-3.37966
A_23_P257924	ETS2	1.33049	1.00386
A_24_P784765	CD59	0.605005	-0.986109
A_23_P7212	CFI	1.54023	2.34325
A_24_P919850	BDKRB1	-0.848551	2.0256
A_32_P209960	CIITA	0.785586	-1.56916
A_23_P217866	IFI16	0.794571	1.0703
A_24_P239606	GADD45B	0.745344	1.24983
A_23_P103232	DUSP23	1.11967	-0.882023
A_23_P8913	CA2	1.287	-1.09931
A_24_P367454	ZEB2	0.608818	0.816235
A_23_P72737	IFITM1	1.1931	0.983287
A_23_P82503	PEG10	-0.713311	1.43204
A_24_P108311	NEDD4L	0.713184	1.21942
A_23_P51951	FCMR///IL24	0.698467	2.42775
A_23_P311912	AHNAK2///PLD4	0.967801	-1.52569
A_24_P261259	PFKFB3	0.872281	1.23157
A_23_P363968	C1RL	0.877713	-1.79295
A_24_P12401	VEGFA	1.2003	1.34829
A_24_P935819	SOD2	0.61948	-1.00908
A_23_P156970	MEST	-0.601862	0.638406
A_23_P207058	SOCS3	2.50334	0.855087
A_23_P96158	KRT17	1.12682	2.10031
A_23_P24884	ST5	0.860717	-1.05733
A_23_P40664	CSNK1E///TPTEP2-CSNK1E	0.618103	0.985067
A_23_P162739	TSC22D1	-0.623076	-2.56129
A_23_P502336	ADGRE2///ZNF333	1.04127	-1.31563
A_24_P297182	GGT5	0.674798	-1.51597
A_23_P156687	CFB	1.02934	-3.15168
A_23_P399078	TIMP3	-1.91693	3.11068
A_32_P62863	IQCJ-SCHIP1///SCHIP1	-0.678016	2.48773
A_23_P55632	SERPINB3	3.6644	-2.57869
A_32_P166693	HEG1	0.604386	3.83128
A_23_P106906	PPL	-0.643439	-1.94613
A_23_P26697	TRIM47	0.685555	-1.0461
A_23_P137665	CHI3L1	1.93391	-2.10383
A_23_P423864	PHC2	0.783893	1.41027
A_23_P127584	NNMT	1.91952	1.75791
A_23_P134426	GPNMB	-0.630367	2.297
A_23_P304897	BDKRB2	-0.902202	2.04161
A_24_P148450	UBE2E3///UBE2E4P	-0.775037	-0.864545
A_23_P4335	KRT14	1.52095	4.89024
A_32_P48086	MOCOS	0.850095	-2.18293
A_23_P502413	SERPINB4	3.80251	-5.82022
A_23_P434809	S100A8	3.5439	-3.92426
A_23_P156289	OSMR	0.585247	-1.31023
A_24_P11506	KYNU	1.11782	-3.90869
A_24_P887857	KRT17P3	1.20644	4.8931
A_23_P356004	KCNIP3	-0.597585	1.25216
A_23_P55179	ARL4D	0.715175	1.12746
A_23_P120354	SOWAHC	0.637537	1.00315
A_23_P123666	TBC1D2	0.874463	1.30626
A_24_P931443	GPR68	1.07539	-2.08888
A_23_P218237	LCAT	0.825977	1.297
A_23_P94533	CTSL	0.945554	1.19089
A_23_P4662	BCL3	1.39343	-0.770514
A_23_P211878	FLNB	0.619118	-0.782493
A_23_P69908	GLRX	0.693838	-2.77086
A_23_P50638	LRG1	0.5915	-3.2456
A_24_P220485	OLFML2A	-1.0875	1.71587
A_23_P336554	IL1RAP	0.793237	1.06074
A_23_P137381	ID3	-1.2064	4.06877
A_24_P237036	TNFSF14	1.29338	0.590483
A_23_P23279	RCSD1	-0.767597	0.787203
A_32_P171043	CCBE1	-0.854221	1.03232
A_23_P91081	EPCAM	-1.05091	-1.32864
A_24_P7040	CRISPLD2	0.796723	0.725248
A_23_P205959	ALDH1A3	-1.08846	-1.72921
A_24_P201089	SLC25A37	0.644219	-1.53757
	nc corr	0.337938

## Sheet: IL6_12_cl+tr_vs_MatLum->MaSC
ProbeID	GeneSymbol	IL6_12_cl+tr	MatLum->MaSC
A_23_P318300	MAP3K20	0.618648	0.638862
A_24_P56388	HIF1A///HIF1A-AS2	0.73913	-0.97542
A_23_P71037	IL6	0.608272	2.19772
A_23_P137856	MUC1	2.57439	-5.16186
A_23_P7212	CFI	1.54023	2.21962
A_24_P919850	BDKRB1	-0.848551	1.91308
A_23_P217866	IFI16	0.794571	2.95939
A_24_P296808	PNMA8A	-0.748379	0.921125
A_23_P252306	ID1	1.09855	1.29875
A_23_P8913	CA2	1.287	-1.21629
A_23_P82503	PEG10	-0.713311	2.42771
A_24_P108311	NEDD4L	0.713184	1.70773
A_23_P134734	SYBU	-1.1336	-1.12044
A_24_P408772	NAMPT	0.983792	-1.18861
A_23_P51951	FCMR///IL24	0.698467	2.28689
A_23_P110791	CSF1R	-0.628084	-2.54706
A_24_P261259	PFKFB3	0.872281	0.895038
A_24_P217520	EREG	0.753786	-2.82984
A_24_P12401	VEGFA	1.2003	0.715448
A_23_P42282	C4A///C4B///C4B_2///LOC110384692	1.46192	-2.21296
A_23_P156970	MEST	-0.601862	-1.24385
A_23_P417282	IGF1R	0.881775	-1.22891
A_23_P2492	C1S	2.81794	2.48918
A_23_P115064	CRABP2	-1.48282	-2.06445
A_23_P96158	KRT17	1.12682	1.70198
A_23_P40664	CSNK1E///TPTEP2-CSNK1E	0.618103	0.856421
A_23_P162739	TSC22D1	-0.623076	-3.01514
A_23_P156687	CFB	1.02934	-3.53978
A_23_P399078	TIMP3	-1.91693	2.48769
A_32_P62863	IQCJ-SCHIP1///SCHIP1	-0.678016	2.65486
A_24_P205994	EPGN	0.801209	0.67612
A_32_P166693	HEG1	0.604386	3.07359
A_32_P89709	TPM1	-0.592728	0.694228
A_24_P937095	SLC30A1	-0.70445	-0.648779
A_23_P106906	PPL	-0.643439	-1.19896
A_23_P31407	AGR2	-0.617124	-3.26831
A_23_P423864	PHC2	0.783893	0.852047
A_23_P125423	C1R	2.35868	2.90822
A_23_P372234	CA12	0.692331	-4.09176
A_23_P127584	NNMT	1.91952	1.8512
A_23_P134426	GPNMB	-0.630367	3.99835
A_23_P304897	BDKRB2	-0.902202	1.29308
A_23_P123645	UGCG	0.664544	-1.32722
A_23_P8175	PLAGL1	0.751553	0.944969
A_24_P148450	UBE2E3///UBE2E4P	-0.775037	-1
A_23_P4335	KRT14	1.52095	4.83162
A_23_P49448	FA2H	-0.831925	-0.967108
A_32_P48086	MOCOS	0.850095	-2.71139
A_24_P218151	CPA4	-0.69958	1.78381
A_32_P72351	FAM20C	1.28561	0.633824
A_24_P11506	KYNU	1.11782	-3.04169
A_24_P887857	KRT17P3	1.20644	3.32306
A_23_P356004	KCNIP3	-0.597585	0.658981
A_23_P431410	RBMS1	0.594388	-0.636234
A_24_P743708	MUC5AC	-0.749763	-2.86871
A_23_P256413	CMTM7	-0.61904	2.1805
A_23_P218237	LCAT	0.825977	1.02512
A_23_P7882	SLC22A23	0.781466	-0.974235
A_23_P4662	BCL3	1.39343	-1.34173
A_23_P13753	NFE2	2.11314	-1.28662
A_23_P211878	FLNB	0.619118	-0.890336
A_23_P77493	TUBB3	1.42439	-1.98495
A_23_P151791	LTB4R	1.10459	1.00668
A_24_P96961	SPSB1	0.755062	-0.905884
A_23_P50638	LRG1	0.5915	-2.2738
A_23_P336554	IL1RAP	0.793237	1.70537
A_23_P85742	CREG1	-0.761694	1.64179
A_23_P137381	ID3	-1.2064	1.49937
A_23_P23279	RCSD1	-0.767597	0.903488
A_32_P171043	CCBE1	-0.854221	0.698721
A_23_P91081	EPCAM	-1.05091	-1.14874
A_23_P144916	GFPT2	0.980264	1.33425
	nc corr	0.0067615

## Sheet: IL6_24_cl+tr_vs_MatLum->LumProg
ProbeID	GeneSymbol	IL6_24_cl+tr	MatLum->LumProg
A_23_P160025	IFI16	1.47798	1.88909
A_23_P258190	AKR1B1	0.81322	2.22965
A_23_P208132	BCL2	-0.987175	-2.25892
A_32_P233278	ZMYM4	-1.21011	0.884121
A_24_P325520	SORT1	-0.624208	-1.43075
A_23_P145761	ARL4A	-0.764345	-0.929942
A_23_P23048	S100A9	3.93476	1.7469
A_23_P217564	ACSL4	0.59735	2.77822
A_23_P99540	ZFP36L1	-0.633262	-1.26947
A_23_P137856	MUC1	1.79374	-1.66803
A_24_P378019	IRF7	0.801458	-1.33914
A_23_P218646	RTEL1-TNFRSF6B///TNFRSF6B	2.17269	2.0959
A_23_P408996	MBOAT1	-0.595279	-1.39485
A_23_P408285	PRICKLE1	0.703475	1.90789
A_32_P138586	GLI4	-0.673276	0.661063
A_23_P3963	CDR2L	-0.739356	-1.31707
A_23_P81805	VEGFA	1.14882	-0.817042
A_23_P50919	SERPINE2	0.69045	2.46586
A_23_P8452	LFNG	-1.03703	-1.93793
A_23_P166508	LINC01315	-0.789268	1.84201
A_23_P317465	RAB8B	1.54127	-0.763065
A_24_P300777	ADAM8	0.621	0.823936
A_23_P154806	EPB41L1	-0.662077	1.03044
A_32_P231568	RASEF	-0.595974	-3.90965
A_23_P215900	SCARA3	-0.989648	3.98482
A_24_P329487	LRATD2	-0.624052	1.11991
A_32_P192842	STC1	0.781112	-3.3372
A_23_P216455	RLN1///RLN2	1.00897	-0.612213
A_24_P330518	CA12	1.08816	-3.26683
A_23_P12965	FUT4	0.654668	1.88103
A_23_P103232	DUSP23	1.24214	0.735265
A_24_P61537	CKB	-0.714228	-2.13914
A_24_P943393	AHNAK	-0.748652	-1.7091
A_23_P82503	PEG10	-0.856406	0.995668
A_24_P156049	SLC39A6	0.783022	-1.56211
A_23_P134734	SYBU	-1.07398	-2.10774
A_24_P218074	ZNF467	-0.775369	-1.49076
A_23_P143143	ID2	-1.25055	-0.770236
A_23_P140434	MYO5C	-0.645568	-0.933531
A_23_P110791	CSF1R	-0.712671	-2.56825
A_23_P113212	TMEM45A	0.591812	1.73159
A_24_P46093	GRIP2///SLC6A6	0.707175	-1.64548
A_23_P363968	C1RL	0.880889	1.33662
A_23_P392529	ANKRD20A11P	-0.75302	-1.60908
A_24_P125273	ARL4D	1.44585	-1.12351
A_32_P60459	OTUD1	0.636271	-2.02305
A_24_P129107	NKD2	-0.837857	-3.67985
A_23_P42282	C4A///C4B///C4B_2///LOC110384692	2.87702	-2.27744
A_23_P45365	COL4A5	-0.591479	-3.2827
A_23_P211007	NRIP1	0.606357	-1.2243
A_23_P433588	EFNB3	-0.594915	1.18446
A_23_P141180	TOM1L2	-0.770797	-2.20962
A_24_P406693	P4HA1	0.773347	-1.32804
A_23_P80048	FER1L4	0.667548	-1.68405
A_23_P345118	PIM1	-0.909235	1.45822
A_23_P417282	IGF1R	0.678802	-0.649672
A_23_P2492	C1S	3.44935	2.63598
A_23_P213050	HPGD	-0.920527	-1.70915
A_23_P19673	SGK1	1.71248	2.25373
A_23_P115064	CRABP2	-2.83094	-1.66567
A_23_P426021	SEL1L3	0.789375	1.96756
A_23_P41344	EREG	0.715761	-2.55761
A_23_P24884	ST5	1.08306	1.17084
A_23_P152505	ABAT	-1.16462	-2.49171
A_24_P206776	CRYAB	-0.930517	2.15608
A_24_P234871	GALNT10	0.955117	-1.11402
A_23_P134176	SOD2	1.40819	1.23486
A_23_P60120	GSDMC	0.595239	2.02298
A_23_P65278	NBEA	-0.630869	-1.27479
A_24_P379223	IER5	-0.987729	-1.45526
A_32_P163089	C12orf75	1.51513	-2.64881
A_23_P55632	SERPINB3	4.38243	4.47149
A_23_P202520	ABLIM1	-0.601301	-0.997081
A_23_P32414	FRMD7///STK26	-0.688427	-1.22055
A_23_P137665	CHI3L1	2.19949	2.25787
A_23_P42882	CAMK2B	-0.605055	2.13587
A_23_P423864	PHC2	0.701867	-0.586897
A_23_P213014	SLC2A9	0.60326	1.05326
A_23_P46441	NECTIN4	-0.610401	-0.748507
A_23_P125423	C1R	3.26604	2.45392
A_24_P494658	CACNG4	-0.714189	-0.766832
A_23_P68006	IL1R1	1.20926	-0.704312
A_23_P132226	TPST2	0.77122	-2.21865
A_32_P52330	MISP3	-0.831848	-1.43723
A_23_P5301	TFCP2L1	-0.984019	1.43323
A_23_P134426	GPNMB	-1.30448	1.70135
A_23_P8175	PLAGL1	0.62546	1.30237
A_23_P259442	CPE	-1.05015	-2.70872
A_23_P36562	ITGA5	0.620774	-2.50456
A_23_P312840	SEMA6A	1.21375	2.81365
A_23_P27606	IL27RA	0.746153	1.77644
A_23_P69810	GPAT3	-0.641773	1.60916
A_23_P502413	SERPINB4	4.50703	4.02706
A_23_P11800	CAMK2N1	-1.0794	-2.5591
A_23_P95165	SEMA4B	0.766823	-1.68894
A_23_P131846	SNAI1	1.8763	1.04812
A_23_P434809	S100A8	2.17149	2.23822
A_23_P90510	REEP6	0.642952	-1.95287
A_23_P6935	CD47	0.611521	1.08811
A_23_P156289	OSMR	0.843601	1.26379
A_23_P250122	FAM20C	0.783117	1.56594
A_23_P121795	SORBS2	-0.602026	2.52167
A_23_P90484	SARS2	0.779323	1.09739
A_32_P151557	EIF2S3	-0.868194	0.7038
A_24_P278126	NBN///OSGIN2	0.717813	0.730555
A_32_P226525	SOX9	-1.61288	1.12449
A_23_P62901	BTG2	-0.687132	-1.70176
A_23_P112531	FAM102A	-0.704662	-2.07418
A_23_P214267	ADGRF1	-0.603862	2.72697
A_24_P147540	PRR36	-0.887906	-1.7603
A_24_P931443	GPR68	1.84117	2.32237
A_23_P94533	CTSL	1.44472	-1.40805
A_23_P138541	AKR1C3	0.601498	3.00128
A_32_P137408	DPYSL2	-1.1477	1.66929
A_23_P25194	HRK	0.646758	1.24201
A_23_P137196	IL13RA1	1.00448	-1.27739
A_23_P13753	NFE2	1.75729	-0.933765
A_23_P254512	EFNA1	0.631174	-1.06375
A_24_P96961	SPSB1	0.801198	-1.19747
A_24_P362737	FOXP1	-0.699592	-0.99457
A_23_P313389	UGCG	0.82313	-1.11367
A_23_P152487	KARS1	0.915888	0.622925
A_23_P31073	MYB	-1.17516	-2.38972
A_23_P59261	TPBG	0.780653	-1.30885
A_23_P137381	ID3	-1.00944	-2.5694
A_23_P208991	PALM	-1.27472	-2.44734
A_23_P53176	FOLR1	-0.762391	3.1013
A_23_P119943	IGFBP2	-0.685322	-2.52757
A_23_P256473	SEMA3C	-0.87953	-2.73846
A_24_P295245	ASPH	0.681939	-1.16069
A_23_P39465	BST2	0.619242	-1.70263
A_23_P18493	PTPN13	-0.603389	-2.00834
A_23_P124095	CALML5	-0.760946	2.29239
A_23_P4561	SERPINB8	0.752004	-0.843978
A_23_P98930	RESF1	0.658947	-0.690213
A_23_P9416	ACO1	0.766589	1.03175
	nc corr	0.315059

## Sheet: IL6_24_cl+tr_vs_MaSC->LumProg
ProbeID	GeneSymbol	IL6_24_cl+tr	MaSC->LumProg
A_23_P201808	PLPP3	1.00426	0.896361
A_23_P54373	RAB27A	0.863477	0.778573
A_23_P160025	IFI16	1.47798	1.0703
A_23_P206359	CDH1	-0.62191	-1.09067
A_23_P258190	AKR1B1	0.81322	1.57426
A_32_P10683	PIEZO1	-0.636874	-0.906226
A_32_P105865	ROCK1	-0.883652	1.04557
A_23_P215634	IGFBP3	0.748333	2.58392
A_23_P208132	BCL2	-0.987175	0.593511
A_32_P208076	ITGA2	-0.624365	1.82643
A_24_P79755	AKR1A1	-0.631979	-0.979364
A_23_P397248	CLCA2	1.0107	0.796209
A_23_P360329	CRYBG2	-0.609842	1.46105
A_23_P258246	DDB1	-0.600865	1.40515
A_23_P105747	APPL2	0.624948	-0.648926
A_23_P419714	BTBD11	0.994852	3.06925
A_24_P226008	MGLL	-0.684087	-2.13137
A_23_P67042	MOCOS	1.67633	-2.18293
A_23_P145761	ARL4A	-0.764345	3.94382
A_24_P23400	SLC6A8	0.695115	2.14521
A_23_P23048	S100A9	3.93476	-3.27685
A_23_P71037	IL6	0.791819	1.38502
A_23_P208389	AXL	-0.720449	3.26296
A_23_P35414	PPP1R3C	-0.620509	4.77587
A_23_P380614	ATP9A	-0.727516	-1.75626
A_23_P26024	C15orf48	-0.746039	-4.56365
A_23_P217564	ACSL4	0.59735	0.760991
A_23_P376497	IGFBP5	0.732748	2.64016
A_23_P213699	NRG2	-0.699516	1.09328
A_23_P162047	DKK3	-0.776261	3.93842
A_23_P99540	ZFP36L1	-0.633262	0.975094
A_23_P60990	MAB21L4	-1.03782	0.822778
A_23_P216920	NEK6	0.938554	-0.721772
A_32_P62963	KRT16P1///KRT16P2///KRT16P3	0.84367	-0.740464
A_23_P137856	MUC1	1.79374	-3.37966
A_24_P337796	COA1///STK17A	0.657669	1.22633
A_23_P257924	ETS2	1.33074	1.00386
A_24_P12435	NCOA7	1.01266	-0.772655
A_23_P408996	MBOAT1	-0.595279	-1.31286
A_32_P138586	GLI4	-0.673276	-1.18913
A_32_P175301	DENND3///LOC105375785	-0.901529	-2.45065
A_23_P115261	AGT	1.44362	-0.719339
A_23_P152970	RAPGEFL1	-0.720885	0.891351
A_23_P3963	CDR2L	-0.739356	1.21855
A_24_P6674	WDR31	0.941569	-0.728386
A_23_P121253	TNFSF10	0.671854	-2.44465
A_23_P81805	VEGFA	1.14882	1.34829
A_23_P50919	SERPINE2	0.69045	-1.07722
A_23_P164341	VAMP2	-0.795074	0.877406
A_23_P27279	NEDD4L	1.16555	1.21942
A_23_P8452	LFNG	-1.03703	3.09452
A_23_P166508	LINC01315	-0.789268	-1.80162
A_23_P11787	WNT4	-0.83442	-1.15785
A_23_P84762	PARP10	-1.12221	-1.19842
A_23_P407206	CLN8	-0.645431	0.720445
A_23_P210726	CDC25B	0.792603	-1.71791
A_24_P111106	FGF1	-0.697178	1.30802
A_23_P7212	CFI	2.04099	2.34325
A_23_P22134	BNC1	0.599962	3.28034
A_24_P921584	ALDOA	-1.00143	0.635184
A_24_P76120	FAM160B2	-1.0201	-1.12145
A_24_P300777	ADAM8	0.621	-1.24292
A_32_P209960	CIITA	0.734473	-1.56916
A_23_P154806	EPB41L1	-0.662077	-1.11749
A_23_P103996	GCLM	0.696844	1.85783
A_32_P151317	C1orf21	-0.892866	2.15384
A_32_P39963	EXOSC6	-0.767485	0.656398
A_23_P124522	DCAKD	-0.815659	-0.992164
A_23_P91350	GPCPD1	-0.847219	-1.14622
A_32_P201773	AMMECR1	-0.610521	-1.22475
A_23_P215900	SCARA3	-0.989648	-4.57951
A_23_P373031	CACNA1C	-1.22501	4.18014
A_23_P53546	TPI1	0.607337	0.652623
A_24_P384397	RAVER1	-1.1641	0.930522
A_24_P329487	LRATD2	-0.624052	-0.846016
A_23_P163682	RHBDF1	0.779546	-2.15596
A_23_P86653	SRGN	0.595837	2.51958
A_24_P331704	KRT80	-0.702171	-1.37627
A_24_P124097	NIBAN2	-0.718483	-1.30191
A_23_P20196	ARPC1B	0.630055	-0.736705
A_23_P214821	EDN1	-0.713504	-1.16847
A_23_P12965	FUT4	0.654668	-1.44328
A_23_P103232	DUSP23	1.24214	-0.882023
A_23_P94795	TEAD4	0.773066	0.850282
A_23_P213745	CXCL14	1.12724	2.71247
A_23_P95172	RNF213	1.35433	-1.1629
A_24_P61537	CKB	-0.714228	1.48329
A_24_P159094	UBR7	-0.691883	0.655366
A_24_P283189	CD14	1.20774	-2.09247
A_23_P8913	CA2	1.01385	-1.09931
A_23_P72737	IFITM1	2.85811	0.983287
A_23_P82503	PEG10	-0.856406	1.43204
A_23_P79066	SPPL2B	-0.773244	-0.666014
A_32_P99131	TFAP2A	0.623796	-1.34505
A_24_P218074	ZNF467	-0.775369	-1.00282
A_23_P62081	ARHGAP11A-SCG5///SCG5	1.06601	4.58006
A_23_P52727	NAV2	-1.13844	1.38157
A_32_P23525	FRK	-0.607505	-2.18583
A_23_P56898	KYNU	1.00659	-3.90869
A_23_P143143	ID2	-1.25055	-0.757066
A_24_P108401	KLK3	-1.05196	-0.922188
A_23_P140434	MYO5C	-0.645568	-3.50069
A_23_P76488	EMP1	-1.13398	-1.43861
A_24_P261259	PFKFB3	1.0931	1.23157
A_23_P150379	MPZL2	0.953058	1.03241
A_23_P113212	TMEM45A	0.591812	-2.55708
A_24_P46093	GRIP2///SLC6A6	0.707175	0.868754
A_24_P289106	WASHC1	-0.623275	-0.826351
A_23_P363968	C1RL	0.880889	-1.79295
A_23_P200866	STMN1	-0.598856	1.32014
A_24_P125273	ARL4D	1.44585	1.12746
A_24_P139152	COL8A1	-0.621576	1.77266
A_32_P185089	AJAP1	-0.987373	4.3857
A_32_P217471	MYO1B	0.631721	0.845198
A_24_P273647	BICDL2	-0.601982	-2.84754
A_24_P265346	KRT14	1.18265	4.89024
A_23_P211247	PRMT2	1.1064	-0.72315
A_32_P222695	ARHGEF37	-0.75414	-2.41156
A_24_P237231	SIK1///SIK1B	-0.625421	2.24368
A_23_P118065	HSD17B2	1.51188	-3.83264
A_24_P129107	NKD2	-0.837857	4.8035
A_23_P100263	CMIP	-0.788014	0.735766
A_24_P97703	PAM	0.728565	-1.17412
A_23_P99661	ARHGEF40	-0.690315	1.47411
A_23_P152782	IFI35	0.782689	-0.782301
A_24_P188105	FAM168A	-0.603833	-1.28294
A_23_P45365	COL4A5	-0.591479	2.60187
A_23_P502470	IL6ST	0.593016	1.62421
A_24_P920207	ARHGAP23	-0.688279	3.08578
A_24_P196499	ARID4B	1.08609	1.27645
A_23_P141180	TOM1L2	-0.770797	-1.54117
A_24_P406693	P4HA1	0.773347	1.07102
A_23_P207058	SOCS3	2.65691	0.855087
A_23_P345118	PIM1	-0.909235	-1.08051
A_23_P217236	HMGB3	0.945999	-1.72146
A_24_P20807	PRR7	-0.622791	-0.598044
A_23_P8801	CYP3A5	-0.744346	-2.12275
A_32_P62056	GET1	-0.625547	-1.20167
A_23_P19673	SGK1	1.71248	0.792259
A_23_P139704	DUSP6	0.744336	1.41095
A_23_P430068	PDPN	0.780285	4.75742
A_23_P96158	KRT17	1.47299	2.10031
A_23_P40415	ADAMTS5	-0.907355	3.4594
A_23_P333802	SSH1	0.860969	2.96972
A_23_P160318	COL16A1	-0.784923	1.58722
A_23_P68487	BMP7	-0.870674	1.45338
A_23_P7582	TCF7	-0.630352	0.635071
A_23_P24884	ST5	1.08306	-1.05733
A_23_P158406	PDE4D	0.622204	1.57799
A_23_P40664	CSNK1E///TPTEP2-CSNK1E	0.691049	0.985067
A_24_P206776	CRYAB	-0.930517	1.51882
A_24_P234871	GALNT10	0.955117	3.35717
A_32_P63013	MIR4697HG	-0.703838	1.64927
A_23_P502336	ADGRE2///ZNF333	0.996731	-1.31563
A_23_P134176	SOD2	1.40819	-1.00908
A_23_P60120	GSDMC	0.595239	-3.98337
A_32_P158181	TNFSF15	-0.799862	0.820891
A_24_P297182	GGT5	0.804034	-1.51597
A_23_P156687	CFB	1.39115	-3.15168
A_24_P392407	ZBTB43	-1.16051	1.39527
A_23_P118086	SPATA2L	-0.811853	1.37905
A_23_P200524	AK4	0.655643	0.882447
A_23_P399078	TIMP3	-1.87195	3.11068
A_23_P106145	ERO1A	0.773902	-1.10208
A_23_P65278	NBEA	-0.630869	1.18996
A_23_P207719	GOSR2	0.681249	1.13442
A_23_P408955	E2F2	-0.71978	-2.14818
A_32_P155512	NPTN	-0.615383	0.977561
A_24_P331128	GNA15	0.75411	-2.79218
A_23_P311150	SPTSSA	0.932161	-1.56928
A_32_P163089	C12orf75	1.51513	1.16487
A_23_P96072	GRIN1	-0.969989	1.16869
A_23_P133694	SLC29A1	-0.727546	1.59001
A_23_P55632	SERPINB3	4.38243	-2.57869
A_24_P104512	EVPL	-0.617589	-3.09406
A_23_P55251	ITGA3	0.957685	0.959584
A_23_P202520	ABLIM1	-0.601301	1.03518
A_23_P32414	FRMD7///STK26	-0.688427	2.23609
A_23_P137665	CHI3L1	2.19949	-2.10383
A_23_P131518	IMP4	0.620282	0.590918
A_23_P423864	PHC2	0.701867	1.41027
A_23_P113994	KIRREL1	0.606004	1.31964
A_23_P23834	LGR6	-1.04793	1.34401
A_23_P213014	SLC2A9	0.60326	1.51102
A_23_P46441	NECTIN4	-0.610401	-2.19195
A_23_P158880	IL16///STARD5	0.63026	1.58949
A_23_P157809	PTGR1	0.734308	-1.26464
A_23_P43476	VLDLR	0.652987	-1.07771
A_23_P132226	TPST2	0.77122	1.97708
A_24_P354715	NT5E	0.638975	0.889359
A_23_P127584	NNMT	2.4097	1.75791
A_24_P122682	RAB4A	-0.705849	0.886581
A_23_P5301	TFCP2L1	-0.984019	-3.71375
A_23_P134426	GPNMB	-1.30448	2.297
A_23_P138693	NMT2	0.680466	0.902434
A_23_P132454	CCNL1	0.640828	0.614254
A_23_P58148	TMEM175	-0.803811	-1.82765
A_23_P259442	CPE	-1.05015	3.89897
A_23_P101707	PLIN3	0.999109	-1.45172
A_24_P521994	KLHL24	-0.750573	-1.6132
A_23_P75529	PKNOX2	0.801065	1.21141
A_23_P312840	SEMA6A	1.21375	-2.82162
A_23_P12292	C1orf116	-0.604345	1.71791
A_23_P27606	IL27RA	0.746153	-1.24379
A_23_P69810	GPAT3	-0.641773	-2.27064
A_23_P502413	SERPINB4	4.50703	-5.82022
A_23_P11800	CAMK2N1	-1.0794	3.84095
A_23_P95165	SEMA4B	0.766823	-3.23039
A_23_P141688	RAB31	1.07084	-0.826779
A_24_P180165	IL1RAP	1.2489	1.06074
A_23_P434809	S100A8	2.17149	-3.92426
A_23_P66355	ITGB4	0.899195	1.81781
A_23_P90510	REEP6	0.642952	-2.10051
A_23_P6935	CD47	0.611521	-2.19561
A_23_P345460	PLEKHG4	-0.62476	-2.12691
A_23_P156289	OSMR	0.843601	-1.31023
A_23_P121795	SORBS2	-0.602026	-4.49135
A_23_P90484	SARS2	0.779323	-1.30781
A_24_P887857	KRT17P3	1.26333	4.8931
A_23_P356004	KCNIP3	-0.699873	1.25216
A_32_P151557	EIF2S3	-0.868194	-0.62929
A_23_P4494	DSC2	-0.907595	-1.99306
A_24_P278126	NBN///OSGIN2	0.717813	-1.60522
A_23_P321630	TRMT5	-0.605057	-0.896587
A_32_P226525	SOX9	-1.61288	-1.32855
A_23_P44993	TALDO1	0.714142	-1.3107
A_23_P62901	BTG2	-0.687132	0.684258
A_23_P206280	ADGRG1///ADGRG3	-0.896377	2.64699
A_32_P61074	HLF	-0.83608	1.64329
A_23_P69121	SIAH2	1.04868	0.708308
A_32_P193908	SDCBP	-0.729116	-1.6418
A_23_P333705	NEK3	1.40404	-0.699951
A_23_P339818	ARRDC4	-0.614134	-2.05364
A_23_P121102	HESX1	0.857154	-0.586699
A_23_P120354	SOWAHC	1.21853	1.00315
A_23_P123666	TBC1D2	0.961533	1.30626
A_23_P112531	FAM102A	-0.704662	-1.99416
A_23_P214267	ADGRF1	-0.603862	-3.12361
A_24_P15621	SLC6A10P	0.858587	1.31001
A_24_P147540	PRR36	-0.887906	-1.47793
A_24_P115183	CLDN4	-1.11882	-1.84431
A_24_P923353	ALDH5A1	1.59096	-1.84957
A_24_P931443	GPR68	1.84117	-2.08888
A_23_P108157	TJP3	-0.728926	-2.41966
A_23_P129486	MSRB1	0.832149	-0.847491
A_23_P218237	LCAT	0.747758	1.297
A_32_P160254	FBXW7	-1.27034	0.968984
A_23_P128744	BDKRB1	-1.05001	2.0256
A_23_P503233	EDARADD	0.749412	2.23946
A_23_P88589	NR2F2	-1.1451	-1.08423
A_24_P699896	CDK19	0.824967	-1.67455
A_32_P185229	ATP8B2	-0.706945	3.15055
A_32_P148146	SPOCK1	-0.689942	2.06107
A_23_P94533	CTSL	1.44472	1.19089
A_23_P138541	AKR1C3	0.601498	-2.53917
A_23_P122127	FYB1	-0.792005	-1.01779
A_23_P25194	HRK	0.646758	-1.28457
A_23_P4662	BCL3	1.38925	-0.770514
A_23_P144796	PDLIM4	-0.685212	2.24218
A_23_P254512	EFNA1	0.631174	-1.22748
A_23_P141699	PARD6G	-0.736698	2.22395
A_23_P69908	GLRX	0.877049	-2.77086
A_23_P43164	SULF1	-0.942025	5.01358
A_23_P165927	STMN3	0.958767	0.868728
A_23_P50638	LRG1	1.14976	-3.2456
A_24_P362737	FOXP1	-0.699592	0.693893
A_24_P220485	OLFML2A	-1.82211	1.71587
A_23_P115022	TMEM125	-1.16595	-1.8419
A_23_P14464	EXOC5	0.80505	-0.665558
A_23_P171077	EBP	0.614459	-1.20831
A_23_P69383	PARP9	1.01887	-1.21221
A_32_P213946	TRIM13	-0.946579	0.802482
A_23_P315933	ABHD11	-0.731147	-1.56896
A_23_P320095	CSDC2	-0.692077	2.22567
A_23_P137381	ID3	-1.00944	4.06877
A_24_P414371	PPP3CA	0.637194	-0.616819
A_24_P194714	UBALD2	0.774835	-1.23784
A_24_P237036	TNFSF14	0.809114	0.590483
A_23_P209995	IL1RN	-0.90246	-1.96869
A_24_P383450	IER5L	0.977341	-1.43192
A_24_P76313	FAM43B	-0.641513	1.41043
A_32_P161855	CEMIP	0.853221	1.9552
A_23_P368558	TMEM131	0.619852	0.834327
A_23_P60130	MAL2	-0.729412	-1.9434
A_23_P23279	RCSD1	-0.990627	0.787203
A_23_P389391	SLC12A4	1.00713	1.14142
A_23_P53176	FOLR1	-0.762391	-2.84421
A_23_P91081	EPCAM	-0.703785	-1.32864
A_23_P119943	IGFBP2	-0.685322	5.05765
A_23_P256473	SEMA3C	-0.87953	3.77208
A_23_P363	SH3D21	-0.667906	0.629846
A_32_P120484	ETFDH	0.930622	-0.680675
A_24_P295245	ASPH	0.681939	1.1641
A_23_P85441	IGSF9	-1.5643	1.83262
A_23_P39465	BST2	0.619242	1.74965
A_24_P7040	CRISPLD2	1.35681	0.725248
A_23_P91802	TYMP	1.05285	-1.66136
A_23_P205959	ALDH1A3	-1.80591	-1.72921
A_23_P18493	PTPN13	-0.603389	1.63793
A_23_P62890	GBP1	0.738161	-1.66382
A_24_P222043	HMGA1	-0.651572	-1.87552
A_23_P124095	CALML5	-0.760946	-2.46551
A_23_P258570	PSMD10	0.6148	-1.55478
A_23_P414273	SMIM3	0.654168	2.85519
A_24_P10657	SLC44A2	-0.629613	-1.95443
A_23_P4561	SERPINB8	0.752004	1.04479
A_23_P406782	HPN	1.32995	-1.11748
A_23_P98930	RESF1	0.658947	-0.80753
A_23_P66608	KAT2A	0.648494	-1.15357
A_23_P9416	ACO1	0.766589	-0.823738
	nc corr	0.148157

## Sheet: IL6_24_cl+tr_vs_MatLum->MaSC
ProbeID	GeneSymbol	IL6_24_cl+tr	MatLum->MaSC
A_23_P201808	PLPP3	1.00426	1.11296
A_23_P54373	RAB27A	0.863477	0.953073
A_23_P160025	IFI16	1.47798	2.95939
A_23_P206359	CDH1	-0.62191	-1.68564
A_23_P258190	AKR1B1	0.81322	3.80391
A_23_P86610	ZNF365	-0.646883	-1.5958
A_24_P333364	AGAP3	-0.816795	1.19862
A_23_P142424	IGFLR1	0.669998	-0.968649
A_23_P56736	TUBA3D	-0.668971	-1.02457
A_24_P201064	PPP1R3B	0.973311	-1.07321
A_32_P105865	ROCK1	-0.883652	0.663892
A_23_P117782	LARP6	-0.587417	0.639247
A_23_P215634	IGFBP3	0.748333	4.15603
A_23_P208132	BCL2	-0.987175	-1.83897
A_24_P79755	AKR1A1	-0.631979	-1.21811
A_23_P360329	CRYBG2	-0.609842	1.20285
A_23_P258246	DDB1	-0.600865	1.32088
A_23_P105747	APPL2	0.624948	-1.19079
A_23_P419714	BTBD11	0.994852	4.40269
A_24_P226008	MGLL	-0.684087	-2.28454
A_23_P82868	PLAT	0.637031	-2.3697
A_24_P325520	SORT1	-0.624208	-1.96821
A_23_P67042	MOCOS	1.67633	-2.71139
A_23_P145761	ARL4A	-0.764345	3.46448
A_24_P23400	SLC6A8	0.695115	1.50857
A_23_P145114	GCLC	-0.833113	-0.76625
A_23_P71037	IL6	0.791819	2.19772
A_23_P208389	AXL	-0.720449	1.2568
A_23_P35414	PPP1R3C	-0.620509	4.72928
A_23_P380614	ATP9A	-0.727516	-2.05016
A_23_P154306	TANK	0.595999	0.586695
A_23_P26024	C15orf48	-0.746039	-4.79359
A_23_P217564	ACSL4	0.59735	3.53921
A_23_P376497	IGFBP5	0.732748	2.42207
A_23_P213699	NRG2	-0.699516	1.06777
A_23_P162047	DKK3	-0.776261	5.25642
A_23_P60990	MAB21L4	-1.03782	0.709325
A_23_P137856	MUC1	1.79374	-5.16186
A_24_P337796	COA1///STK17A	0.657669	1.3858
A_23_P408996	MBOAT1	-0.595279	-2.70771
A_23_P408285	PRICKLE1	0.703475	2.84862
A_32_P175301	DENND3///LOC105375785	-0.901529	-1.81897
A_23_P136355	HHAT	-0.59337	-1.11984
A_24_P6674	WDR31	0.941569	-0.904673
A_23_P121253	TNFSF10	0.671854	-2.4193
A_23_P81805	VEGFA	1.14882	0.715448
A_23_P50919	SERPINE2	0.69045	1.38864
A_23_P164341	VAMP2	-0.795074	0.637455
A_23_P27279	NEDD4L	1.16555	1.70773
A_23_P501754	CSF3	1.1641	2.83389
A_23_P11787	WNT4	-0.83442	-2.80969
A_23_P84762	PARP10	-1.12221	-1.36055
A_23_P407206	CLN8	-0.645431	1.4109
A_23_P210726	CDC25B	0.792603	-1.30346
A_24_P111106	FGF1	-0.697178	1.26686
A_23_P6535	KLHDC7B	-0.942073	-1.14439
A_23_P7212	CFI	2.04099	2.21962
A_23_P22134	BNC1	0.599962	3.61929
A_32_P224522	SLC25A23	-0.838942	-1.18275
A_24_P292470	UCP3	-1.14906	0.720226
A_24_P76120	FAM160B2	-1.0201	-1.05989
A_24_P560519	PPARGC1B	-0.860874	0.914261
A_23_P103996	GCLM	0.696844	1.58343
A_32_P151317	C1orf21	-0.892866	2.12126
A_23_P124522	DCAKD	-0.815659	-1.25233
A_23_P91350	GPCPD1	-0.847219	-2.13331
A_32_P231568	RASEF	-0.595974	-5.13076
A_32_P201773	AMMECR1	-0.610521	-1.12188
A_24_P384779	PRKAG2	0.813011	-1.14128
A_23_P373031	CACNA1C	-1.22501	3.95299
A_24_P382489	SLC27A1	-0.589978	1.57899
A_24_P384397	RAVER1	-1.1641	1.01561
A_23_P401176	LAMA4	-0.639449	1.83704
A_32_P192842	STC1	0.781112	-2.62192
A_23_P216455	RLN1///RLN2	1.00897	-1.0924
A_24_P330518	CA12	1.08816	-4.09176
A_23_P163682	RHBDF1	0.779546	-2.45655
A_23_P86653	SRGN	0.595837	2.25917
A_24_P331704	KRT80	-0.702171	-4.23065
A_24_P124097	NIBAN2	-0.718483	-0.882151
A_23_P109636	LRIG1///SLC25A26	0.787613	-1.00485
A_23_P20196	ARPC1B	0.630055	-1.21669
A_24_P296808	PNMA8A	-0.892915	0.921125
A_23_P94795	TEAD4	0.773066	0.96385
A_23_P213745	CXCL14	1.12724	2.79609
A_23_P95172	RNF213	1.35433	-1.08214
A_23_P252306	ID1	1.69715	1.29875
A_24_P283189	CD14	1.20774	-1.23923
A_23_P8913	CA2	1.01385	-1.21629
A_24_P265265	MAP3K21	1.48596	0.602376
A_23_P166779	LINC00312///LMCD1	0.832666	-2.39611
A_23_P82503	PEG10	-0.856406	2.42771
A_23_P79066	SPPL2B	-0.773244	-0.651696
A_32_P99131	TFAP2A	0.623796	-2.21865
A_23_P32233	KLF4	-0.695546	-1.32132
A_24_P156049	SLC39A6	0.783022	-1.64779
A_23_P134734	SYBU	-1.07398	-1.12044
A_23_P124927	RGS14	0.596691	-0.656182
A_24_P218074	ZNF467	-0.775369	-2.49358
A_23_P62081	ARHGAP11A-SCG5///SCG5	1.06601	4.36008
A_23_P52727	NAV2	-1.13844	1.07866
A_32_P23525	FRK	-0.607505	-2.32282
A_23_P56898	KYNU	1.00659	-3.04169
A_23_P143143	ID2	-1.25055	-1.5273
A_23_P140434	MYO5C	-0.645568	-4.43422
A_23_P76488	EMP1	-1.13398	-1.38023
A_23_P87049	SORL1	-0.829938	-1.81049
A_23_P110791	CSF1R	-0.712671	-2.54706
A_23_P431268	PLEKHA6	-0.695285	-1.997
A_24_P261259	PFKFB3	1.0931	0.895038
A_23_P150379	MPZL2	0.953058	1.60589
A_23_P113212	TMEM45A	0.591812	-0.995828
A_24_P289106	WASHC1	-0.623275	-0.723058
A_23_P200866	STMN1	-0.598856	-0.711957
A_23_P392529	ANKRD20A11P	-0.75302	-0.765764
A_24_P139152	COL8A1	-0.621576	1.2193
A_23_P20683	PUM3	0.586105	0.88131
A_32_P185089	AJAP1	-0.987373	4.26543
A_24_P273647	BICDL2	-0.601982	-3.05971
A_24_P265346	KRT14	1.18265	4.83162
A_32_P222695	ARHGEF37	-0.75414	-2.39744
A_23_P162037	ARNTL	-0.6422	0.868151
A_32_P75141	DHRS3	-1.34113	-2.13414
A_24_P237231	SIK1///SIK1B	-0.625421	1.99605
A_23_P118065	HSD17B2	1.51188	-2.09604
A_32_P60459	OTUD1	0.636271	-2.1784
A_23_P26468	RHBDL1	-0.694146	0.592584
A_23_P100263	CMIP	-0.788014	0.985843
A_24_P405981	TTC33	0.615907	-0.776754
A_23_P99661	ARHGEF40	-0.690315	1.28203
A_23_P215070	CEP41	-0.616652	-1.02621
A_23_P42282	C4A///C4B///C4B_2///LOC110384692	2.87702	-2.21296
A_23_P152782	IFI35	0.782689	-1.40932
A_23_P211007	NRIP1	0.606357	-0.811411
A_23_P502470	IL6ST	0.593016	0.894972
A_24_P920207	ARHGAP23	-0.688279	2.18384
A_23_P433588	EFNB3	-0.594915	1.65221
A_24_P196499	ARID4B	1.08609	1.21802
A_23_P141180	TOM1L2	-0.770797	-3.75079
A_23_P217236	HMGB3	0.945999	-2.75963
A_23_P415021	METTL7A	-0.89196	-0.725056
A_23_P417282	IGF1R	0.678802	-1.22891
A_24_P20807	PRR7	-0.622791	-1.0898
A_23_P8801	CYP3A5	-0.744346	-2.62125
A_23_P2492	C1S	3.44935	2.48918
A_23_P213050	HPGD	-0.920527	-2.06499
A_32_P62056	GET1	-0.625547	-1.46352
A_23_P19673	SGK1	1.71248	3.04598
A_23_P139704	DUSP6	0.744336	1.42187
A_23_P115064	CRABP2	-2.83094	-2.06445
A_23_P430068	PDPN	0.780285	4.96032
A_23_P36496	RBMS1	0.724515	-0.636234
A_23_P96158	KRT17	1.47299	1.70198
A_23_P40415	ADAMTS5	-0.907355	3.32216
A_24_P918397	SLC25A28	0.685008	0.606405
A_23_P333802	SSH1	0.860969	3.22628
A_23_P160318	COL16A1	-0.784923	2.51874
A_23_P49443	ADCY9	0.831233	0.876632
A_23_P41344	EREG	0.715761	-2.82984
A_23_P68487	BMP7	-0.870674	2.12671
A_23_P40664	CSNK1E///TPTEP2-CSNK1E	0.691049	0.856421
A_32_P3400	NUP93	1.50255	0.681152
A_23_P152505	ABAT	-1.16462	-2.56117
A_24_P9883	AP5B1	-0.666172	0.789615
A_24_P206776	CRYAB	-0.930517	3.6749
A_24_P234871	GALNT10	0.955117	2.24315
A_32_P63013	MIR4697HG	-0.703838	1.53932
A_23_P60120	GSDMC	0.595239	-1.96039
A_32_P158181	TNFSF15	-0.799862	0.723949
A_23_P156687	CFB	1.39115	-3.53978
A_24_P392407	ZBTB43	-1.16051	0.82102
A_23_P200524	AK4	0.655643	0.773873
A_24_P43810	FAM83A	0.71731	-1.06402
A_23_P399078	TIMP3	-1.87195	2.48769
A_23_P106145	ERO1A	0.773902	-1.6634
A_23_P207719	GOSR2	0.681249	1.12908
A_24_P331128	GNA15	0.75411	-3.91948
A_23_P311150	SPTSSA	0.932161	-1.48376
A_24_P379223	IER5	-0.987729	-0.982375
A_32_P163089	C12orf75	1.51513	-1.48394
A_23_P96072	GRIN1	-0.969989	0.632631
A_24_P104512	EVPL	-0.617589	-2.39098
A_23_P32414	FRMD7///STK26	-0.688427	1.01554
A_23_P131518	IMP4	0.620282	0.59177
A_23_P42882	CAMK2B	-0.605055	1.34799
A_23_P423864	PHC2	0.701867	0.852047
A_23_P113994	KIRREL1	0.606004	1.37183
A_23_P23834	LGR6	-1.04793	1.52015
A_23_P213014	SLC2A9	0.60326	2.56428
A_23_P46441	NECTIN4	-0.610401	-2.94046
A_23_P125423	C1R	3.26604	2.90822
A_24_P494658	CACNG4	-0.714189	-0.852246
A_23_P158880	IL16///STARD5	0.63026	0.915479
A_23_P157809	PTGR1	0.734308	-2.28263
A_24_P354715	NT5E	0.638975	0.775908
A_32_P52330	MISP3	-0.831848	-1.88715
A_23_P127584	NNMT	2.4097	1.8512
A_24_P122682	RAB4A	-0.705849	0.753482
A_23_P134910	GGH	0.616285	0.592777
A_23_P5301	TFCP2L1	-0.984019	-2.28051
A_23_P134426	GPNMB	-1.30448	3.99835
A_23_P138693	NMT2	0.680466	0.92918
A_23_P58148	TMEM175	-0.803811	-1.95142
A_23_P8175	PLAGL1	0.62546	0.944969
A_23_P259442	CPE	-1.05015	1.19025
A_23_P101707	PLIN3	0.999109	-1.93713
A_24_P521994	KLHL24	-0.750573	-1.31692
A_23_P49448	FA2H	-1.12363	-0.967108
A_23_P150979	MUCL1	0.714641	-6.75483
A_23_P324107	RORC	0.662652	-1.5142
A_23_P75529	PKNOX2	0.801065	1.16242
A_23_P12292	C1orf116	-0.604345	2.11708
A_24_P147252	ZNF23	0.984974	-0.732504
A_23_P11800	CAMK2N1	-1.0794	1.28185
A_23_P95165	SEMA4B	0.766823	-4.91933
A_23_P141688	RAB31	1.07084	-1.30175
A_32_P98098	HNRNPC	-0.896835	1.04309
A_24_P180165	IL1RAP	1.2489	1.70537
A_23_P66355	ITGB4	0.899195	2.42435
A_23_P90510	REEP6	0.642952	-4.05338
A_23_P6935	CD47	0.611521	-1.10751
A_23_P345460	PLEKHG4	-0.62476	-1.70893
A_23_P250122	FAM20C	0.783117	0.633824
A_23_P121795	SORBS2	-0.602026	-1.47833
A_24_P887857	KRT17P3	1.26333	3.32306
A_23_P356004	KCNIP3	-0.699873	0.658981
A_23_P4494	DSC2	-0.907595	-1.7024
A_24_P278126	NBN///OSGIN2	0.717813	-0.874666
A_23_P321630	TRMT5	-0.605057	-0.837617
A_23_P62901	BTG2	-0.687132	-1.01751
A_32_P90455	FBRSL1	-0.709068	0.805498
A_23_P206280	ADGRG1///ADGRG3	-0.896377	2.02218
A_24_P123052	RAP2B	-0.60673	1.30961
A_23_P69121	SIAH2	1.04868	0.962976
A_32_P193908	SDCBP	-0.729116	-1.90452
A_23_P333705	NEK3	1.40404	-1.1262
A_23_P339818	ARRDC4	-0.614134	-1.60534
A_24_P3973	HNRNPA2B1	0.672781	0.860218
A_23_P112531	FAM102A	-0.704662	-3.99589
A_24_P15621	SLC6A10P	0.858587	0.866283
A_24_P147540	PRR36	-0.887906	-3.23823
A_32_P2442	CYP20A1	1.06001	-0.987947
A_23_P305060	NAMPT	1.53502	-1.18861
A_24_P115183	CLDN4	-1.11882	-1.63319
A_24_P923353	ALDH5A1	1.59096	-1.31637
A_23_P108157	TJP3	-0.728926	-3.77846
A_23_P129486	MSRB1	0.832149	-1.99128
A_23_P218237	LCAT	0.747758	1.02512
A_32_P160254	FBXW7	-1.27034	1.28808
A_23_P128744	BDKRB1	-1.05001	1.91308
A_23_P9926	TSPAN10	-0.864751	-0.818204
A_24_P699896	CDK19	0.824967	-1.35407
A_32_P185229	ATP8B2	-0.706945	2.45574
A_32_P148146	SPOCK1	-0.689942	2.06211
A_23_P57877	ALAS1	1.25533	-0.640791
A_23_P122127	FYB1	-0.792005	-1.00433
A_23_P7882	SLC22A23	0.969109	-0.974235
A_23_P137196	IL13RA1	1.00448	-1.17322
A_23_P4662	BCL3	1.38925	-1.34173
A_23_P13753	NFE2	1.75729	-1.28662
A_23_P251984	PSPH	-0.70878	0.899349
A_24_P94222	FBLIM1	0.625488	0.986625
A_23_P144796	PDLIM4	-0.685212	2.47854
A_23_P254512	EFNA1	0.631174	-2.52451
A_23_P77493	TUBB3	1.06687	-1.98495
A_23_P141699	PARD6G	-0.736698	2.34012
A_23_P43164	SULF1	-0.942025	4.28543
A_23_P151791	LTB4R	1.08446	1.00668
A_24_P96961	SPSB1	0.801198	-0.905884
A_23_P50638	LRG1	1.14976	-2.2738
A_23_P67367	DHDH	-1.62764	1.23446
A_24_P362737	FOXP1	-0.699592	0.690122
A_23_P115022	TMEM125	-1.16595	-2.66549
A_23_P313389	UGCG	0.82313	-1.32722
A_23_P14464	EXOC5	0.80505	-0.625267
A_23_P171077	EBP	0.614459	-1.06644
A_24_P394246	SHISA5	0.953919	-0.851574
A_23_P69383	PARP9	1.01887	-1.70676
A_32_P213946	TRIM13	-0.946579	-0.720792
A_23_P31073	MYB	-1.17516	-2.47831
A_23_P315933	ABHD11	-0.731147	-1.30759
A_23_P320095	CSDC2	-0.692077	1.90159
A_24_P10674	ARHGAP33	-0.815913	-1.10107
A_23_P137381	ID3	-1.00944	1.49937
A_24_P414371	PPP3CA	0.637194	-1.25042
A_24_P194714	UBALD2	0.774835	-1.61061
A_23_P209995	IL1RN	-0.90246	-3.28364
A_23_P208991	PALM	-1.27472	-2.18868
A_24_P76313	FAM43B	-0.641513	1.39875
A_23_P368558	TMEM131	0.619852	0.900492
A_23_P60130	MAL2	-0.729412	-2.28063
A_23_P23279	RCSD1	-0.990627	0.903488
A_23_P91081	EPCAM	-0.703785	-1.14874
A_23_P119943	IGFBP2	-0.685322	2.53008
A_23_P256473	SEMA3C	-0.87953	1.03362
A_32_P120484	ETFDH	0.930622	-0.649858
A_24_P295245	ASPH	0.681939	-1.06566
A_23_P85441	IGSF9	-1.5643	1.50547
A_24_P216165	CEBPA	-0.913795	1.00582
A_23_P91802	TYMP	1.05285	-1.70412
A_23_P62890	GBP1	0.738161	-1.16367
A_24_P222043	HMGA1	-0.651572	-1.03596
A_23_P258570	PSMD10	0.6148	-1.99853
A_23_P144916	GFPT2	0.889622	1.33425
A_23_P414273	SMIM3	0.654168	2.24919
A_24_P10657	SLC44A2	-0.629613	-2.01869
A_24_P44462	TPM1	-0.719362	0.694228
A_23_P406782	HPN	1.32995	-1.67148
A_23_P98930	RESF1	0.658947	-1.59567
	nc corr	0.0230458

## Sheet: IL6_12_cl_vs_MatLum->LumProg
ProbeID	GeneSymbol	IL6_12_cl	MatLum->LumProg
A_23_P23048	S100A9	3.66358	1.7469
A_23_P137856	MUC1	2.06132	-1.66803
A_23_P218646	RTEL1-TNFRSF6B///TNFRSF6B	1.37	2.0959
A_23_P50919	SERPINE2	0.72019	2.46586
A_32_P192842	STC1	0.847503	-3.3372
A_23_P103232	DUSP23	1.1441	0.735265
A_23_P136573	ST3GAL5	-0.640246	-1.20085
A_23_P134734	SYBU	-0.946553	-2.10774
A_23_P363968	C1RL	0.645795	1.33662
A_24_P125273	ARL4D	0.729376	-1.12351
A_32_P60459	OTUD1	0.817198	-2.02305
A_23_P42282	C4A///C4B///C4B_2///LOC110384692	1.24057	-2.27744
A_23_P2492	C1S	2.57549	2.63598
A_23_P394304	PDZK1IP1	0.686588	2.29803
A_23_P115064	CRABP2	-1.09816	-1.66567
A_23_P55632	SERPINB3	3.84155	4.47149
A_23_P137665	CHI3L1	1.99712	2.25787
A_23_P125423	C1R	2.34801	2.45392
A_23_P5301	TFCP2L1	-0.644083	1.43323
A_23_P502413	SERPINB4	4.05356	4.02706
A_23_P131846	SNAI1	1.51913	1.04812
A_23_P434809	S100A8	3.26818	2.23822
A_32_P72351	FAM20C	1.36731	1.56594
A_24_P743708	MUC5AC	-0.809039	-2.93007
A_24_P931443	GPR68	1.11009	2.32237
A_23_P94533	CTSL	1.09507	-1.40805
A_23_P13753	NFE2	2.16367	-0.933765
A_32_P214011	WNT5A	-0.812242	-2.9935
A_23_P142830	PLA2R1	-0.74728	1.04728
A_32_P191441	C10orf90	0.778607	1.93828
A_24_P96961	SPSB1	0.870203	-1.19747
A_23_P137381	ID3	-1.01731	-2.5694
	nc corr	0.583878

## Sheet: IL6_12_cl_vs_MaSC->LumProg
ProbeID	GeneSymbol	IL6_12_cl	MaSC->LumProg
A_23_P23048	S100A9	3.66358	-3.27685
A_23_P137856	MUC1	2.06132	-3.37966
A_24_P12435	NCOA7	0.940517	-0.772655
A_23_P50919	SERPINE2	0.72019	-1.07722
A_23_P7212	CFI	1.62503	2.34325
A_32_P209960	CIITA	0.745893	-1.56916
A_23_P103232	DUSP23	1.1441	-0.882023
A_23_P8913	CA2	1.3032	-1.09931
A_23_P72737	IFITM1	1.39852	0.983287
A_23_P363968	C1RL	0.645795	-1.79295
A_24_P125273	ARL4D	0.729376	1.12746
A_23_P207058	SOCS3	2.6316	0.855087
A_23_P394304	PDZK1IP1	0.686588	-5.1318
A_23_P96158	KRT17	1.19245	2.10031
A_23_P502336	ADGRE2///ZNF333	0.950126	-1.31563
A_23_P156687	CFB	0.949286	-3.15168
A_23_P329062	KIAA1143	-0.743593	-0.92457
A_23_P399078	TIMP3	-1.84843	3.11068
A_23_P55632	SERPINB3	3.84155	-2.57869
A_23_P170857	IL1RAP	0.67947	1.06074
A_23_P137665	CHI3L1	1.99712	-2.10383
A_23_P127584	NNMT	1.962	1.75791
A_23_P5301	TFCP2L1	-0.644083	-3.71375
A_23_P4335	KRT14	1.68839	4.89024
A_23_P502413	SERPINB4	4.05356	-5.82022
A_23_P434809	S100A8	3.26818	-3.92426
A_24_P887857	KRT17P3	1.24436	4.8931
A_23_P120354	SOWAHC	0.790283	1.00315
A_23_P123666	TBC1D2	1.01328	1.30626
A_24_P931443	GPR68	1.11009	-2.08888
A_23_P128744	BDKRB1	-0.694819	2.0256
A_23_P202484	ZNF503	0.595805	3.23616
A_23_P94533	CTSL	1.09507	1.19089
A_23_P4662	BCL3	1.20381	-0.770514
A_32_P214011	WNT5A	-0.812242	1.35618
A_24_P314179	ETS2	1.01685	1.00386
A_23_P142830	PLA2R1	-0.74728	-0.949228
A_32_P191441	C10orf90	0.778607	-1.97791
A_23_P50638	LRG1	0.870593	-3.2456
A_24_P220485	OLFML2A	-1.00435	1.71587
A_23_P320095	CSDC2	-0.969139	2.22567
A_23_P137381	ID3	-1.01731	4.06877
A_23_P23279	RCSD1	-0.754107	0.787203
A_32_P171043	CCBE1	-0.596453	1.03232
A_24_P7040	CRISPLD2	1.11859	0.725248
A_23_P205959	ALDH1A3	-0.896141	-1.72921
	nc corr	0.367635

## Sheet: IL6_12_cl_vs_MatLum->MaSC
ProbeID	GeneSymbol	IL6_12_cl	MatLum->MaSC
A_24_P201064	PPP1R3B	1.06417	-1.07321
A_23_P137856	MUC1	2.06132	-5.16186
A_23_P50919	SERPINE2	0.72019	1.38864
A_23_P7212	CFI	1.62503	2.21962
A_23_P401176	LAMA4	-0.64585	1.83704
A_32_P192842	STC1	0.847503	-2.62192
A_23_P252306	ID1	1.14402	1.29875
A_23_P8913	CA2	1.3032	-1.21629
A_23_P134734	SYBU	-0.946553	-1.12044
A_24_P408772	NAMPT	0.973647	-1.18861
A_32_P75141	DHRS3	-0.837597	-2.13414
A_32_P60459	OTUD1	0.817198	-2.1784
A_23_P42282	C4A///C4B///C4B_2///LOC110384692	1.24057	-2.21296
A_23_P2492	C1S	2.57549	2.48918
A_23_P394304	PDZK1IP1	0.686588	-2.83377
A_23_P115064	CRABP2	-1.09816	-2.06445
A_23_P96158	KRT17	1.19245	1.70198
A_23_P156687	CFB	0.949286	-3.53978
A_23_P399078	TIMP3	-1.84843	2.48769
A_23_P170857	IL1RAP	0.67947	1.70537
A_23_P125423	C1R	2.34801	2.90822
A_23_P127584	NNMT	1.962	1.8512
A_23_P5301	TFCP2L1	-0.644083	-2.28051
A_23_P4335	KRT14	1.68839	4.83162
A_24_P218151	CPA4	-0.691216	1.78381
A_32_P72351	FAM20C	1.36731	0.633824
A_24_P887857	KRT17P3	1.24436	3.32306
A_24_P743708	MUC5AC	-0.809039	-2.86871
A_23_P128744	BDKRB1	-0.694819	1.91308
A_23_P202484	ZNF503	0.595805	2.62569
A_23_P4662	BCL3	1.20381	-1.34173
A_23_P13753	NFE2	2.16367	-1.28662
A_32_P214011	WNT5A	-0.812242	-1.63731
A_23_P77493	TUBB3	1.65974	-1.98495
A_24_P96961	SPSB1	0.870203	-0.905884
A_23_P50638	LRG1	0.870593	-2.2738
A_23_P320095	CSDC2	-0.969139	1.90159
A_23_P137381	ID3	-1.01731	1.49937
A_23_P23279	RCSD1	-0.754107	0.903488
A_32_P171043	CCBE1	-0.596453	0.698721
A_23_P144916	GFPT2	0.883764	1.33425
	nc corr	0.0210712

## Sheet: IL6_24_cl_vs_MatLum->LumProg
ProbeID	GeneSymbol	IL6_24_cl	MatLum->LumProg
A_23_P258190	AKR1B1	0.657727	2.22965
A_23_P208132	BCL2	-0.942199	-2.25892
A_24_P325520	SORT1	-0.80973	-1.43075
A_23_P145761	ARL4A	-0.59073	-0.929942
A_23_P23048	S100A9	3.77821	1.7469
A_23_P217564	ACSL4	0.632226	2.77822
A_23_P99540	ZFP36L1	-0.617617	-1.26947
A_32_P170454	HRK	0.65082	1.24201
A_23_P137856	MUC1	1.80549	-1.66803
A_24_P378019	IRF7	0.764132	-1.33914
A_23_P218646	RTEL1-TNFRSF6B///TNFRSF6B	2.05258	2.0959
A_23_P164650	APOE	0.915614	1.80425
A_23_P408996	MBOAT1	-0.696287	-1.39485
A_23_P408285	PRICKLE1	0.612079	1.90789
A_23_P102364	NGEF	-0.619876	0.804406
A_23_P3963	CDR2L	-0.741704	-1.31707
A_24_P101282	HOTAIRM1	-0.708768	0.622342
A_23_P8452	LFNG	-1.12013	-1.93793
A_23_P166508	LINC01315	-0.749775	1.84201
A_24_P104115	RHOF///TMEM120B	-0.612719	-1.50963
A_23_P154806	EPB41L1	-0.755225	1.03044
A_23_P122216	LOX	0.622306	2.72179
A_23_P217866	IFI16	1.56201	1.88909
A_23_P215900	SCARA3	-1.05138	3.98482
A_24_P329487	LRATD2	-0.723936	1.11991
A_32_P192842	STC1	1.02048	-3.3372
A_23_P14957	CDR2	-0.681022	-1.72347
A_23_P104073	S100A3	0.622653	-1.71283
A_23_P103232	DUSP23	1.29501	0.735265
A_24_P943393	AHNAK	-0.753105	-1.7091
A_23_P82503	PEG10	-0.767593	0.995668
A_24_P156049	SLC39A6	0.774488	-1.56211
A_23_P134734	SYBU	-1.23	-2.10774
A_23_P143143	ID2	-1.50049	-0.770236
A_23_P140434	MYO5C	-0.616141	-0.933531
A_23_P50020	COG1	-0.602445	-0.70521
A_23_P110791	CSF1R	-0.611682	-2.56825
A_23_P205489	SLC7A8	-0.689367	-3.25017
A_24_P269527	SLURP1	-0.640287	0.909132
A_23_P113212	TMEM45A	0.851305	1.73159
A_24_P46093	GRIP2///SLC6A6	0.619231	-1.64548
A_23_P363968	C1RL	0.855162	1.33662
A_23_P392529	ANKRD20A11P	-0.789916	-1.60908
A_24_P125273	ARL4D	1.47447	-1.12351
A_23_P12405	ESPN	-0.73645	-2.26633
A_23_P92042	ITPR1	0.746397	-2.67919
A_23_P157435	AZIN1	-0.702964	-1.00152
A_23_P215461	LIMK1	-0.638492	-0.62286
A_32_P60459	OTUD1	0.664893	-2.02305
A_23_P42282	C4A///C4B///C4B_2///LOC110384692	2.96914	-2.27744
A_23_P45365	COL4A5	-0.591927	-3.2827
A_32_P211353	SLC2A1	1.14247	-1.33102
A_23_P116235	MDK	-0.71016	-0.616264
A_23_P433588	EFNB3	-0.735916	1.18446
A_23_P141180	TOM1L2	-0.982901	-2.20962
A_24_P406693	P4HA1	0.872676	-1.32804
A_23_P80048	FER1L4	0.892674	-1.68405
A_23_P345118	PIM1	-1.19231	1.45822
A_23_P417282	IGF1R	0.665361	-0.649672
A_23_P2492	C1S	3.35356	2.63598
A_23_P213050	HPGD	-0.971796	-1.70915
A_23_P19673	SGK1	1.82159	2.25373
A_23_P115064	CRABP2	-3.01473	-1.66567
A_23_P109269	LAMA5	0.604817	-1.55799
A_23_P41344	EREG	0.840245	-2.55761
A_23_P24884	ST5	1.04599	1.17084
A_23_P152505	ABAT	-1.1808	-2.49171
A_23_P10591	METRNL	-0.647217	-1.27086
A_24_P206776	CRYAB	-0.892098	2.15608
A_24_P234871	GALNT10	0.874691	-1.11402
A_23_P151426	FOXO1	-0.706769	0.721434
A_23_P108751	FHL2	0.709324	-2.10031
A_23_P134176	SOD2	1.56115	1.23486
A_23_P45011	PPP1R14C	-0.656675	3.17382
A_23_P342654	PALM2AKAP2	-1.08742	1.0029
A_32_P48256	RNF152	-0.620287	-0.840155
A_32_P163089	C12orf75	1.3263	-2.64881
A_23_P55632	SERPINB3	4.65411	4.47149
A_23_P415510	LAD1	-0.821297	0.822149
A_23_P202520	ABLIM1	-0.727847	-0.997081
A_23_P32414	FRMD7///STK26	-0.697764	-1.22055
A_23_P137665	CHI3L1	2.10435	2.25787
A_23_P42882	CAMK2B	-0.718749	2.13587
A_23_P423864	PHC2	0.663492	-0.586897
A_23_P46441	NECTIN4	-0.589704	-0.748507
A_23_P125423	C1R	3.14967	2.45392
A_24_P494658	CACNG4	-0.84641	-0.766832
A_23_P372234	CA12	1.00471	-3.26683
A_23_P301304	FGFR1	-0.612741	-1.64823
A_23_P68006	IL1R1	1.34225	-0.704312
A_23_P132226	TPST2	0.635744	-2.21865
A_32_P52330	MISP3	-1.06914	-1.43723
A_23_P5301	TFCP2L1	-0.983811	1.43323
A_23_P134426	GPNMB	-1.1812	1.70135
A_23_P8175	PLAGL1	0.806526	1.30237
A_23_P114670	ARHGEF16	0.669578	-1.18801
A_23_P259442	CPE	-1.03651	-2.70872
A_23_P36562	ITGA5	0.665362	-2.50456
A_23_P168443	EPHB4	0.633531	0.599877
A_23_P27606	IL27RA	0.751514	1.77644
A_23_P69810	GPAT3	-0.791272	1.60916
A_23_P502413	SERPINB4	4.67559	4.02706
A_23_P11800	CAMK2N1	-1.09853	-2.5591
A_23_P95165	SEMA4B	0.92005	-1.68894
A_23_P131846	SNAI1	2.00736	1.04812
A_23_P434809	S100A8	2.23317	2.23822
A_23_P6935	CD47	0.639881	1.08811
A_23_P156289	OSMR	0.867424	1.26379
A_23_P121795	SORBS2	-0.68773	2.52167
A_32_P118942	SEMA6A	1.19133	2.81365
A_32_P72351	FAM20C	0.906206	1.56594
A_32_P226525	SOX9	-1.06608	1.12449
A_23_P62901	BTG2	-0.634774	-1.70176
A_24_P588897	SLCO3A1	-0.751695	1.8193
A_24_P931443	GPR68	1.91977	2.32237
A_24_P63030	SFXN5	0.641112	-1.74567
A_24_P182494	DUSP10	-0.654111	-2.22207
A_23_P94533	CTSL	1.28925	-1.40805
A_23_P38167	GPRC5C	0.725734	-1.84351
A_23_P137196	IL13RA1	1.09376	-1.27739
A_23_P13753	NFE2	1.72855	-0.933765
A_23_P254512	EFNA1	0.616991	-1.06375
A_24_P96961	SPSB1	0.821477	-1.19747
A_24_P362737	FOXP1	-0.738838	-0.99457
A_23_P313389	UGCG	0.724675	-1.11367
A_23_P31073	MYB	-1.17436	-2.38972
A_23_P216094	ASPH	0.792173	-1.16069
A_23_P59261	TPBG	0.907579	-1.30885
A_23_P137381	ID3	-0.916129	-2.5694
A_23_P208991	PALM	-1.29551	-2.44734
A_23_P53176	FOLR1	-0.738596	3.1013
A_23_P119943	IGFBP2	-0.660571	-2.52757
A_23_P256473	SEMA3C	-0.914844	-2.73846
A_24_P179400	VEGFA	1.36364	-0.817042
A_23_P18493	PTPN13	-0.723871	-2.00834
A_23_P124095	CALML5	-0.982933	2.29239
A_23_P134925	BNIP3L	0.630925	-1.01137
A_23_P9416	ACO1	0.687374	1.03175
	nc corr	0.274732

[truncated: 8 more sheets: IL6_24_cl_vs_MaSC->LumProg, IL6_24_cl_vs_MatLum->MaSC, IL6_12_tr_vs_MatLum->LumProg, IL6_12_tr_vs_MaSC->LumProg, IL6_12_tr_vs_MatLum->MaSC, IL6_24_tr_vs_MatLum->LumProg, IL6_24_tr_vs_MaSC->LumProg, IL6_24_tr_vs_MatLum->MaSC]
