# Supplementary material for: Interleukin-6 trans-signaling is a candidate mechanism to drive progression of human DCCs during clinical latency
Source: Nat Commun. 2020 Oct 5;11:4977. doi: 10.1038/s41467-020-18701-4 (PMC7536220; doi:10.1038/s41467-020-18701-4)
Supplement: Supplementary file 10 — Supplementary Data 7 [file 41467_2020_18701_MOESM10_ESM.xlsx]

## Sheet: with_without multiple correctio
Figure S3c CD44low/CD24high	Dunnett's	Fisher's LSD		Figure S3c CD44high/CD24high/intermediate	Dunnett's	Fisher's LSD		Figure S3c CD44high/CD24low	Dunnett's	Fisher's LSD		Figure S3c CFSEhigh	Dunnett's	Fisher's LSD
ctrl vs IL6	ns	ns		ctrl vs IL6	ns	ns		ctrl vs IL6	***	***		ctrl vs IL6	ns	ns
ctrl vs IL6+sgp130	ns	ns		ctrl vs IL6+sgp130	ns	ns		ctrl vs IL6+sgp130	***	***		ctrl vs IL6+sgp130	ns	ns
ctrl vs HIL6	ns	ns		ctrl vs HIL6	***	***		ctrl vs HIL6	****	****		ctrl vs HIL6	ns	ns
Fig. S3f	Tukey	Fisher's LSD
(ctrl)-(ctrl) vs. (IL-6)-(IL-6)	ns	ns
(ctrl)-(ctrl) vs. (HIL-6)-(IL-6)	**	***
(ctrl)-(ctrl) vs. (IL-6)-(HIL-6)	***	****
(ctrl)-(ctrl) vs. (HIL-6)-(HIL-6)	****	****
(IL-6)-(IL-6) vs. (HIL-6)-(IL-6)	*	**
(IL-6)-(IL-6) vs. (IL-6)-(HIL-6)	**	***
(IL-6)-(IL-6) vs. (HIL-6)-(HIL-6)	****	****
(HIL-6)-(IL-6) vs. (IL-6)-(HIL-6)	ns	ns
(HIL-6)-(IL-6) vs. (HIL-6)-(HIL-6)	****	****
(IL-6)-(HIL-6) vs. (HIL-6)-(HIL-6)	****	****
Fig. 4a	Dunett's	Fisher's LSD
ctrl vs anti-IL6	ns	ns
ctrl vs IL6	****	****
ctrl vs HIL6	****	****
Fig. 4c Pat. 164	Dunett's	Fisher's LSD		Fig. 4c Pat. 168	Dunett's	Fisher's LSD		Fig. 4c Pat. 170	Dunett's	Fisher's LSD
HIL6 vs ctrl	****	****		HIL6 vs ctrl	****	****		HIL6 vs ctrl	****	****
HIL6 vs anti-IL6	****	****		HIL6 vs anti-IL6	****	****		HIL6 vs anti-IL6	****	****
HIL6 vs IL6	****	****		HIL6 vs. IL6	****	****		HIL6 vs. IL6	****	****
Fig. 4e	Tukey's	Fisher's LSD
ctrl vs IL6	****	****
ctrl vs IL6+0.1 ng/ml sgp130-Fc	ns	ns
ctrl vs IL6+10 ng/ml sgp130-Fc	ns	ns
IL6 vs IL6+0.1 ng/ml sgp130-Fc	****	****
IL6 vs IL6+10 ng/ml sgp130-Fc	****	****
IL6+0.1 ng/ml sgp130-Fcvs IL6+10 ng/ml sgp130-Fc	ns	ns
Fig. 4f	Dunett's	Fisher's LSD
ctrl vs HIL6	****	****
ctrl vs 0.1 ng/ml sgp130-Fc	****	****
ctrl vs10 ng/ml sgp130-Fc	****	****
Fig. 5b	Dunett's	Fisher's LSD
ctrl vs IL6	**	***
ctrl vs IL6+ 0.1 ng/ml sgp130-Fc	**	**
ctrl vs IL6+ 10 ng/ml	*	**
ctrl vs HIL6	****	****
Fig. 5h	Dunett's	Fisher's LSD
PBS vs anti-IL6	*	*
PBS vs HIL6	ns	ns

## Sheet: Fisher's exact vs uncon. exact 
Fig. 1a
p(fisher) = 0.005797101
p(boschloo, binomial) = 0.002082983
p(boschloo, multiomial) = 0.003417817
Fig. 2b
p(fisher exact) = 0.01497696
p(exact unconditional, binomial) = 0.0133
p(exact unconditional, multinomial) = 0.01325
Fig. 5c und Suppl. Fig.S3d				Fisher's exact test				Boschloo exact test
	type			nc cor	pval nc cor	num	pval num	nc cor	pval nc cor	num	pval num
IL6 classical+trans	IL6-induced (12 h) = MatLum -> LumProg			0.466054	**	44	*****	0.466054	**	44	*****
	IL6-induced (12 h) = MaSC -> LumProg			0.337938	**	74	**	0.337938	**	74	**
	IL6-induced (12 h) = MatLum -> MaSC			0.0067615		72		0.0067615		72
	IL6-induced (24 h) = MatLum -> LumProg			0.315059	***	136	*****	0.315059	***	136	*****
	IL6-induced (24 h) = MaSC -> LumProg			0.148157	**	310	*****	0.148157	**	310	*****
	IL6-induced (24 h) = MatLum -> MaSC			0.0230458		309	****	0.0230458		309	****
IL6 classical	IL6-induced (12 h) = MatLum -> LumProg			0.583878	***	32	*****	0.583878	***	32	*****
	IL6-induced (12 h) = MaSC -> LumProg			0.367635	*	46	**	0.367635	*	46	**
	IL6-induced (12 h) = MatLum -> MaSC			0.0210712		41		0.0210712		41
	IL6-induced (24 h) = MatLum -> LumProg			0.274732	**	138	*****	0.274732	**	138	*****
	IL6-induced (24 h) = MaSC -> LumProg			0.101839		286	*****	0.101839		286	*****
	IL6-induced (24 h) = MatLum -> MaSC			0.0450801		290	*****	0.0450801		290	*****
IL6 trans	IL6-induced (12 h) = MatLum -> LumProg			0.320771	***	120	*****	0.320771	***	120	*****
	IL6-induced (12 h) = MaSC -> LumProg			0.169526	**	241	****	0.169526	**	241	****
	IL6-induced (12 h) = MatLum -> MaSC			0.0580418		256	**	0.0580418		256	**
	IL6-induced (24 h) = MatLum -> LumProg			0.273006	****	230	*****	0.273006	****	230	*****
	IL6-induced (24 h) = MaSC -> LumProg			0.0954923	*	453	*****	0.0954923	*	453	*****
	IL6-induced (24 h) = MatLum -> MaSC			0.0620925		487	*****	0.0620925		487	*****
Fig. 5d
p(fisher exact) = 0.0009037
p(exact unconditional, binomial) = 0.0008053
p(exact unconditional, multinomial) -> exits with error
Fig. 7d	patients	cells
p(fisher exact)	5.211672e-06	2.391648e-06
p(exact unconditional, binomial)	3.463545e-06	1.956296e-06
p(exact unconditional, multinomial)	3.457569e-06	1.903883e-06
Fig. S2a mIL6R	MCF10A	HMEC		Fig. S2a gp130	MCF10A	HMEC		Fig. S2a mIL6R	MCF10A	HMEC
p(fisher exact)	0.6673009	1		p(fisher exact)	1	0.7787157		p(fisher exact)	1	0.3816541
p(exact unconditional, binomial)	0.5537306	1		p(exact unconditional, binomial)	1	0.634		p(exact unconditional, binomial)	1	0.2636
p(exact unconditional, multinomial)	0.6004618	1		p(exact unconditional, multinomial)	1	0.7382494		p(exact unconditional, multinomial)	1	0.3178656
