# Supplementary material for: Interleukin-6 trans-signaling is a candidate mechanism to drive progression of human DCCs during clinical latency
Source: Nat Commun. 2020 Oct 5;11:4977. doi: 10.1038/s41467-020-18701-4 (PMC7536220; doi:10.1038/s41467-020-18701-4)
Supplement: Supplementary file 11 — Supplementary Data 8 [file 41467_2020_18701_MOESM11_ESM.xlsx]

## Sheet: Tabelle1
Target	forward primer (5' to 3')	reverse primer (5' to 3')	annealing in°C	amplicon size in bp
human cytokeratin 19	TTC ATG CTC AGC TGT GAC TG	GAA GAT CCG CGA CTG GTA C	58	621
PIK3CA Exon 9	AAG CAA TTT CTA CAC GAG A	CC TTA TTT ATT TCG TCT TAA ATG	58	189
PIK3CA Exon 20	TCT AGC TAT TCG ACA GCA TGC	T ACC TAA CCT AGA AGG TGT GTT	58	221
IL6	GAG AAA GGA GAC ATG TAA CAA GAG T	GCG CAG AAT GAG ATG AGT TGT	62	388
m/sIL6RA	CTG CAA ATG CGA CAA GCC TC	GTG CCA CCC AGC CAG CTA TC	62	membrane-bound form: 380
				spliced form: 286
gp130	GGA CCA AAG ATG CCT CAA CT	GGC AAT GTC TTC CAC ACG A	58	280
GAPDH	CCA TCT TCC AGG AGC GAG AT	CAG TGG GGA CAC GGA AGG	58	489
ACTB	GCG TGA CAT TAA GGA GAA GCT G	CGC TCA GGA GGA GCA ATG AT	58	378
EEF1A1	CTG TGT CGG GGT TGT AGC CA	TGC CCC AGG ACA CAG AGA CT	58	290
Application	Primer	Comment
mRNA microarray experiments: Cy5-labelled primer (5' to 3')	U*CAGAAU*TCAUGCCC*CCCC*CCCC*C	*denotes nucleotides conjugated with Cy5 fluorophore
NGS mRNA library preparation: CP2-BpuEI (5' to 3')	TCA GAA TTC ATG (CCC)5 GTC TTG AGT TTT TT
NGS mRNA library preparation: Cp2-BglI-13C (5' to 3')	TCA GAA TTC ATG (CCC)2 CGG (CCC)2
