# Supplementary material for: Interleukin-6 trans-signaling is a candidate mechanism to drive progression of human DCCs during clinical latency
Source: Nat Commun. 2020 Oct 5;11:4977. doi: 10.1038/s41467-020-18701-4 (PMC7536220; doi:10.1038/s41467-020-18701-4)
Supplement: Supplementary file 13 — Source Data [file 41467_2020_18701_MOESM13_ESM.xlsx]

## Sheet: Fig. 1c,d
PCR for human KRT19
			1, 2 = cytokeratin 8/18/19-positive DCCs
			N = cytokeratin 8/18/19-negative BM-cell
			P = pool of BM-cells of recipient mouse
			m = mouse positive control
			h = human positive control
			c = non-template control
Sample ID	Type	ISCN annotation for Progenetix
13M2T	DCC isolated from mouse BM after 4 weeks	rev ish enh (3q11.2q26.31, 4p16.3p15.2, 5p15.32p15.1, 5q31.3q34, 7p15.3q11.22, 7q35q36.3, 8q11.21q24.3, 9q33.1q33.3, 11, 12p12.1p11.21, 13q12.13q34, 15q11.2q26.3, 16p13.3p12.1, 16q23.1q24.3, 17q11.2q12, 18p11.32p11.21, 19q, 20) dim(1p36.32p34.2, 1p31.1p12, 3p, 4q32.1q35.2, 6p24.3q27, 7p22.3p15.3,8p23.3p11.21, 9p24.1p13.1, 14q11.2q32.13, 17p13.3q11.2, 18q, 19p, 21, 22q11.22q11.23, 22q12.2q13.33)

## Sheet: Fig. 2b
Number of wells with single cells, spheres or empty wells
				LRC = label-retaining cell
parameter (per well)	LRC (n=157)	nLRC (n=146)		nLRC = non-label retaining cells
wells with single cells	38	21
wells with spheres	7	0
empty wells	112	125

## Sheet: Fig. 3a, Suppl. Fig. 1b 
Sample ID	Type	ISCN annotation for Progenetix
MC-165	M1	rev ish enh (1p35.3p31.3, 1p13.3q44, 2, 5p15.33q21.3, 5q23.2q31.3, 6p21.2q22.31, 6q24.3q25.3, 7q11.22q21.2, 8p12q12.1, 8q13.3q24.3, 11p15.5p15.1, 15, 19q, 20) dim (1p36.32p35.3, 1p31.3p13.3, 4p15.33p14, 7q21.2q35, 9p24.3q21.13, 13, 18)
P24S01A	M1	rev ish enh (1q21.1q32.3, 7p22.3p11.2, 10p, 10q11.21q23.1) dim (1p36.33p34.3, 1p31.3p13.2, 7q21.3q31.2, 8p23.3p21.1, 10q23.1q26.3, 11p15.5p15.4, 11p14.3p14.2, 11p13p11.12, 11q14.1q25, 13, 16q11.2q23.2, 17p13.3q21.1, 18q, 21q21.1q22.12, Xq21.1q28)
P24S01B	M1	rev ish enh (1q, 7p22.3p12.1, 7q21.11q21.2, 7q31.2q36.3, 11p15.5p11.12, 12p12.3q21.32, 16p13.3p11.2) dim (1p36.33p35.1, 1p31.3p13.2, 6q23.2q27, 7q21.2q31.2, 8p23.3p21.1, 11q11q13.2, 11q14.1q25, 13q12.11q21.1, 13q21.33q34, 16p11.2q23.1, 17p13.3q11.2, 17q23.2q25.3, 18, 21q21.1q22.2)
P24S01C	M1	rev ish enh (1q21.2q31.1, 1q31.3q41, 7p22.3p11.2, 11p15.3p15.1, 11p14.2p13, 12p13.32p13.31, 12p12.3p12.1) dim (1p36.33p35.1, 1p31.3p13.3, 2, 7q21.3q31.2, 8p23.3p21.1, 10p12.1q22.1, 10q23.1q26.3, 11p13q13.2, 11q14.1q25, 13q12.11q21.2, 13q21.33q34, 15q24.2q26.3, 16q, 17p13.3q12, 18, 21q21.1q22.11, Xq21.32q28)
P24S03A	M1	rev ish enh (1p21.2q44, 4q26q32.1, 6p25.3p22.3, 6p22.1p21.1, 8q11.23q23.1, 11p15.5q13.3, 12q13.13q24.33, 16p13.3p11.2, 17p11.2q25.3, 20p11.23q13.33) dim (2p25.3p23.3, 2q14.3q31.1, 3p24.1p12.2, 4q32.1q35.2, 5q21.2q33.3, 6q12q27, 9p24.3p21.3, 9q21.13q33.1, 10q25.1q26.3, 13q12.11q21.1, 13q32.3q34, 14q22.2q31.3, 16q21q24.1, 18q, 20p13p11.23, 21, 22q11.21q12.3)
P24S16A	M1	rev ish dim (1p36.3, 14q22qter, 15q21qter, 17, 19pterp13.2, 19q13.2q13.3) enh (2p23p21, 2q12q24, 2q36qter, 3p12, 4, 6q16qter, 7p13qter, 9pterq21, 10, 13q12qter, 16p11.2q21, 18)
P24S16B	M1	rev ish dim (1pterp36.2, 2p23p22, 3p21pcen, 6p22, 7pterp15, 7q32qter, 9q22qter, 10q22qter, 12p13, 14q24qter, 15q11.2qter, 19, 21q22, 22q11.2qter) enh (1p13qter, 2q22q31, 4pterq13, 4q28qter, 5pterp15.1, 5q31qter, 6qcenq13, 6q25qter, 8, 11pterp11.2, 11q14qter, 12p11.2q23, 13q21qter, 16qcenq12.2, 18q, 20p11.2q13.1, Xpterp21)
MC-077	M1	rev ish enh (1q23.3q25.2, 3p24.3p24.1, 4q22.1q24, 5p14.1p13.2, 6p25.3p22.3, 8p12q24.3, 12p13.33p12.3, 12q13.2q21.2, 18p11.21q21.2)
P24S05A	M1	rev ish enh (1p32.1p12, 3p25.1p24.2, 4p14q22.1, 4q24q25, 8q21.3q23.1, 8q24.12q24.23, 9, 12q14.1q24.11, 13q14.11q14.3, 17p12q12, 18p11.32q12.1) dim (14q12q22.3, 14q31.3q32.33, 15q11.2q15.2, 15q25.3q26.3, 16, 19p13.3p12, 20)
P24S05B	M1	rev ish enh (7p15.1q11.21, 8q22.1qter, 9p22.1pcen, 9q22.31qter, 10q24.31qter, 11p, 16pterp13.11, 17q23.3qter, 18, 19q13.11q13.13, 20, 21, 22) dim (1p35.1p13.3, 2q32.1q36.3, 3p21.31pcen, 4q21.3q25, 4q31.22q33, Xq13.3q22.3)
P24S05C	M1	rev ish enh (1p36.33p31.3, 1q21.3q31.1, 2p25.3q14.1, 3p26.3p21.31, 4p16.3q21.21, 5p15.33p12, 5q31.1q35.3, 6p25.3p22.3, 6p21.31p12.1, 6q21q22.31, 8q21.3q24.3, 9q22.2q34.3, 10q11.21q23.1, 11, 12p13.32q23.33, 14q12q32.33, 15q22.2q23, 15q24.3q26.1, 16p13.3q13, 19q13.11q13.43, 20, 21q22.11q22.3, Xq26.3q28) dim (3p21.31p12.2, 6q14.1q22.2, 8p23.3p12, 9p24.3p21.3, 12p13.31p12.1, 16q13q23.1, Xp22.2p21.1)
MC-275	M0	rev ish dim (5p12q12, 7qcenq22, 15q11.2, 16p13.1pcen, 16q21q23) enh (2q11.2q14.3, 2q33qter, 3q21q25, 6pterp22, 13q12)
MC-278	M0	rev ish dim (2q21q32.2, 5pterp15.2, 7pterp14, 7qcenq21, 9qcenq31, 10q26, 12q24.3, 13q34, 14q11.2q21, 15q11.2q15, 17q21q24) enh (1q42qter, 3pterp21, 3q22qter, 6q14q16, 6q23q24, 11pterp12, 11q23qter, 16q, 18q21, 21q22, Xp11.4p11.2, Xq21q24, Xq27qter)
P24S12A	M0	rev ish enh (3q13.32q23, 7p22.3q11.22, 9p21.3p21.2, 11q14.3q25, 13q12.11q13.3, 13q14.3q21.31, 14q24.3q32.2, 15q25.1q26.3, 18p11.32q21.2, 20, 21q22.13q22.3, Xp22.32p11.4, Xp11.22q28) dim (1q21.2q31.1, 2q24.2q37.1)
P24S13B	M0	rev ish dim (1p36.1p34.1, 7qcenq21, 7q33qter, 12p13, 15q22, 19) enh(4pterp15.1, 4q27q28, 4q35, 6q, 9pterp13, 14qterq21)
P24S13A	M0	rev ish dim (7q33qter, 12q23q24.1, 17pterq21, 19pterp13.1, 22q, Xpterp22.1) enh(3pterp25, 3p12, 4pterp15.1, 4q21q26, 4q31.3qter, 6qcenq13, 9p, 18q22qter)
MC-302	M0	rev ish dim (1pterp34.1, 9q34, 19) enh(4q31.3qter, 5pterp12, 5q14q23, 5q32q34, 9pterp21, 13q31q33, 17pterq21, 18qcenq21, 21q, Xp22.1p21)
P24S14A	M0	rev ish dim (11p)
MC-307	M0	rev ish dim (8q12q13, 11p15, 15q22q24) enh (2q37, 18pterp11.2)
MC-309	M0	rev ish enh (3p26.3p22.2, 3q21.2q21.3, 3q25.1q26.1, 3q26.32q29, 4q32.1q35.2, 5p15.33p15.1, 5q21.1q32, 6p21.2q14.3, 7p22.3q11.22, 11q11q13.1, 11q14.3q25, 14q24.3q32.2, 15q11.2q15.1, 15q21.3q26.3, 17q12q22, 20p13q11.22, X) dim (2q14.3q32.1, 3q26.1q26.32, 5q12.3q14.1, 6p25.2p21.2, 6q15q27, 7q11.23q32.3, 8p12p11.21, 12q24.12q24.31, 17p13.3q12, 18q12.3q22.3, 19p, 22q12.2q13.33)
P24S15A	M0	rev ish dim (2p23p14, 3pterq13.2, 3q27qter, 10pterp11.2, 11pterq12, 14q21q24, 15q22, 16pterp12, 17qcenq21, 19q13.2q13.3, 20) enh (1p31p22, 1q32qter, 2q31qter, 4q31.1qter, 5q13qter, 6q25qter, 7p15p13, 7q21qter,9, 12q15q24.1, 13q21qter, 21q22, X)
P24S15B	M0	rev ish enh (12q21.33q24.31) dim (3p25.3p21.32, 3q, 7p21.3p11.2, 9p24.1p11.2)
P24S17A	M0	rev ish enh (2p25.3p23.3, 2q12.1q14.3, 4p16.3q13.2, 6p21.2p21.1, 6p12.2q14.1, 8p23.3p21.3, 9p24.3p13.2, 11p15.5q13.1) dim (2p23.3p14, 3p26.3p13, 3q22.2q25.1, 4q31.21q35.1, 5q13.1q14.2, 7q31.1q31.33, 10q21.3q23.32, 13q13.3q14.3, 14q11.2q32.13, 15q14q15.1, 15q22.31q25.3)
P24S06A	M0	rev ish dim (3p14pcen) enh (20q13.2qter)
P24S07A	M0	rev ish dim (5qterq15.1) enh(1pterp33, 6pterp24)
P24S08A	M0	rev ish dim (1q22q25, 3qcenq13.3, 4q13q21, 4q31.1q31.2, 15q21) enh(6p21.2p21.1, 16q24, 17p11.2, 17q23qter, 19pterq13.1, 20qcenq13.1, 21q22, 22q11.2, 22q13)
P24S08B	M0	rev ish dim (6p12q21) enh(21q22)
P24S08C	M0	rev ish enh (1p34.2p32.2, 1p22.1p13.1, 2q31.2q33.1, 6q16.1q22.32, 7q11.23qter, 9pterp22.1, 9p11.2q22.22, 10q22.1q25.2, 16p13.3p12.3, 17qcenq21.31, 19q13.32qter, 20q13.12q13.31) dim (1q42.13qter, 4q32.1qter, 5pterp15, 13q21.1qter, 14q13.1q21.2, 14q24.3q32.12, 21qcenq21.3, Xpterq13.3, Xq23q25)
MC-211	M0	rev ish enh (1p34.3p31.1, 2p25.3q12.1, 4p16.3p15.2, 5q31.3q35.3, 7q21.11q36.3, 10q25.1q26.2, 11p15.3p14.3, 11q13.2q21, 11q23.1q25, 12q21.32q23.3, Xp22.31q21.1) dim (6p22.3p22.1, 16q21q22.1)
MC-235	M0	rev ish dim (3q21qter, 5qcenq23, 9, 11q14qter, 15q24qter, 17pterp12, 21q, Xq26q27) enh(1pterp36.1, 10q, 19pterq13.2, 20q12qter, 22q12qter)
P24S10B	M0	rev ish enh (1p13.3q25.3, 2p25.3p11.2, 2q24.3q37.3, 3, 4q31.1q32.1, 6p22.1p21.1, 6q14.1q15, 8q13.3q21.13, 8q22.1q23.2, 9p24.3q33.3, 11p15.5q14.1, 12q13.11q21.2, 12q23.1q24.33, 13q12.11q14.3, 17, 21q22.11q22.3, Xp22.2p22.12) dim (1p36.31p35.3, 1p31.1p13.3, 4q32.1q35.1, 5q13.2q35.1, 10q23.33q25.1, 12p13.1q12, 14q21.1q23.3, 16q12.1q21, 18q21.32q22.3, 19p13.2p12, 20, 22q12.1q13.33)
MC-243	M0	rev ish dim (3p14pcen, 3q25, 4pterp15.1, 4q25q26, 6q13q23, 9q21q22, 10q11.2q21, 15q21q22) enh (1q32qter, 2pterq21, 2q37, 11q12q13, 16pterq13, 17p, 17q22qter, 19pterq11, 21q22)
P24S11A	M0	rev ish dim (10q21q23, 16q) enh(2pterp24, 4p16, 6q25qter, 12pterp12, 12q24.1qter, 18pterp11.2, 20q13.1qter)
P24S02A	M0	rev ish enh (1p36.22p36.12, 1p32.3p31.3, 11q23.2q25) dim (4p14p12, 4q25q28.1, 4q31.1q31.23, 4q32.1q34.3, 5p14.3p13.3, 12q12q24.13, 14q24.1q24.3, 15q22.2q23, 16p12.2q23.1, 17p11.2q21.32, 17q22q24.2, 18p11.22q11.2, 19p13.3p13.11, 19q13.13q13.33, 22q)
MC-185	M0	rev ish enh (1p35.2q25.3)
MC-358	M0	rev ish enh (3p26.3p24.1, 3q13.13q23, 10q26.12q26.3, 18q12.3q21.1) dim (4p, 14q13.2q21.1, 17q22q24.2)
MC-065	M0	rev ish enh (3p13p11.1, 5q33.2qter, 8p23.3q21.3, 8q23.3q24.3, 10p15.3p12.1, 13q21.2q31.1, 15q11.2q22.31) dim (3p25.1p14.1, 4pterq21.23, 5p15.1q14.3, 5q23.1q33.1, 6pterp21.1, 6q24.2q26, 7q21.11q31.1, 9p21.1q34.3, 13q12.11q21.1, 14q12q24.3, 17p13.3q21.33, 19p, 19q13.2qter, 22q11.22qter)
MC-102	M0	rev ish enh (2p25.3p24.1, 8q24.21q24.3, 20p12.1p11.21, 20q11.23q13.31) dim (1p36.23p31.3, 1q42.12q44, 3p22.2p14.3, 7q11.21q36.3, 15q11.2q22.2, 15q25.2q26.3, 16p13.13q24.3, 21, Xq21.33q24)
P24S24B	M0	rev ish enh (11q23.2q23.3, 12q23.3q24.33) dim (1q21.2q25.1, 1q42.3q44, 7q32.1q36.1, 9q22.2q33.1, 19p13.3p12)
MC-131	M0	rev ish enh (1p31.3p31.1, 8q24.22q24.3) dim (9q33.1q34.2, 10q22.2q22.3, 14q31.3q32.33, 15q11.2q24.1, 15q25.1q26.1, 19p13.3p13.11, 21q21.1q22.3)
MC-138	M0	rev ish dim (19p13.3p12)

## Sheet: Fig.4a
Numbers represent the fold change in sphere number compared to the control
Plate number	control	anti IL6	IL6	HIL6
1	0.64	0.64	2.16	10.08
2	1.05556	0.888889	1.88889	5.38889
3	1	0	3.33333	6
4	1.36	0.56	3.12	6.64
5	0.944444	0.666667	2.72222	4.66667
6	1	0	3.33333	7.33333
7	0.994609		3.25067
8	1.05696		1.8038
9	1.13359		4.86641
10	0.857143		4.47619
11	0.84097		2.92722
12	0.962025		2.01899
13	0.927481		5.98855
14	1.28571		3.71429
15	1.16442		2.86253
16	0.981013		1.71519
17	0.938931		4.72901
18	0.857143		2.97619

## Sheet: Fig. 4b
Numbers represent the fold change in sphere number compared to HME wt
Plate number	HMEwt	HMEwt+HIL6
1	0.74717	1.75472
2	1.20566	2.02075
3	1.04717	1.78302

## Sheet: Fig. 4c
Numbers represent the fold change in sphere number compared to the control
Patient ID	control			anti IL6			IL6			HIL6
pat 164	0.786408	1.19417	1.01942	0.61165	0.757282	0.990291	0.786408	1.16505	0.786408	2.50485	2.70874	2.79612
pat 168	0.980609	1.09695	0.922438	0.814404	0.556787	0.872576	1.77008	1.56233	1.97784	10.2382	8.29363	8.57618
pat 170	1.05109	0.981752	0.967153	0.916058	0.824817	0.886861	1.31387	1.24818		7.43066	6.98905	6.62409

## Sheet: Fig. 4d
Numbers represent the fold change in sphere number compared to the control (HME-EGFR without HIL6)
Plate number	HME-EGFR without HIL6	HME-EGFR+HIL6
1	0.874085	1.33968
2	1.06735	1.14202
3	1.05856	0.834553
4	1.09565	0.986087
5	0.93913	1.05913
6	0.965217	1.2
7	0.918367	1.20408
8	0.897959	1.5102
9	1.18367	2.08163
10	0.932312	1.06571
11	1.01532	1.03459
12	1.05237	0.999012

## Sheet: Fig. 4e
Numbers represent the fold change in sphere number compared to the control
Plate number	Control	IL6	IL-6 + sgp130 (0.1 ng/ml)	IL-6 + sgp130 (10 ng/ml)
1	1.13736	2.12637	1.17033	1.25275
2	0.906593	1.78022	1.08791	1.03846
3	0.956044	1.78022	1.45055	1.5989
4	1.05696	1.8038	0.727848	0.822785
5	0.962025	2.01899	0.721519	0.924051
6	0.981013	1.71519	0.56962	0.936709

## Sheet: Fig. 4f
Numbers represent the fold change in sphere number compared to the control (HME-EGFR)
Plate number	HME-EGFR	HME-EGFR+HIL-6	HME-EGFR +sgp130 0,1ng/ml	HME-EGFR + sgp130 10ng/ml
1	0.57197	0.257576	0.308712	0.464015
2	1.42992	0.450758	0.458333	0.501894
3	0.926136	0.297349	0.25947	0.225379
4	1.06629	0.570076	0.123106	0.306818
5	1.07765	0.299242	0.339015	0.537879
6	0.975379	0.5625	0.403409	0.691288
7	0.981061	0.208333	0.770833	0.429924
8	0.954545	0.32197	0.219697	0.422349
9	1.01705	0.592803	0.505682	0.418561
10	1		0.409091	0.310606
11			0.4375	0.170455
12			0.356061	0.335227

## Sheet: Fig. 5 a,b
% CD44hiCD24low cells
Experiment number	ctrl	IL6	IL6+ sgp130Fc 0.1	IL6+ sgp130Fc 0.01	HIL6
1	7.69	22.7	22	20.2	33.7
2	5.89	15.5	17.3	15.6	34.6
3	2.86	21.4	13.9

[truncated: 19 more sheets: Fig. 5c, Suppl Fig. 3d, Fig. 5d, Fig. 5f, Fig. 5e, Fig. 5g, Fig. 5h, Fig. 5i, Fig. 6d, Fig. 6e, Fig. 7a, Fig. 7b, Fig. 7c, Fig. 7d, Suppl Fig. 2a, Suppl Fig. 2c, Suppl Fig. 2d, Suppl Fig. 2e, Suppl Fig. 3e, Suppl Fig. 3f]
